# Supplementary material for: Coronaviruses reprogram the tRNA epitranscriptome to favor viral protein expression
Source: Nat Commun. 2026 Feb 19;17:2944. doi: 10.1038/s41467-026-69700-w (PMC13031925; doi:10.1038/s41467-026-69700-w)
Supplement: Supplementary file 4 — Supplementary Data 2 [file 41467_2026_69700_MOESM4_ESM.xlsx]

## Sheet: Sheet 1
transcript_ID	gene_ID	gene_symbol	baseMean_RNA	log2FC_RNA	pvalue_RNA	padj_RNA	mRNA_class	baseMean_RPF	log2FC_RPF	pvalue_RPF	padj_RPF	TE_control	TE_SARS	log2FC_TE	pvalue_TE	padj_TE	TE_class
ENST00000306318	ENSG00000168505	GBX2	6.11166	-4.99968	1.20557e-05	0.000116182	downregulated	1.16189	2.39055	0.384472		0.0339258	3.08108	6.50491	#NUM!	#NUM!	not significant
ENST00000440314	ENSG00000130038	CRACR2A	3.78663	-3.49244	0.00358309	0.0150585	downregulated	1.58328	2.59869	0.270706		0.0664082	5.69409	6.42196	#NUM!	#NUM!	not significant
ENST00000400358	ENSG00000167037	SGSM1	2.06962	-3.45342	0.0172707	0.0537095	not significant	1.2656	3.48292	0.192768		0.0502165	3.49419	6.12065	#NUM!	#NUM!	not significant
ENST00000377263	ENSG00000178585	CTNNBIP1	75.5106	-0.0810261	0.752874	0.848348	not significant	6.75129	5.96304	0.000608295		0.00337895	0.189402	5.80874	2.82454e-08	3.04203e-06	translationally activated
ENST00000263257	ENSG00000104967	NOVA2	7.24875	-4.47094	7.85447e-05	0.000594428	downregulated	0.700604	1.37962	0.662308		0.0338234	1.6643	5.62075	#NUM!	#NUM!	not significant
ENST00000425699	ENSG00000188613	NANOS1	27.4958	-4.66992	2.18323e-09	4.66791e-08	downregulated	0.992945	0.992666	0.721178		0.0128433	0.623859	5.60213	#NUM!	#NUM!	not significant
ENST00000322165	ENSG00000025423	HSD17B6	7.71923	-5.3464	2.91874e-06	3.35556e-05	downregulated	0.794919	0.842573	0.777305		0.0438629	2.04054	5.5398	#NUM!	#NUM!	not significant
ENST00000587250	ENSG00000108830	RND2	2.94517	-3.95963	0.00277453	0.012187	downregulated	0.606288	2.28802	0.529765		0.0444937	2.04054	5.5192	#NUM!	#NUM!	not significant
ENST00000372625	ENSG00000172465	TCEAL1	26.8843	-0.249261	0.572921	0.712615	not significant	7.30689	5.13586	0.000386387		0.0142417	0.608749	5.41765	4.74225e-07	3.17011e-05	translationally activated
ENST00000254976	ENSG00000132639	SNAP25	1.74135	-3.2009	0.0266147	0.075296	not significant	0.778969	2.60278	0.438772		0.0597064	2.45365	5.3609	#NUM!	#NUM!	not significant
ENST00000361171	ENSG00000196814	MVB12B	3.5089	-1.20618	0.212515	0.360738	not significant	1.95025	4.11851	0.0785627		0.0430993	1.76325	5.35443	#NUM!	#NUM!	not significant
ENST00000270115	ENSG00000161328	LRRC56	1.71635	-2.2302	0.144084	0.271514	not significant	1.55794	2.72292	0.275114		0.14211	5.69409	5.32439	#NUM!	#NUM!	not significant
ENST00000519948	ENSG00000253719	ATXN7L3B	595.602	-0.45238	0.00380834	0.0158744	downregulated	9.67854	4.88719	5.18599e-05	0.00111146	0.000982433	0.0391205	5.31542	5.47697e-11	1.71253e-08	translationally activated
ENST00000306071	ENSG00000170175	CHRNB1	13.8955	-1.21025	0.0273949	0.0769287	not significant	1.75222	4.0082	0.0948559		0.0107479	0.408896	5.24961	#NUM!	#NUM!	not significant
ENST00000683217	ENSG00000188629	ZNF177	1.12525	-2.56098	0.0940469		not significant	1.2656	3.48292	0.192768		0.0922771	3.49419	5.24284	#NUM!	#NUM!	not significant
ENST00000372017	ENSG00000173267	SNCG	3.07899	-4.02116	0.00133516	0.006652	downregulated	0.873284	1.68581	0.590803		0.0675064	2.45365	5.18376	#NUM!	#NUM!	not significant
ENST00000375654	ENSG00000204390	HSPA1L	4.71569	-2.29692	0.0232505	0.0677879	not significant	48.2556	3.10634	2.11758e-09	1.39619e-07	1.44333	52.3095	5.1796	1.01119e-12	5.00082e-10	translationally activated
ENST00000393274	ENSG00000175984	DENND2C	14.3077	-2.99962	1.75314e-05	0.00016178	downregulated	0.580943	2.42408	0.511617		0.00824306	0.295439	5.16354	#NUM!	#NUM!	not significant
ENST00000371809	ENSG00000204010	IFIT1B	0				not significant	34.8095	6.06187	1.78828e-12	1.68439e-10	2.11737	74.2042	5.13115	#NUM!	#NUM!	not significant
ENST00000266397	ENSG00000139055	ERP27	30.4708	-7.32417	7.66583e-12	2.39951e-10	downregulated	2.62872	-1.71047	0.397309		0.0701109	2.45365	5.12915	0.00869535	0.0534797	not significant
ENST00000266579	ENSG00000139209	SLC38A4	2.84333	-3.89331	0.00206007	0.00944945	downregulated	0.873284	1.68581	0.590803		0.0728567	2.45365	5.07373	#NUM!	#NUM!	not significant
ENST00000600228	ENSG00000204611	ZNF616	7.44611	-5.2847	3.56235e-06	4.02066e-05	downregulated	1.18158	0.288923	0.911762		0.0731788	2.45365	5.06736	#NUM!	#NUM!	not significant
ENST00000423729	ENSG00000185818	NAT8L	1.57229	-3.04085	0.0443449		not significant	0.580943	2.42408	0.511617		0.0659952	2.04054	4.95045	#NUM!	#NUM!	not significant
ENST00000311189	ENSG00000174775	HRAS	20.4081	-0.54906	0.254481	0.40936	not significant	4.1891	4.30322	0.009814		0.0170237	0.510329	4.90581	7.66531e-05	0.00160822	translationally activated
ENST00000215095	ENSG00000099365	STX1B	4.25668	-3.68912	0.0016751	0.00798307	downregulated	0.0943156	1.04734	0.833719		0.0256377	0.704108	4.77946	#NUM!	#NUM!	not significant
ENST00000636672	ENSG00000283526	PRRT1B	4.7126	-3.81727	0.00106855	0.00552075	downregulated	0.0943156	1.04734	0.833719		0.0233885	0.637635	4.76886	#NUM!	#NUM!	not significant
ENST00000297494	ENSG00000164867	NOS3	2.23605	-0.0135204	0.990235	0.994664	not significant	2.9235	4.76221	0.0215488		0.0951225	2.5883	4.76607	0.0029599	0.0250705	translationally activated
ENST00000222254	ENSG00000105647	PIK3R2	190.476	-0.423523	0.0733317	0.164646	not significant	12.5744	4.45788	1.22302e-05	0.000334828	0.00572822	0.15556	4.76324	5.26698e-11	1.70176e-08	translationally activated
ENST00000228850	ENSG00000111254	AKAP3	8.02129	-2.40846	0.00237416	0.0106651	downregulated	0.580943	2.42408	0.511617		0.0153371	0.408798	4.73629	#NUM!	#NUM!	not significant
ENST00000299824	ENSG00000101445	PPP1R16B	9.85835	-1.93247	0.00630777	0.0238995	downregulated	0.778969	2.60278	0.438772		0.0133112	0.348877	4.712	#NUM!	#NUM!	not significant
ENST00000374024	ENSG00000181773	GPR3	2.11424	-2.5438	0.0507437	0.123703	not significant	0.606288	2.28802	0.529765		0.0712759	1.83098	4.68306	#NUM!	#NUM!	not significant
ENST00000374866	ENSG00000204262	COL5A2	1.87587	-2.32273	0.0926563	0.195635	not significant	0.580943	2.42408	0.511617		0.0661567	1.6643	4.65288	#NUM!	#NUM!	not significant
ENST00000252034	ENSG00000049540	ELN	1.10564	-0.137346	0.927123		not significant	5.83953	7.22778	0.132639		0.460395	11.5736	4.65182	#NUM!	#NUM!	not significant
ENST00000533601	ENSG00000139998	RAB15	146.425	-0.778889	0.000560238	0.00320315	downregulated	4.57202	3.86102	0.0122041		0.00336857	0.0836079	4.63343	5.0632e-06	0.000205895	translationally activated
ENST00000269576	ENSG00000186395	KRT10	146.422	-0.0355065	0.923931	0.955149	not significant	9.74751	4.52198	0.00011221	0.00206466	0.0056017	0.136069	4.60233	2.48602e-06	0.000118261	translationally activated
ENST00000333681	ENSG00000171791	BCL2	2.50748	-3.70746	0.00649034	0.024457	downregulated	0.0943156	1.04734	0.833719		0.0412243	1	4.60036	#NUM!	#NUM!	not significant
ENST00000379426	ENSG00000205269	TMEM170B	146.14	-0.680319	0.00334294	0.014243	downregulated	1.97559	4.04628	0.0825183		0.00145285	0.0346607	4.57634	#NUM!	#NUM!	not significant
ENST00000350498	ENSG00000106244	PDAP1	162.716	-0.340922	0.168674	0.304786	not significant	163.676	4.28111	2.93382e-28	1.28958e-25	0.0958079	2.28079	4.57325	0	0	translationally activated
ENST00000330029	ENSG00000184076	UQCR10	32.3402	-0.146869	0.666141	0.784269	not significant	10.5265	4.30604	0.000110354	0.00204	0.0303889	0.691319	4.50773	6.07068e-08	5.65582e-06	translationally activated
ENST00000394412	ENSG00000166813	KIF7	1.4554	-2.9355	0.0470692		not significant	0.606288	2.28802	0.529765		0.0898245	2.04054	4.5057	#NUM!	#NUM!	not significant
ENST00000224721	ENSG00000107736	CDH23	2.3544	-3.63652	0.00710107	0.026261	downregulated	0.0943156	1.04734	0.833719		0.0441698	1	4.50079	#NUM!	#NUM!	not significant
ENST00000367701	ENSG00000185278	ZBTB37	85.5848	-0.271986	0.230675	0.382686	not significant	1.95025	4.11851	0.0785627		0.00222104	0.0500408	4.4938	#NUM!	#NUM!	not significant
ENST00000360242	ENSG00000150636	CCDC102B	2.30315	-3.59428	0.0063879	0.0241376	downregulated	0.0943156	1.04734	0.833719		0.045009	1	4.47364	#NUM!	#NUM!	not significant
ENST00000538724	ENSG00000111404	RERGL	5.96159	-3.41871	0.00245958	0.0110067	downregulated	0.725948	1.24397	0.708812		0.047769	1.05261	4.46175	#NUM!	#NUM!	not significant
ENST00000293771	ENSG00000161914	ZNF653	3.67987	-2.58209	0.0278058	0.0777661	not significant	3.40589	1.9753	0.236397		0.234216	5.11583	4.44906	0.00206456	0.01955	translationally activated
ENST00000341976	ENSG00000187792	ZNF70	68.9507	-1.19265	9.24815e-06	9.26235e-05	downregulated	1.29094	3.39191	0.201851		0.00273139	0.0584881	4.42044	#NUM!	#NUM!	not significant
ENST00000376030	ENSG00000189337	KAZN	2.98754	-2.18474	0.0792087	0.174242	not significant	0.804314	2.47869	0.456378		0.0551633	1.16253	4.39742	#NUM!	#NUM!	not significant
ENST00000519716	ENSG00000130477	UNC13A	0.692926	-1.86689	0.300418		not significant	1.48897	3.55325	0.183886		0.188746	3.9073	4.37165	#NUM!	#NUM!	not significant
ENST00000297109	ENSG00000164576	SAP30L	114.974	0.0849548	0.732261	0.834736	not significant	10.0868	4.50989	4.99979e-05	0.00107788	0.00841389	0.171438	4.34877	4.59734e-08	4.41208e-06	translationally activated
ENST00000453908	ENSG00000214193	SH3D21	15.4622	0.155348	0.796331	0.876861	not significant	5.38573	4.60422	0.00242383		0.0324681	0.659742	4.34481	0.00016548	0.00293236	translationally activated
ENST00000696689	ENSG00000233954	UQCRHL	26.1594	-0.288126	0.479663	0.634209	not significant	177.863	4.10314	2.3389e-26	8.41152e-24	0.738779	15.0021	4.34388	2.22045e-16	2.39142e-13	translationally activated
ENST00000269346	ENSG00000141540	TTYH2	2.11862	-2.61553	0.050378	0.123009	not significant	0.700604	1.37962	0.662308		0.122853	2.47608	4.33305	#NUM!	#NUM!	not significant
ENST00000361727	ENSG00000174469	CNTNAP2	9.42397	-0.972703	0.133318	0.256371	not significant	1.06757	3.30452	0.263281		0.0164649	0.32943	4.32251	#NUM!	#NUM!	not significant
ENST00000552864	ENSG00000111052	LIN7A	7.46105	-1.4332	0.0411477	0.105227	not significant	0.778969	2.60278	0.438772		0.0189336	0.361731	4.2559	#NUM!	#NUM!	not significant
ENST00000393084	ENSG00000166323	C11orf65	1.01791	-2.42628	0.128031		not significant	0.804314	2.47869	0.456378		0.128742	2.45365	4.25238	#NUM!	#NUM!	not significant
ENST00000621439	ENSG00000141337	ARSG	4.64988	-0.989794	0.245012	0.399826	not significant	1.06757	3.30452	0.263281		0.0339572	0.644798	4.24706	#NUM!	#NUM!	not significant
ENST00000302326	ENSG00000169184	MN1	6.88943	-0.331187	0.64055	0.764647	not significant	1.5542	3.88209	0.136034		0.0269623	0.505968	4.23003	#NUM!	#NUM!	not significant
ENST00000264554	ENSG00000129946	SHC2	9.5545	0.252235	0.645809	0.768994	not significant	2.23885	4.39044	0.0496115		0.0235909	0.437807	4.21399	#NUM!	#NUM!	not significant
ENST00000322564	ENSG00000175985	PLEKHD1	10.5376	-1.25559	0.0384571	0.100113	not significant	1.09292	3.19821	0.275245		0.0177038	0.32612	4.20327	#NUM!	#NUM!	not significant
ENST00000648509	ENSG00000141527	CARD14	7.55955	-0.974258	0.225831	0.376428	not significant	1.29094	3.39191	0.201851		0.0262099	0.481405	4.19907	#NUM!	#NUM!	not significant
ENST00000393758	ENSG00000067840	PDZD4	3.49011	-1.99019	0.0821813	0.179335	not significant	0.606288	2.28802	0.529765		0.0457019	0.82536	4.1747	#NUM!	#NUM!	not significant
ENST00000563719	ENSG00000171016	PYGO1	11.7952	-2.38797	0.000508787	0.00295944	downregulated	0.0943156	1.04734	0.833719		0.0106604	0.192126	4.17171	#NUM!	#NUM!	not significant
ENST00000638348	ENSG00000161551	ZNF577	7.99281	-2.74166	0.00144989	0.00711787	downregulated	0.923974	1.42149	0.643954		0.0377282	0.673687	4.15836	#NUM!	#NUM!	not significant
ENST00000233813	ENSG00000115461	IGFBP5	3.68401	-4.27101	0.000453787	0.00269018	downregulated	0.188631	0.153698	0.975002		0.0562514	1	4.15197	#NUM!	#NUM!	not significant
ENST00000542475	ENSG00000256806	C17orf100	23.4798	-0.236287	0.542901	0.688039	not significant	3.21585	3.88568	0.0327793		0.0164567	0.291525	4.14688	0.00155942	0.015911	translationally activated
ENST00000338891	ENSG00000111879	FAM184A	17.4149	-2.05407	7.35626e-05	0.00056216	downregulated	3.10648	2.07537	0.23567		0.0444929	0.774441	4.12151	0.0015066	0.0156187	translationally activated
ENST00000381813	ENSG00000205795	CYS1	4.03742	-2.05026	0.0545388	0.130631	not significant	1.18723	2.27432	0.377612		0.0726777	1.26403	4.12038	#NUM!	#NUM!	not significant
ENST00000394485	ENSG00000187193	MT1X	0.988535	-1.30743	0.40061		not significant	1.65225	2.1495	0.370011		0.397805	6.91826	4.12028	#NUM!	#NUM!	not significant
ENST00000325888	ENSG00000128591	FLNC	5.55629	-3.26331	0.00475556	0.0189996	downregulated	13.8313	1.05087	0.183573	0.450506	0.987096	16.7184	4.0821	2.04119e-05	0.000602214	translationally activated
ENST00000375040	ENSG00000213654	GPSM3	5.93127	-0.740638	0.349808	0.5125	not significant	3.82213	3.47753	0.0260615		0.0937547	1.58626	4.0806	0.0005568	0.00744423	translationally activated
ENST00000389703	ENSG00000103253	HAGHL	2.45413	-2.80793	0.0327036	0.0885022	not significant	10.3692	1.04599	0.250921	0.52962	1.71715	28.9205	4.07401	0.000930054	0.0111849	translationally activated
ENST00000264651	ENSG00000167916	KRT24	6.16144	-1.86272	0.0239868	0.069349	not significant	0.580943	2.42408	0.511617		0.021758	0.366402	4.07381	#NUM!	#NUM!	not significant
ENST00000397799	ENSG00000171812	COL8A2	1.07174	-2.49824	0.165754		not significant	0.606288	2.28802	0.529765		0.122399	2.04054	4.05928	#NUM!	#NUM!	not significant
ENST00000312655	ENSG00000175155	YPEL2	110.995	1.01289	0.00194074	0.00901123	upregulated	4.31816	5.26055	0.00552918		0.00356829	0.0592917	4.05453	0.00182934	0.0178748	translationally activated
ENST00000399583	ENSG00000157927	RADIL	3.71433	-3.48588	0.00405495	0.0167066	downregulated	0.965269	0.235897	0.937333		0.149243	2.47608	4.05232	#NUM!	#NUM!	not significant
ENST00000269391	ENSG00000141576	RNF157	31.8503	-0.635755	0.134401	0.257987	not significant	2.55654	3.44865	0.0673632		0.0120877	0.198158	4.03504	0.00347723	0.028064	translationally activated
ENST00000299320	ENSG00000166246	DNAAF8	1.69354	-3.15427	0.0238377	0.0690198	not significant	0.0943156	1.04734	0.833719		0.0613714	1	4.02629	#NUM!	#NUM!	not significant
ENST00000372215	ENSG00000130717	UCK1	70.2883	-0.449249	0.108678	0.219981	not significant	5.06239	3.5437	0.0136838		0.0102294	0.165452	4.01563	7.64038e-05	0.00160647	translationally activated
ENST00000376351	ENSG00000151025	GPR158	3.43292	-3.34391	0.0114314	0.0387905	downregulated	0.11966	0.873574	0.86069		0.0412995	0.661996	4.00263	#NUM!	#NUM!	not significant
ENST00000264808	ENSG00000138738	PRDM5	17.9411	0.138883	0.732986	0.835127	not significant	3.70247	4.10972	0.0176633		0.0245293	0.388579	3.98563	0.00118798	0.0132815	translationally activated
ENST00000310123	ENSG00000153902	LGI4	2.07331	-3.44863	0.014443	0.0466002	downregulated	0.11966	0.873574	0.86069		0.0633318	1	3.98093	#NUM!	#NUM!	not significant
ENST00000264712	ENSG00000084731	KIF3C	105.789	-0.0790502	0.764114	0.855021	not significant	1.97559	4.04628	0.0825183		0.0024144	0.0377442	3.96651	#NUM!	#NUM!	not significant
ENST00000392982	ENSG00000165816	VWA2	5.33334	-2.50983	0.0124609	0.041683	downregulated	0.0943156	1.04734	0.833719		0.0232532	0.362187	3.96124	#NUM!	#NUM!	not significant
ENST00000409690	ENSG00000174007	CEP19	18.5871	-0.731302	0.169296	0.305514	not significant	2.04457	3.18565	0.135673		0.0179403	0.276419	3.94558	#NUM!	#NUM!	not significant
ENST00000518318	ENSG00000106536	POU6F2	4.77249	0.394743	0.636828	0.761909	not significant	1.95025	4.11851	0.0785627		0.048497	0.739552	3.93068	#NUM!	#NUM!	not significant
ENST00000223210	ENSG00000106479	ZNF862	31.2937	-0.835158	0.0217949	0.0643594	not significant	5.20739	3.14489	0.0164827		0.0286251	0.436449	3.93046	4.86486e-05	0.00113901	translationally activated
ENST00000261892	ENSG00000074621	SLC24A1	40.1265	-1.18804	0.000801088	0.00431481	downregulated	0.778969	2.60278	0.438772		0.00376037	0.0571452	3.92569	#NUM!	#NUM!	not significant
ENST00000389567	ENSG00000158220	ESYT3	7.23409	-1.75151	0.0236985	0.0687695	not significant	0.606288	2.28802	0.529765		0.0227787	0.343185	3.91323	#NUM!	#NUM!	not significant
ENST00000415738	ENSG00000152784	PRDM8	4.93255	0.338593	0.660179	0.780067	not significant	1.95025	4.11851	0.0785627		0.0474694	0.70904	3.9008	#NUM!	#NUM!	not significant
ENST00000616432	ENSG00000185340	GAS2L1	20.2312	-0.179094	0.717473	0.824495	not significant	4.59736	3.80532	0.0101741		0.0317755	0.471292	3.89064	0.00039845	0.00576444	translationally activated
ENST00000338448	ENSG00000099864	PALM	2.16088	-1.83756	0.228804	0.380195	not significant	0.873284	1.68581	0.590803		0.119269	1.72957	3.85812	#NUM!	#NUM!	not significant
ENST00000420323	ENSG00000114841	DNAH1	37.5827	-0.292774	0.338989	0.501853	not significant	1.2656	3.48292	0.192768		0.00502058	0.0726867	3.85577	#NUM!	#NUM!	not significant
ENST00000564146	ENSG00000225526	MKRN2OS	7.14262	0.646494	0.359217	0.52057	not significant	2.43688	4.47633	0.0398736		0.038305	0.554462	3.85548	0.0166982	0.0821799	not significant
ENST00000595820	ENSG00000169035	KLK7	12.9396	-5.32706	1.83209e-06	2.20576e-05	downregulated	0.496923	-1.23309	0.739877		0.043159	0.615305	3.83357	#NUM!	#NUM!	not significant
ENST00000293894	ENSG00000005513	SOX8	1.70546	-2.20263	0.11766	0.233293	not significant	5.03328	1.40043	0.275331		1.07478	15.0747	3.81002	0.00593978	0.0410366	translationally activated
ENST00000265678	ENSG00000071242	RPS6KA2	198.637	0.139185	0.43383	0.592058	not significant	7.25761	4.00776	0.000973909		0.00497489	0.0687363	3.78834	4.11279e-06	0.000175801	translationally activated
ENST00000395503	ENSG00000196296	ATP2A1	2.97859	-2.25307	0.0648399	0.150206	not significant	1.30689	1.64967	0.498174		0.147746	2.03794	3.78592	#NUM!	#NUM!	not significant
ENST00000216127	ENSG00000100302	RASD2	1.4156	-2.90107	0.0596748		not significant	0.0943156	1.04734	0.833719		0.0735673	1	3.76479	#NUM!	#NUM!	not significant
ENST00000310397	ENSG00000162804	SNED1	2.64854	-3.80208	0.00300639	0.0130603	downregulated	1.52087	0.934576	0.677874		0.226718	3.08108	3.76446	#NUM!	#NUM!	not significant
ENST00000404922	ENSG00000163520	FBLN2	1.40818	-2.88642	0.0455967		not significant	0.0943156	1.04734	0.833719		0.0737252	1	3.7617	#NUM!	#NUM!	not significant
ENST00000642920	ENSG00000095777	MYO3A	2.99534	-2.37147	0.0623466	0.145405	not significant	0.0943156	1.04734	0.833719		0.0401774	0.543339	3.7574	#NUM!	#NUM!	not significant
ENST00000685332	ENSG00000075407	ZNF37A	27.5908	-1.632	6.36419e-05	0.000498019	downregulated	1.18723	2.27432	0.377612		0.0112557	0.15143	3.74992	#NUM!	#NUM!	not significant
ENST00000505059	ENSG00000171421	MRPL36	0.911232	-2.26402	0.179101		not significant	2.3876	2.56638	0.194829		0.400735	5.36095	3.74177	#NUM!	#NUM!	not significant
ENST00000313421	ENSG00000013725	CD6	2.11608	-1.50911	0.250827	0.405538	not significant	0.804314	2.47869	0.456378		0.0870922	1.16253	3.73858	#NUM!	#NUM!	not significant
ENST00000445369	ENSG00000213937	CLDN9	5.95063	-3.37197	0.00307882	0.013315	downregulated	14.9786	0.509897	0.532142	0.770422	1.26158	16.4767	3.70713	0.000264091	0.00416233	translationally activated
ENST00000308259	ENSG00000174099	MSRB3	5.36448	-2.54532	0.0110336	0.0375616	downregulated	0.11966	0.873574	0.86069		0.0287836	0.37444	3.70141	#NUM!	#NUM!	not significant
ENST00000308059	ENSG00000008226	DLEC1	1.34304	-2.8198	0.0594756		not significant	0.0943156	1.04734	0.833719		0.0773161	1	3.69309	#NUM!	#NUM!	not significant
ENST00000587097	ENSG00000087152	ATXN7L3	514.219	0.298918	0.164576	0.299107	not significant	9.20786	4.03983	0.000220765	0.00361633	0.00248559	0.0320972	3.69079	3.42523e-06	0.000154422	translationally activated
ENST00000371347	ENSG00000153291	SLC25A27	1.67926	-3.13537	0.02358	0.0684852	not significant	0.11966	0.873574	0.86069		0.077833	1	3.68347	#NUM!	#NUM!	not significant
ENST00000442039	ENSG00000174109	UQCC4	22.0415	-0.913889	0.0584618	0.138046	not significant	13.6794	2.80695	0.00154319	0.017368	0.12714	1.6261	3.67693	4.13651e-06	0.000175856	translationally activated
ENST00000242261	ENSG00000122691	TWIST1	5.92763	-0.298532	0.68847	0.801951	not significant	2.13514	3.36342	0.126189		0.0624157	0.78964	3.66121	#NUM!	#NUM!	not significant
ENST00000248211	ENSG00000256223	ZNF10	20.6115	-0.129183	0.756821	0.850848	not significant	1.57954	3.79272	0.143072		0.0122751	0.154387	3.65275	#NUM!	#NUM!	not significant
ENST00000331808	ENSG00000182108	DEXI	1.35313	-0.691459	0.645404		not significant	1.87188	2.97787	0.155263		0.275254	3.46146	3.65254	#NUM!	#NUM!	not significant
ENST00000258930	ENSG00000136425	CIB2	219.397	1.38524	1.16842e-07	1.83847e-06	upregulated	15.0774	5.08519	9.69902e-07	3.68936e-05	0.00773882	0.0967835	3.64458	6.87031e-06	0.000265314	translationally activated
ENST00000405312	ENSG00000243137	PSG4	15.5899	-5.61038	2.40382e-07	3.51821e-06	downregulated	3.54653	-2.28006	0.235405		0.205686	2.55792	3.63645	0.131951	0.317917	not significant
ENST00000225512	ENSG00000108379	WNT3	9.7914	-0.898059	0.131904	0.25436	not significant	0.778969	2.60278	0.438772		0.0164975	0.205048	3.63564	#NUM!	#NUM!	not significant
ENST00000555523	ENSG00000165948	IFI27L1	2.05893	-0.506296	0.675678	0.79165	not significant	3.11214	3.25053	0.062915		0.266737	3.31493	3.63549	0.00941963	0.0564305	not significant
ENST00000614239	ENSG00000273706	LHX1	8.41747	-1.77251	0.0194746	0.0590222	not significant	0.606288	2.28802	0.529765		0.0204221	0.25289	3.63031	#NUM!	#NUM!	not significant
ENST00000270310	ENSG00000221946	FXYD7	1.50965	-2.0086	0.161337		not significant	0.675259	1.51847	0.65669		0.164858	2.03794	3.62781	#NUM!	#NUM!	not significant
ENST00000427401	ENSG00000237440	ZNF737	3.89853	-1.09981	0.264506	0.420985	not significant	0.804314	2.47869	0.456378		0.0484122	0.598227	3.62725	#NUM!	#NUM!	not significant
ENST00000466937	ENSG00000170044	ZPLD1	6.79425	-1.76585	0.038535	0.100249	not significant	0.0943156	1.04734	0.833719		0.0197256	0.242647	3.62072	#NUM!	#NUM!	not significant
ENST00000325881	ENSG00000157734	SNX22	3.58027	-1.78067	0.099906	0.206747	not significant	0.606288	2.28802	0.529765		0.048263	0.590878	3.61387	#NUM!	#NUM!	not significant
ENST00000338432	ENSG00000076555	ACACB	18.3595	-1.75477	0.00022917	0.00149279	downregulated	2.69215	2.01761	0.233576		0.0427619	0.520353	3.60509	0.00188208	0.0181828	translationally activated
ENST00000651487	ENSG00000183150	GPR19	25.8477	0.151359	0.744523	0.843065	not significant	1.46362	3.64692	0.175047		0.00861016	0.103757	3.59102	#NUM!	#NUM!	not significant
ENST00000334634	ENSG00000163462	TRIM46	11.3969	0.00151024	0.997701	0.998896	not significant	1.57954	3.79272	0.143072		0.0226855	0.273293	3.5906	#NUM!	#NUM!	not significant
ENST00000330710	ENSG00000182218	HHIPL1	1.87858	-3.30311	0.023166	0.0675751	not significant	0.684653	4.02359	0.279927		0.206931	2.45365	3.56771	#NUM!	#NUM!	not significant
ENST00000261751	ENSG00000117971	CHRNB4	3.98978	-2.05129	0.0480691	0.118587	not significant	0.0943156	1.04734	0.833719		0.0325345	0.382593	3.55577	#NUM!	#NUM!	not significant
ENST00000360652	ENSG00000132635	PCED1A	36.0089	-0.237548	0.443027	0.600561	not significant	1.06757	3.30452	0.263281		0.00533873	0.0618226	3.53357	#NUM!	#NUM!	not significant
ENST00000371506	ENSG00000188833	ENTPD8	1.72626	-3.18485	0.0265876	0.0752375	not significant	1.01829	0.901808	0.744101		0.212149	2.45365	3.53178	#NUM!	#NUM!	not significant
ENST00000313871	ENSG00000197976	AKAP17A	2.71694	-2.94027	0.0196859	0.0595088	not significant	14.4775	0.643331	0.406303	0.677883	2.59642	29.9326	3.52713	0.00125894	0.013742	translationally activated
ENST00000487099	ENSG00000148200	NR6A1	42.322	0.532301	0.0859474	0.185212	not significant	1.75222	4.0082	0.0948559		0.00602678	0.069427	3.52604	#NUM!	#NUM!	not significant
ENST00000244576	ENSG00000124613	ZNF391	14.6045	-1.86858	0.00105737	0.00548206	downregulated	0.11966	0.873574	0.86069		0.011504	0.132519	3.52598	#NUM!	#NUM!	not significant
ENST00000299506	ENSG00000166402	TUB	29.792	-1.37589	0.00021788	0.00142875	downregulated	0.0943156	1.04734	0.833719		0.00484685	0.0554998	3.51736	#NUM!	#NUM!	not significant
ENST00000318247	ENSG00000143365	RORC	2.14376	-2.57147	0.0470443	0.116475	not significant	0.0943156	1.04734	0.833719		0.0556925	0.637635	3.51718	#NUM!	#NUM!	not significant
ENST00000259006	ENSG00000136490	LIMD2	2.78266	-2.98383	0.0167462	0.0524177	not significant	4.72963	0.577705	0.651818		0.842453	9.64302	3.51682	0.00843966	0.0523723	not significant
ENST00000317370	ENSG00000181856	SLC2A4	2.04418	-2.49027	0.0691683	0.157865	not significant	1.78786	0.899485	0.656661		0.383538	4.3889	3.51642	#NUM!	#NUM!	not significant
ENST00000361492	ENSG00000074047	GLI2	2.17676	-3.51475	0.00852553	0.0305565	downregulated	1.11261	0.524282	0.842766		0.215925	2.45365	3.50633	#NUM!	#NUM!	not significant
ENST00000538603	ENSG00000171847	FAM90A1	3.21723	-2.3222	0.0625134	0.145736	not significant	0.0943156	1.04734	0.833719		0.0398656	0.444361	3.47852	#NUM!	#NUM!	not significant
ENST00000407595	ENSG00000055813	CCDC85A	7.46088	-0.16982	0.814814	0.888362	not significant	1.29094	3.39191	0.201851		0.0324445	0.359994	3.47193	#NUM!	#NUM!	not significant
ENST00000580059	ENSG00000134504	KCTD1	137.284	-1.28079	1.84566e-05	0.000168989	downregulated	31.9031	2.24635	0.000116015	0.00212479	0.0627692	0.694133	3.46708	6.5363e-10	1.29299e-07	translationally activated
ENST00000372583	ENSG00000127124	HIVEP3	137.201	0.114849	0.661489	0.780998	not significant	1.2656	3.48292	0.192768		0.00157043	0.0172885	3.46058	#NUM!	#NUM!	not significant
ENST00000674357	ENSG00000118495	PLAGL1	27.2917	0.597618	0.0946788	0.198524	not significant	3.50445	4.05384	0.021313		0.0192144	0.211211	3.45843	0.00452289	0.0336782	translationally activated
ENST00000300036	ENSG00000133392	MYH11	0				not significant	17.16	4.02244	1.8666e-05	0.000473351	3.23474	35.5365	3.45758	#NUM!	#NUM!	not significant
ENST00000348831	ENSG00000197381	ADARB1	3.37614	-1.9142	0.0837044	0.181793	not significant	0.675259	1.51847	0.65669		0.0753447	0.82536	3.45345	#NUM!	#NUM!	not significant
ENST00000590202	ENSG00000175322	ZNF519	5.02169	-0.276852	0.746847	0.844637	not significant	2.35851	3.36466	0.0829447		0.0876671	0.958367	3.45047	0.0106193	0.0609794	not significant
ENST00000263563	ENSG00000107719	PALD1	5.0554	-0.614888	0.405864	0.566266	not significant	0.778969	2.60278	0.438772		0.0335826	0.364693	3.4409	#NUM!	#NUM!	not significant
ENST00000222402	ENSG00000078967	UBE2D4	56.463	-0.296727	0.252651	0.407748	not significant	4.65179	3.23282	0.0232732		0.0159927	0.173121	3.43629	0.00041173	0.00589498	translationally activated
ENST00000341846	ENSG00000137699	TRIM29	2.09226	-3.45987	0.00943181	0.033079	downregulated	0.486628	3.82009	0.364742		0.189494	2.04054	3.42873	#NUM!	#NUM!	not significant
ENST00000397180	ENSG00000130988	RGN	1.4055	-2.8836	0.0463746		not significant	0.11966	0.873574	0.86069		0.0930333	1	3.42611	#NUM!	#NUM!	not significant
ENST00000328957	ENSG00000182870	GALNT9	6.57297	-2.98016	0.00308595	0.0133348	downregulated	0.213976	-0.00921898	0.998496		0.0397001	0.425341	3.4214	#NUM!	#NUM!	not significant
ENST00000357632	ENSG00000173585	CCR9	2.00466	-2.46329	0.0620525	0.14495	not significant	0.0943156	1.04734	0.833719		0.0602323	0.637635	3.40412	#NUM!	#NUM!	not significant
ENST00000299367	ENSG00000166278	C2	8.52396	-3.94982	0.000385977	0.00234503	downregulated	0.333636	-0.646222	0.882355		0.0457893	0.481029	3.39304	#NUM!	#NUM!	not significant
ENST00000635031	ENSG00000170846	MRFAP1L2	11.2166	-1.01696	0.0690885	0.157744	not significant	2.21492	2.38692	0.237895		0.0516669	0.537915	3.38007	#NUM!	#NUM!	not significant
ENST00000435989	ENSG00000204514	ZNF814	9.48497	-0.687828	0.2257	0.37637	not significant	3.69682	2.66869	0.106496		0.0889671	0.923972	3.3765	0.0062531	0.0423559	translationally activated
ENST00000330503	ENSG00000183258	DDX41	373.231	-0.0124869	0.950872	0.970869	not significant	308.068	3.42621	4.21251e-24	1.38872e-21	0.153428	1.59003	3.37342	0	0	translationally activated
ENST00000233143	ENSG00000034510	TMSB10	6327.89	0.718202	0.0012578	0.0063392	upregulated	400.852	4.14814	5.58363e-21	1.63621e-18	0.00977935	0.101343	3.37336	7.5025e-11	2.13887e-08	translationally activated
ENST00000548278	ENSG00000139405	RITA1	110.564	-1.3655	4.37787e-07	6.09578e-06	downregulated	1.45423	1.98694	0.402251		0.00388957	0.0402738	3.37216	#NUM!	#NUM!	not significant
ENST00000435887	ENSG00000160972	PPP1R16A	36.0438	0.0445742	0.910922	0.945226	not significant	5.95728	3.4354	0.00710988		0.0305578	0.315735	3.3691	0.000489717	0.00675224	translationally activated
ENST00000371205	ENSG00000138185	ENTPD1	2.77854	0.373182	0.700899	0.811649	not significant	1.46362	3.64692	0.175047		0.0872712	0.900796	3.36762	#NUM!	#NUM!	not significant
ENST00000371015	ENSG00000087495	PHACTR3	10.5384	-2.81522	0.000277271	0.00176162	downregulated	0.213976	-0.00921898	0.998496		0.0255968	0.262712	3.35945	#NUM!	#NUM!	not significant
ENST00000449428	ENSG00000182534	MXRA7	100.989	-0.471163	0.049017	0.12052	not significant	4.29937	2.92277	0.0410736		0.00926753	0.0949932	3.35757	0.00050817	0.00695636	translationally activated
ENST00000431845	ENSG00000236104	ZBTB22	49.228	0.050051	0.862701	0.917827	not significant	4.0455	3.47477	0.0252781		0.0151497	0.154806	3.3531	0.00218862	0.0203007	translationally activated
ENST00000297459	ENSG00000164841	TMEM74	6.50552	-2.35382	0.00835646	0.0300239	downregulated	0.700604	1.37962	0.662308		0.0438146	0.446564	3.34939	#NUM!	#NUM!	not significant
ENST00000356401	ENSG00000177479	ARIH2	347.788	-0.551824	0.00485954	0.0193381	downregulated	16.869	2.84416	0.000192635	0.00322909	0.010828	0.110167	3.34685	3.88555e-09	6.38349e-07	translationally activated
ENST00000359971	ENSG00000197363	ZNF517	7.24609	-1.66124	0.0214562	0.063583	not significant	1.28155	1.73494	0.478596		0.0605964	0.614788	3.34278	#NUM!	#NUM!	not significant
ENST00000361421	ENSG00000198846	TOX	1.0441	-2.44504	0.124339		not significant	0.0943156	1.04734	0.833719		0.0992349	1	3.33301	#NUM!	#NUM!	not significant
ENST00000383032	ENSG00000092377	TBL1Y	3.51607	-1.31123	0.183182	0.323093	not significant	1.21258	2.14555	0.427802		0.103476	1.03552	3.32299	#NUM!	#NUM!	not significant
ENST00000548673	ENSG00000135127	BICDL1	71.4011	0.795179	0.00194239	0.00901533	upregulated	6.38807	4.19976	0.00182945		0.0140122	0.140069	3.32139	0.00046145	0.00650121	translationally activated
ENST00000220669	ENSG00000104231	ZFAND1	72.7174	-0.145161	0.61074	0.742657	not significant	42.555	3.23066	2.53479e-09	1.61736e-07	0.118052	1.1772	3.31786	4.78004e-11	1.59769e-08	translationally activated
ENST00000378531	ENSG00000116151	MORN1	5.02156	-1.04241	0.212927	0.361343	not significant	4.633	2.21139	0.092703		0.262071	2.5974	3.30904	0.00262494	0.0230885	translationally activated
ENST00000583666	ENSG00000266826	IGBP1C	0				not significant	7.62458	4.54879	0.000361168	0.00531146	1.6926	16.5926	3.29322	#NUM!	#NUM!	not significant
ENST00000261845	ENSG00000069956	MAPK6	243.011	-0.454898	0.0169779	0.0529736	not significant	9.28713	2.86627	0.00486853	0.0412186	0.00853139	0.0836295	3.29316	4.11554e-06	0.000175801	translationally activated
ENST00000481138	ENSG00000196597	ZNF782	15.1718	0.178609	0.737204	0.838092	not significant	1.48897	3.55325	0.183886		0.018293	0.178754	3.28861	#NUM!	#NUM!	not significant
ENST00000378402	ENSG00000205038	PKHD1L1	1.69086	-0.305665	0.831848	0.898852	not significant	1.09292	3.19821	0.275245		0.140119	1.35863	3.27743	#NUM!	#NUM!	not significant
ENST00000354883	ENSG00000144741	SLC25A26	58.3337	-0.0926648	0.760403	0.852901	not significant	2.26794	3.19268	0.127348		0.00782355	0.0757552	3.27545	#NUM!	#NUM!	not significant
ENST00000261254	ENSG00000118971	CCND2	2.26408	-3.57423	0.00593855	0.02278	downregulated	0.213976	-0.00921898	0.998496		0.103717	1	3.26927	#NUM!	#NUM!	not significant
ENST00000333201	ENSG00000198440	ZNF583	3.54787	-3.35968	0.00784225	0.0284551	downregulated	0.188631	0.153698	0.975002		0.0638706	0.615305	3.26808	#NUM!	#NUM!	not significant
ENST00000320201	ENSG00000090975	PITPNM2	10.792	0.33858	0.48856	0.642113	not significant	1.2656	3.48292	0.192768		0.0215998	0.205194	3.2479	#NUM!	#NUM!	not significant
ENST00000410023	ENSG00000115594	IL1R1	90.8912	-1.03735	4.70665e-06	5.19236e-05	downregulated	0.0943156	1.04734	0.833719		0.0017027	0.016173	3.24769	#NUM!	#NUM!	not significant
ENST00000681687	ENSG00000183570	PCBP3	1.24403	-2.71564	0.0799443		not significant	0.11966	0.873574	0.86069		0.10542	1	3.24578	#NUM!	#NUM!	not significant
ENST00000313005	ENSG00000186318	BACE1	48.7742	-0.69464	0.0129967	0.0431314	downregulated	2.3876	2.56638	0.194829		0.012147	0.114908	3.24181	0.021645	0.0976704	not significant
ENST00000396161	ENSG00000213762	ZNF134	57.5927	-1.58109	3.3922e-06	3.8434e-05	downregulated	4.30966	1.73111	0.205866		0.0253755	0.238419	3.23199	0.000987339	0.0116434	translationally activated
ENST00000423391	ENSG00000169067	ACTBL2	23.4255	-6.20455	2.69151e-08	4.81724e-07	downregulated	4.21853	-2.72238	0.134012		0.17745	1.6643	3.22943	0.11382	0.291327	not significant
ENST00000402802	ENSG00000197461	PDGFA	32.0994	-1.68781	1.88641e-05	0.000171916	downregulated	2.47252	1.53321	0.383357		0.0275546	0.258385	3.22916	0.0172992	0.0842196	not significant
ENST00000226798	ENSG00000109536	FRG1	3.52202	-1.2273	0.215688	0.364137	not significant	1.79352	2.23079	0.299978		0.150383	1.40952	3.22848	#NUM!	#NUM!	not significant
ENST00000569795	ENSG00000137817	PARP6	479.711	0.215675	0.274594	0.431946	not significant	2.33317	3.45488	0.0877177		0.000936654	0.00873719	3.22158	0.0142133	0.0739105	not significant
ENST00000225740	ENSG00000108602	ALDH3A1	1.17225	-2.62114	0.0931263		not significant	0.9676	1.10542	0.71218		0.265026	2.45365	3.21072	#NUM!	#NUM!	not significant
ENST00000394718	ENSG00000179841	AKAP5	19.1752	-3.03107	1.3577e-06	1.69359e-05	downregulated	0.308292	-0.540798	0.90445		0.0199026	0.184211	3.21034	#NUM!	#NUM!	not significant
ENST00000267485	ENSG00000139971	ARMH4	0.952542	-2.33206	0.154206		not significant	0.0943156	1.04734	0.833719		0.109019	1	3.19734	#NUM!	#NUM!	not significant
ENST00000686077	ENSG00000268223	ARL14EPL	38.7811	-0.467492	0.358386	0.519799	not significant	1.89723	2.87501	0.184703		0.0116761	0.106802	3.19331	#NUM!	#NUM!	not significant
ENST00000262726	ENSG00000186976	EFCAB6	14.0849	-0.679791	0.162454	0.296147	not significant	0.804314	2.47869	0.456378		0.0148522	0.135761	3.19231	#NUM!	#NUM!	not significant
ENST00000358780	ENSG00000077458	FAM76B	76.9112	0.210379	0.416243	0.576639	not significant	2.55654	3.44865	0.0673632		0.00656251	0.0597339	3.18623	0.0146702	0.0755168	not significant
ENST00000231721	ENSG00000010319	SEMA3G	0.943588	-2.30873	0.18716		not significant	0.0943156	1.04734	0.833719		0.110371	1	3.17957	#NUM!	#NUM!	not significant
ENST00000369415	ENSG00000025039	RRAGD	71.7435	-0.910659	0.00404159	0.0166704	downregulated	2.57249	2.36361	0.175472		0.0100165	0.0907487	3.17949	0.00709012	0.0461485	translationally activated
ENST00000683555	ENSG00000188747	NOXA1	2.93651	-2.15556	0.116348	0.231395	not significant	6.6616	1.24132	0.261757		0.923723	8.35921	3.17783	0.00928906	0.0558207	not significant
ENST00000362003	ENSG00000185619	PCGF3	72.0721	-0.56586	0.0235137	0.0683798	not significant	2.47817	2.74409	0.132468		0.00852607	0.0771147	3.17705	0.00639034	0.043015	translationally activated
ENST00000378119	ENSG00000112308	C6orf62	653.756	0.871629	1.87965e-06	2.25136e-05	upregulated	10.7367	4.04995	9.20194e-05	0.00178431	0.00281173	0.0251993	3.16385	1.61156e-05	0.000512992	translationally activated
ENST00000392920	ENSG00000196405	EVL	52.987	-0.932608	0.0101643	0.0351526	downregulated	2.48191	2.18389	0.249929		0.0133995	0.119431	3.15593	0.0293289	0.119941	not significant
ENST00000299084	ENSG00000166068	SPRED1	236.327	-0.114385	0.525922	0.67357	not significant	7.30265	3.10102	0.00593933		0.00679573	0.0604087	3.15206	5.34567e-05	0.00121919	translationally activated
ENST00000317578	ENSG00000177045	SIX5	1.95785	-2.41333	0.0760755	0.169316	not significant	2.25056	0.537858	0.781963		0.575931	5.11583	3.151	#NUM!	#NUM!	not significant
ENST00000261867	ENSG00000104154	SLC30A4	31.7585	-1.3178	0.000991734	0.00517837	downregulated	0.11966	0.873574	0.86069		0.00577677	0.0510879	3.14465	#NUM!	#NUM!	not significant
ENST00000682931	ENSG00000143147	GPR161	43.591	-1.41423	0.000740284	0.00403696	downregulated	1.50492	1.81751	0.413061		0.0116338	0.10101	3.1181	#NUM!	#NUM!	not significant
ENST00000436072	ENSG00000106483	SFRP4	2.56845	-1.92806	0.131332	0.253508	not significant	0.0943156	1.04734	0.833719		0.052517	0.455891	3.11783	#NUM!	#NUM!	not significant
ENST00000251900	ENSG00000102098	SCML2	3.72771	-2.71926	0.0212258	0.0631393	not significant	0.188631	0.153698	0.975002		0.0627005	0.543339	3.1153	#NUM!	#NUM!	not significant
ENST00000376075	ENSG00000131055	COX4I2	0				not significant	4.80478	5.43137	0.00331837		1.26783	10.9768	3.11402	#NUM!	#NUM!	not significant
ENST00000356284	ENSG00000112562	SMOC2	3.69832	-4.26978	0.00106859	0.00552075	downregulated	0				0.116255	1	3.10464	#NUM!	#NUM!	not significant
ENST00000274000	ENSG00000138660	AP1AR	178.338	-0.40405	0.0778448	0.17195	not significant	11.4129	2.73849	0.00390461	0.035347	0.0158347	0.136114	3.10366	3.73204e-06	0.000162949	translationally activated
ENST00000553935	ENSG00000100441	KHNYN	230.177	-0.237781	0.182764	0.322541	not significant	22.5316	2.92748	1.33586e-05	0.000360728	0.0232295	0.197822	3.09018	1.82255e-10	4.52973e-08	translationally activated
ENST00000520530	ENSG00000163013	FBXO41	60.15	-0.219785	0.430741	0.589625	not significant	2.87422	2.90773	0.0983331		0.0112983	0.095837	3.08448	0.0135541	0.0717421	not significant
ENST00000334133	ENSG00000131378	RFTN1	2.44672	-2.03564	0.124237	0.243058	not significant	0.11966	0.873574	0.86069		0.0644057	0.543339	3.07659	#NUM!	#NUM!	not significant
ENST00000405954	ENSG00000188542	DUSP28	10.8183	-1.90453	0.00214135	0.00976121	downregulated	2.66115	1.14162	0.503814		0.103133	0.866998	3.07152	0.0266328	0.112534	not significant
ENST00000518322	ENSG00000188343	CIBAR1	2.43828	-2.01936	0.11207	0.224906	not significant	0.11966	0.873574	0.86069		0.0646573	0.543339	3.07097	#NUM!	#NUM!	not significant
ENST00000263849	ENSG00000104427	ZC2HC1A	103.05	0.448477	0.0804881	0.176428	not significant	6.12996	3.51152	0.00772824		0.0119258	0.0998187	3.06522	0.000835357	0.0103411	translationally activated
ENST00000288699	ENSG00000157851	DPYSL5	0.869886	-2.1946	0.184343		not significant	0.0943156	1.04734	0.833719		0.119508	1	3.06483	#NUM!	#NUM!	not significant
ENST00000378061	ENSG00000204947	ZNF425	5.84383	-0.306821	0.662528	0.781431	not significant	0.778969	2.60278	0.438772		0.0324225	0.271196	3.06427	#NUM!	#NUM!	not significant
ENST00000301258	ENSG00000167653	PSCA	6.90966	-1.08011	0.174412	0.312271	not significant	0.0943156	1.04734	0.833719		0.0220194	0.184119	3.06379	#NUM!	#NUM!	not significant
ENST00000344419	ENSG00000009765	IYD	0.865259	-2.18616	0.205632		not significant	0.0943156	1.04734	0.833719		0.11971	1	3.06239	#NUM!	#NUM!	not significant
ENST00000462446	ENSG00000168631	MUCL3	3.57776	-4.23827	0.000574186	0.00326857	downregulated	0				0.120254	1	3.05584	#NUM!	#NUM!	not significant
ENST00000576892	ENSG00000262919	CCNQ	24.3692	0.327179	0.43452	0.592725	not significant	14.7836	3.49616	4.34867e-05	0.000953094	0.124767	1.03705	3.05518	1.53336e-05	0.000500434	translationally activated
ENST00000371360	ENSG00000203985	LDLRAD1	1.09014	-2.52232	0.109037		not significant	0.11966	0.873574	0.86069		0.120321	1	3.05504	#NUM!	#NUM!	not significant
ENST00000580666	ENSG00000108932	SLC16A6	0.862761	-2.18474	0.199542		not significant	0.0943156	1.04734	0.833719		0.120492	1	3.05299	#NUM!	#NUM!	not significant
ENST00000294702	ENSG00000162676	GFI1	4.31246	-4.49655	0.000151194	0.0010415	downregulated	0.478642	-1.16225	0.779657		0.121209	1	3.04443	#NUM!	#NUM!	not significant
ENST00000264059	ENSG00000115468	EFHD1	0.85557	-2.16047	0.226517		not significant	0.0943156	1.04734	0.833719		0.121394	1	3.04223	#NUM!	#NUM!	not significant
ENST00000366472	ENSG00000175137	SH3BP5L	91.9302	-0.151336	0.500563	0.651542	not significant	7.48754	2.97595	0.00644004		0.0194232	0.159585	3.03847	4.27353e-05	0.001033	translationally activated
ENST00000255695	ENSG00000133328	PLAAT2	11.6517	-0.707568	0.257333	0.412442	not significant	5.09429	2.41974	0.0603839		0.123256	1.00937	3.03373	0.00294934	0.0250114	translationally activated
ENST00000310418	ENSG00000175416	CLTB	439.687	-0.355383	0.0595663	0.140174	not significant	68.543	2.72719	3.84719e-09	2.37805e-07	0.039674	0.324145	3.03037	1.7164e-13	1.18837e-10	translationally activated
ENST00000325656	ENSG00000175544	CABP4	25.4741	-1.41768	0.000306281	0.00191129	downregulated	2.81181	1.73678	0.295102		0.0395386	0.322697	3.02885	0.00605947	0.0414791	translationally activated
ENST00000375460	ENSG00000142619	PADI3	3.83651	-4.3374	0.000428838	0.0025761	downregulated	0.427952	-1.00951	0.796727		0.122587	1	3.02812	#NUM!	#NUM!	not significant
ENST00000690772	ENSG00000120658	ENOX1	5.10101	-1.94891	0.029439	0.0814411	not significant	1.6682	1.19956	0.56945		0.136575	1.114	3.02798	#NUM!	#NUM!	not significant
ENST00000264917	ENSG00000113231	PDE8B	3.73425	-0.406326	0.656444	0.776709	not significant	2.36225	2.641	0.183452		0.161126	1.31408	3.0278	0.0550994	0.183029	not significant
ENST00000257894	ENSG00000135436	FAM186B	1.06723	-2.48501	0.117311		not significant	0.11966	0.873574	0.86069		0.122728	1	3.02646	#NUM!	#NUM!	not significant
ENST00000290363	ENSG00000159208	CIART	0.686793	-1.85577	0.3038		not significant	0.873284	1.68581	0.590803		0.302025	2.45365	3.02219	#NUM!	#NUM!	not significant
ENST00000380130	ENSG00000139597	N4BP2L1	4.97451	-1.1774	0.1791	0.317852	not significant	0.0943156	1.04734	0.833719		0.0301321	0.244584	3.02096	#NUM!	#NUM!	not significant
ENST00000342972	ENSG00000187601	MAGEH1	3.57197	-4.23326	0.000744484	0.00405699	downregulated	0.402607	-0.928126	0.818117		0.124084	1	3.01061	#NUM!	#NUM!	not significant
ENST00000372565	ENSG00000066185	ZMYND12	12.9188	-0.983292	0.12238	0.240298	not significant	0.0943156	1.04734	0.833719		0.0123114	0.0992026	3.01038	#NUM!	#NUM!	not significant
ENST00000309447	ENSG00000174145	NWD2	15.4204	-0.37619	0.415598	0.575882	not significant	4.30311	2.57623	0.0729313		0.0736473	0.589559	3.00093	0.00669851	0.0443801	translationally activated
ENST00000290354	ENSG00000159231	CBR3	1.34435	-0.464748	0.771418		not significant	4.01077	2.7737	0.0583857		0.750429	5.98404	2.99533	0.0216287	0.0976628	not significant
ENST00000395245	ENSG00000109113	RAB34	38.752	-1.6009	0.000189095	0.00126401	downregulated	16.7652	1.47595	0.0459223	0.19675	0.168349	1.33931	2.99197	8.13257e-06	0.000302027	translationally activated
ENST00000372627	ENSG00000196507	TCEAL3	26.6986	-0.399537	0.267158	0.424114	not significant	18.9924	2.66208	0.000207336	0.00343189	0.188391	1.49636	2.98966	2.69958e-07	2.02845e-05	translationally activated
ENST00000340951	ENSG00000187609	EXD3	9.67396	-3.52175	0.000154033	0.00105787	downregulated	4.97691	-0.352143	0.78853		0.350527	2.77899	2.98696	0.0106445	0.0610155	not significant
ENST00000379359	ENSG00000102760	RGCC	2.439	-3.68854	0.00717517	0.02651	downregulated	1.05958	-0.0254697	0.992489		0.25775	2.04054	2.98491	#NUM!	#NUM!	not significant
ENST00000291536	ENSG00000160188	RSPH1	3.80534	-0.56684	0.532761	0.679733	not significant	1.38526	2.44447	0.297728		0.102467	0.807762	2.97877	#NUM!	#NUM!	not significant
ENST00000395384	ENSG00000103485	QPRT	34.295	0.72625	0.0374967	0.0981789	not significant	173.608	3.75274	1.32595e-13	1.63921e-11	1.01533	8.00199	2.97842	1.14929e-06	6.54942e-05	translationally activated
ENST00000292433	ENSG00000160888	IER2	57.637	-0.0573792	0.85229	0.911614	not significant	30.9657	3.01382	3.03875e-05	0.000709221	0.130298	1.02604	2.9772	2.48893e-06	0.000118261	translationally activated
ENST00000546354	ENSG00000178752	ERFE	6.75999	-0.997437	0.20044	0.345386	not significant	0.0943156	1.04734	0.833719		0.0229767	0.180833	2.97641	#NUM!	#NUM!	not significant
ENST00000348904	ENSG00000164746	C7orf57	1.03138	-2.44296	0.132231		not significant	0.11966	0.873574	0.86069		0.12718	1	2.97506	#NUM!	#NUM!	not significant
ENST00000374314	ENSG00000204175	GPRIN2	200.752	-0.68303	0.0377786	0.098807	not significant	10.1487	2.34844	0.0106132	0.0728286	0.0147472	0.115898	2.97434	0.000102575	0.00202416	translationally activated
ENST00000676107	ENSG00000112144	CILK1	127.901	-0.0459445	0.890858	0.933484	not significant	2.9648	3.04971	0.0757271		0.00561772	0.044127	2.97361	0.00938349	0.056278	not significant
ENST00000295113	ENSG00000162998	FRZB	0.810109	-2.07613	0.237937		not significant	0.0943156	1.04734	0.833719		0.127581	1	2.97051	#NUM!	#NUM!	not significant
ENST00000644917	ENSG00000070182	SPTB	16.7998	-4.99244	3.09034e-06	3.54242e-05	downregulated	0.924875	-2.12562	0.463872		0.0623956	0.488891	2.97	#NUM!	#NUM!	not significant
ENST00000261374	ENSG00000122254	HS3ST2	7.94328	-3.86611	0.000424832	0.00255727	downregulated	0.453297	-1.08662	0.778358		0.0662263	0.517915	2.96724	#NUM!	#NUM!	not significant
ENST00000622824	ENSG00000198488	B3GNT6	1.02452	-2.43462	0.132686		not significant	0.11966	0.873574	0.86069		0.127992	1	2.96588	#NUM!	#NUM!	not significant
ENST00000673097	ENSG00000204397	CARD16	1.49556	1.24584	0.421061		not significant	8.511	4.25564	0.000430218	0.00615531	1.02345	7.99506	2.96568	0.0171191	0.0835945	not significant
ENST00000303068	ENSG00000135063	ENTREP1	5.12197	-0.739133	0.393271	0.553238	not significant	0.580943	2.42408	0.511617		0.0331	0.257879	2.96179	#NUM!	#NUM!	not significant
ENST00000596536	ENSG00000130475	FCHO1	3.97868	-1.6517	0.0888222	0.189476	not significant	0.700604	1.37962	0.662308		0.0755003	0.587446	2.9599	#NUM!	#NUM!	not significant
ENST00000416247	ENSG00000224531	SMIM13	68.9995	-0.194406	0.523051	0.671192	not significant	3.45517	2.79985	0.0736419		0.0127101	0.0987644	2.95801	0.00922631	0.0556506	not significant
ENST00000330288	ENSG00000184785	SMIM10	5.95912	-0.858555	0.268789	0.42584	not significant	1.45423	1.98694	0.402251		0.0788922	0.611584	2.9546	#NUM!	#NUM!	not significant
ENST00000395675	ENSG00000240445	FOXO3B	15.8202	-0.958924	0.0783184	0.172801	not significant	34.1537	2.1074	0.000151381	0.00262659	0.685197	5.3042	2.95254	2.28118e-07	1.75488e-05	translationally activated
ENST00000300231	ENSG00000166963	MAP1A	1.48159	-2.95106	0.0557865		not significant	0.845609	0.653414	0.835218		0.264171	2.04054	2.9494	#NUM!	#NUM!	not significant
ENST00000403994	ENSG00000140416	TPM1	1075.3	-1.06046	0.000208943	0.0013763	downregulated	441.743	1.95237	3.93789e-10	2.83242e-08	0.136804	1.05569	2.948	1.61656e-09	2.95648e-07	translationally activated
ENST00000228820	ENSG00000111224	PARP11	48.0057	-0.582108	0.11886	0.235037	not significant	3.59311	2.34322	0.148373		0.0215034	0.165916	2.94781	0.0127174	0.0689041	not significant
ENST00000382723	ENSG00000163132	MSX1	2.27195	-0.0629752	0.955078	0.972982	not significant	1.09292	3.19821	0.275245		0.116406	0.893129	2.9397	#NUM!	#NUM!	not significant
ENST00000368607	ENSG00000143578	CREB3L4	27.5123	-0.129506	0.708392	0.817456	not significant	7.53116	2.86538	0.00928412	0.0655272	0.0689681	0.528074	2.93674	0.00017492	0.00303223	translationally activated
ENST00000377793	ENSG00000110583	NAA40	68.6069	-1.05263	0.000105318	0.000767366	downregulated	8.61044	1.93628	0.046984	0.199216	0.0421518	0.32251	2.93568	3.8389e-05	0.000969023	translationally activated
ENST00000357037	ENSG00000177469	CAVIN1	52.0391	-0.737793	0.0503835	0.123009	not significant	18.8844	2.26126	0.00121256	0.0142623	0.110475	0.844003	2.93353	7.04397e-06	0.000268808	translationally activated
ENST00000300006	ENSG00000166780	BMERB1	10.6125	-1.26239	0.0885577	0.189033	not significant	0.873284	1.68581	0.590803		0.0283877	0.216751	2.9327	#NUM!	#NUM!	not significant
ENST00000315392	ENSG00000161381	PLXDC1	1.93066	-2.3739	0.0773168	0.171138	not significant	0.11966	0.873574	0.86069		0.0807371	0.615305	2.93	#NUM!	#NUM!	not significant
ENST00000642087	ENSG00000284691	ENSG00000284691	47.6307	0.27845	0.463637	0.619696	not significant	1.29094	3.39191	0.201851		0.00613456	0.0467255	2.92918	#NUM!	#NUM!	not significant
ENST00000372488	ENSG00000171462	DLK2	1.33429	-2.81929	0.0669942		not significant	0.486628	3.82009	0.364742		0.268405	2.04054	2.92647	#NUM!	#NUM!	not significant
ENST00000300255	ENSG00000166979	EVA1C	4.72543	-1.48123	0.134686	0.25824	not significant	0.11966	0.873574	0.86069		0.0375735	0.284809	2.9222	#NUM!	#NUM!	not significant
ENST00000450525	ENSG00000126351	THRA	822.14	-0.540651	0.00198512	0.00917374	downregulated	30.1307	2.43493	5.78167e-05	0.00121661	0.0105281	0.0797905	2.92197	2.44761e-10	5.93118e-08	translationally activated
ENST00000368285	ENSG00000196189	SEMA4A	9.70896	-1.74084	0.0143243	0.0462937	downregulated	0.700604	1.37962	0.662308		0.0311653	0.236153	2.92171	#NUM!	#NUM!	not significant
ENST00000319928	ENSG00000142961	MOB3C	64.8443	1.58471	1.85127e-11	5.44616e-10	upregulated	12.3003	4.52077	1.03049e-05	0.000288099	0.0336478	0.254864	2.92115	8.80794e-05	0.0018088	translationally activated
ENST00000595396	ENSG00000173988	LRRC63	3.10313	-1.46339	0.188296	0.329687	not significant	0.0943156	1.04734	0.833719		0.0470643	0.354772	2.91419	#NUM!	#NUM!	not significant
ENST00000556564	ENSG00000070778	PTPN21	69.9017	-0.599491	0.0714196	0.161558	not significant	1.74283	2.38944	0.30107		0.00739447	0.0554144	2.90574	#NUM!	#NUM!	not significant
ENST00000409013	ENSG00000115459	ELMOD3	37.1169	0.423872	0.190767	0.332773	not significant	1.06757	3.30452	0.263281		0.00648595	0.0485748	2.90482	#NUM!	#NUM!	not significant
ENST00000319394	ENSG00000142784	WDTC1	92.5613	-0.56359	0.0714629	0.161562	not significant	8.36223	2.4071	0.0197025	0.111907	0.0264718	0.197602	2.90007	0.000214651	0.00355052	translationally activated
ENST00000454243	ENSG00000168490	PHYHIP	2.60273	-1.0811	0.369553	0.53049	not significant	0.606288	2.28802	0.529765		0.0767896	0.572128	2.89735	#NUM!	#NUM!	not significant
ENST00000311351	ENSG00000175324	LSM1	411.508	-0.368126	0.0443868	0.111256	not significant	54.9316	2.58921	4.50341e-08	2.24094e-06	0.0369527	0.275004	2.8957	4.67737e-13	2.66693e-10	translationally activated
ENST00000249700	ENSG00000128872	TMOD2	36.0054	-0.868074	0.10119	0.208454	not significant	1.85593	5.53527	0.0240807		0.0206034	0.153158	2.89406	#NUM!	#NUM!	not significant
ENST00000323249	ENSG00000131188	PRR7	41.5822	-1.51358	1.39086e-05	0.000131814	downregulated	18.8698	1.40422	0.0458168	0.19675	0.181665	1.34021	2.8831	1.79821e-06	9.22226e-05	translationally activated
ENST00000482387	ENSG00000163689	CFAP20DC	36.1719	-0.553875	0.232899	0.38531	not significant	0.580943	2.42408	0.511617		0.00479267	0.0353188	2.88153	#NUM!	#NUM!	not significant
ENST00000647165	ENSG00000091536	MYO15A	1.82001	-1.50199	0.276595	0.433699	not significant	0.0943156	1.04734	0.833719		0.0740108	0.543339	2.87604	#NUM!	#NUM!	not significant
ENST00000373644	ENSG00000138336	TET1	27.8713	-0.636087	0.222245	0.372194	not significant	0.0943156	1.04734	0.833719		0.00603019	0.0441975	2.87369	#NUM!	#NUM!	not significant
ENST00000265260	ENSG00000081154	PCNP	395.665	-0.423107	0.0693802	0.158256	not significant	34.768	2.49522	7.60349e-06	0.000221988	0.0251213	0.18408	2.87335	8.48475e-09	1.2275e-06	translationally activated
ENST00000372525	ENSG00000164008	C1orf50	30.7521	-0.345114	0.34736	0.510951	not significant	11.8319	2.59273	0.00272978	0.0270652	0.107475	0.787023	2.87241	2.29512e-05	0.000656114	translationally activated
ENST00000300022	ENSG00000166793	YPEL4	17.7182	-0.544006	0.31411	0.47593	not significant	0.580943	2.42408	0.511617		0.00981244	0.0716744	2.86877	#NUM!	#NUM!	not significant
ENST00000409900	ENSG00000128656	CHN1	8.32857	-0.814083	0.242365	0.396278	not significant	0.0943156	1.04734	0.833719		0.0194295	0.141624	2.86575	#NUM!	#NUM!	not significant
ENST00000615637	ENSG00000251493	FOXD1	10.4274	-1.00402	0.0795928	0.174857	not significant	2.98449	1.8576	0.24516		0.099854	0.727041	2.86414	0.0188507	0.0890514	not significant
ENST00000334082	ENSG00000152413	HOMER1	374.301	0.216515	0.296991	0.457318	not significant	9.34721	3.12036	0.00196499	0.021095	0.00601582	0.0437454	2.8623	0.000105181	0.00205547	translationally activated
ENST00000397770	ENSG00000076344	RGS11	1.50857	-2.99566	0.0414496		not significant	0.188631	0.153698	0.975002		0.137823	1	2.85911	#NUM!	#NUM!	not significant
ENST00000296849	ENSG00000145506	NKD2	7.10995	-1.81671	0.0205398	0.0614644	not significant	1.69355	1.14415	0.580253		0.104489	0.757479	2.85785	#NUM!	#NUM!	not significant
ENST00000378693	ENSG00000198944	SOWAHA	4.25213	-0.948151	0.27535	0.432581	not significant	0.0943156	1.04734	0.833719		0.03628	0.261949	2.85204	#NUM!	#NUM!	not significant
ENST00000373883	ENSG00000188760	TMEM198	6.8986	-0.558541	0.479682	0.634209	not significant	0.580943	2.42408	0.511617		0.025386	0.183139	2.85083	#NUM!	#NUM!	not significant
ENST00000309880	ENSG00000173825	TIGD3	2.45283	-2.78209	0.0327077	0.0885022	not significant	0.939924	0.310846	0.911981		0.231725	1.6643	2.84443	#NUM!	#NUM!	not significant
ENST00000534324	ENSG00000215883	CYB5RL	37.4274	-0.884514	0.017182	0.053454	not significant	2.06052	2.03641	0.288891		0.0182922	0.131153	2.84195	#NUM!	#NUM!	not significant
ENST00000370097	ENSG00000125531	FNDC11	0.741838	-1.96854	0.261751		not significant	0.0943156	1.04734	0.833719		0.140228	1	2.83416	#NUM!	#NUM!	not significant
ENST00000423313	ENSG00000235750	KIAA0040	420.315	0.533875	0.00509953	0.0201611	upregulated	3.62411	3.42228	0.0312497		0.00197047	0.0140148	2.83034	0.00753294	0.0481007	translationally activated
ENST00000333987	ENSG00000198453	ZNF568	8.29882	-2.14683	0.00726827	0.0267697	downregulated	0.213976	-0.00921898	0.998496		0.034519	0.245133	2.8281	#NUM!	#NUM!	not significant
ENST00000228865	ENSG00000111269	CREBL2	263.801	-0.327239	0.105815	0.215449	not significant	2.96854	2.52276	0.13375		0.00319964	0.022714	2.8276	0.0188479	0.0890514	not significant
ENST00000394859	ENSG00000198720	ANKRD13B	47.303	-1.27947	0.000182213	0.00122288	downregulated	10.7887	1.54662	0.0929755	0.305364	0.0875812	0.621724	2.82758	0.000158689	0.00284321	translationally activated
ENST00000320095	ENSG00000176845	METRNL	51.1219	-0.485302	0.111739	0.224357	not significant	17.3054	2.40537	0.00148102	0.0168118	0.101352	0.718442	2.82549	2.75402e-06	0.000127726	translationally activated
ENST00000259818	ENSG00000137285	TUBB2B	2.03492	-3.42819	0.0170377	0.0531037	not significant	4.97128	0.593409	0.641236		1.04996	7.44203	2.82536	0.00187449	0.0181418	translationally activated
ENST00000259365	ENSG00000136842	TMOD1	7.47382	-3.07566	0.00171933	0.00814425	downregulated	0.308292	-0.540798	0.90445		0.0511853	0.362187	2.82293	#NUM!	#NUM!	not significant
ENST00000315212	ENSG00000171865	RNASEH1	147.484	-1.39585	2.36505e-08	4.26436e-07	downregulated	4.09709	1.47107	0.286053		0.010988	0.0777167	2.82229	0.00532247	0.0379343	translationally activated
ENST00000344646	ENSG00000172671	ZFAND4	39.4622	-0.584896	0.0945529	0.198376	not significant	0.0943156	1.04734	0.833719		0.00434288	0.0307105	2.82201	#NUM!	#NUM!	not significant
ENST00000547103	ENSG00000165899	OTOGL	0.918834	-2.27495	0.161008		not significant	0.684653	4.02359	0.279927		0.347125	2.45365	2.82141	#NUM!	#NUM!	not significant
ENST00000383096	ENSG00000166960	CCDC178	0				not significant	2.82919	6.17998	0.00401241		1	7.02892	2.8133	#NUM!	#NUM!	not significant
ENST00000262848	ENSG00000183943	PRKX	85.3038	-0.908003	0.00245102	0.0109768	downregulated	2.08586	1.97625	0.296537		0.00840006	0.0590177	2.81268	#NUM!	#NUM!	not significant
ENST00000355693	ENSG00000181924	COA4	175.181	-0.210755	0.40367	0.564215	not significant	51.9363	2.66081	1.03627e-07	4.76683e-06	0.082539	0.579237	2.811	7.42975e-09	1.09116e-06	translationally activated
ENST00000572914	ENSG00000103316	CRYM	76.1436	-3.19702	0.000677591	0.00375522	downregulated	8.72015	-0.211072	0.845682	0.937514	0.0771346	0.540844	2.80976	0.00165056	0.0165462	translationally activated
ENST00000374762	ENSG00000165028	NIPSNAP3B	0.915125	-2.27089	0.172123		not significant	0.11966	0.873574	0.86069		0.143307	1	2.80281	#NUM!	#NUM!	not significant
ENST00000339818	ENSG00000160226	CFAP410	2.59248	-1.43948	0.21889	0.368257	not significant	3.36882	1.19747	0.43938		0.570054	3.95681	2.79517	0.0550417	0.182963	not significant
ENST00000372980	ENSG00000149596	JPH2	4.16057	-2.81546	0.0264461	0.0750153	not significant	0.239321	-0.158332	0.974127		0.0714229	0.494764	2.79228	#NUM!	#NUM!	not significant
ENST00000388922	ENSG00000139567	ACVRL1	0.903525	-2.24072	0.174212		not significant	0.11966	0.873574	0.86069		0.144674	1	2.78912	#NUM!	#NUM!	not significant
ENST00000409943	ENSG00000152076	CCDC74B	4.26802	-2.80736	0.0196845	0.0595088	not significant	0.213976	-0.00921898	0.998496		0.0643408	0.444361	2.78793	#NUM!	#NUM!	not significant
ENST00000337815	ENSG00000179195	ZNF664	257.098	-1.46408	1.10084e-06	1.38942e-05	downregulated	2.29984	1.39096	0.436767		0.00372025	0.0256044	2.78292	#NUM!	#NUM!	not significant
ENST00000579310	ENSG00000167523	SPATA33	6.83993	0.370315	0.580583	0.718036	not significant	1.84654	3.07794	0.160817		0.0674247	0.46242	2.77786	#NUM!	#NUM!	not significant
ENST00000456829	ENSG00000110002	VWA5A	2.76608	-1.28355	0.302211	0.4631	not significant	0.0943156	1.04734	0.833719		0.0539369	0.369701	2.77702	#NUM!	#NUM!	not significant
ENST00000684275	ENSG00000240038	AMY2B	1.15014	-2.59834	0.090368		not significant	0.486628	3.82009	0.364742		0.298111	2.04054	2.77503	#NUM!	#NUM!	not significant
ENST00000443597	ENSG00000010626	LRRC23	122.469	-0.903222	0.000740465	0.00403696	downregulated	6.28293	1.95403	0.0859976		0.0179646	0.122912	2.7744	0.000506157	0.00693944	translationally activated
ENST00000444623	ENSG00000139631	CSAD	2.80137	-0.049762	0.962773	0.978119	not significant	0.778969	2.60278	0.438772		0.0742681	0.507531	2.77268	#NUM!	#NUM!	not significant
ENST00000355105	ENSG00000159592	GPBP1L1	404.132	-0.134237	0.457882	0.614172	not significant	15.9802	2.72784	0.000560275	0.00768266	0.0110911	0.0755638	2.76829	2.69105e-07	2.02845e-05	translationally activated
ENST00000408957	ENSG00000221944	TIGD1	11.4373	-1.01043	0.0567381	0.134789	not significant	0.11966	0.873574	0.86069		0.0170368	0.115836	2.76536	#NUM!	#NUM!	not significant
ENST00000647444	ENSG00000184007	PTP4A2	3902.42	-0.633113	0.000481989	0.0028373	downregulated	9.39174	2.15465	0.0310137	0.151975	0.000777806	0.00528772	2.76516	8.99118e-05	0.00183477	translationally activated
ENST00000409262	ENSG00000187605	TET3	175.23	0.218205	0.290828	0.450301	not significant	2.84888	2.97403	0.0918176		0.00416527	0.0283078	2.76472	0.0301484	0.122323	not significant
ENST00000442738	ENSG00000100142	POLR2F	91.0543	1.51144	1.74063e-10	4.35322e-09	upregulated	29.1027	4.26885	6.3344e-09	3.63172e-07	0.0635987	0.43174	2.7631	4.41722e-06	0.000185351	translationally activated
ENST00000201586	ENSG00000088002	SULT2B1	6.29264	-5.0468	1.6301e-05	0.000151617	downregulated	3.58459	-1.287	0.437874		0.454775	3.08108	2.76021	0.00961001	0.0570422	not significant
ENST00000360716	ENSG00000159625	DRC7	0.702733	-1.88439	0.297763		not significant	0.0943156	1.04734	0.833719		0.147962	1	2.7567	#NUM!	#NUM!	not significant
ENST00000644200	ENSG00000100767	PAPLN	0.70321	-1.88608	0.306613		not significant	0.0943156	1.04734	0.833719		0.148003	1	2.7563	#NUM!	#NUM!	not significant
ENST00000382114	ENSG00000153012	LGI2	10.2712	-0.709596	0.220881	0.370597	not significant	0.0943156	1.04734	0.833719		0.0164465	0.110863	2.75293	#NUM!	#NUM!	not significant
ENST00000340281	ENSG00000162664	ZNF326	65.3828	0.109583	0.721648	0.827379	not significant	21.1345	2.86199	0.000127515	0.00228775	0.0862795	0.578758	2.74587	2.46103e-05	0.000688611	translationally activated
ENST00000338005	ENSG00000213213	CCDC183	1.69005	-1.36789	0.341551	0.504611	not significant	0.0943156	1.04734	0.833719		0.0812488	0.543339	2.74143	#NUM!	#NUM!	not significant
ENST00000288350	ENSG00000157578	LCA5L	6.7803	-4.37193	0.000124186	0.000881851	downregulated	0.591238	-1.48465	0.669334		0.0993713	0.661996	2.73592	#NUM!	#NUM!	not significant
ENST00000272223	ENSG00000143867	OSR1	3.49531	-0.895517	0.344552	0.507957	not significant	0.0943156	1.04734	0.833719		0.0445439	0.296541	2.73493	#NUM!	#NUM!	not significant
ENST00000618265	ENSG00000204936	CD177	1.35838	-1.77491	0.224607		not significant	0.0943156	1.04734	0.833719		0.0962256	0.637635	2.72824	#NUM!	#NUM!	not significant
ENST00000395665	ENSG00000171931	FBXW10	0.707138	-1.89311	0.356039		not significant	0.923974	1.42149	0.643954		0.370619	2.45365	2.72692	#NUM!	#NUM!	not significant
ENST00000477224	ENSG00000164076	CAMKV	9.25117	-1.01762	0.0878078	0.188013	not significant	0.11966	0.873574	0.86069		0.0210715	0.139493	2.72683	#NUM!	#NUM!	not significant
ENST00000309889	ENSG00000173991	TCAP	62.8463	-0.515813	0.465846	0.621514	not significant	0.0943156	1.04734	0.833719		0.00281293	0.0185792	2.72354	#NUM!	#NUM!	not significant
ENST00000391440	ENSG00000212747	RTL8B	20.6743	0.129502	0.765971	0.856528	not significant	4.29937	2.92277	0.0410736		0.0557116	0.367609	2.72212	0.00676646	0.0446581	translationally activated
ENST00000318010	ENSG00000214013	GANC	23.9702	0.301909	0.421815	0.581722	not significant	2.62551	2.9687	0.11168		0.0286046	0.187927	2.71585	0.0423457	0.154539	not significant
ENST00000513440	ENSG00000134852	CLOCK	217.388	-0.365946	0.0487916	0.120142	not significant	8.57854	2.38386	0.0180394	0.104793	0.0121475	0.0796172	2.71242	0.000152443	0.00275677	translationally activated
ENST00000698216	ENSG00000270231	NBPF8	3.07232	-1.52809	0.190753	0.332773	not significant	0.11966	0.873574	0.86069		0.0579778	0.377875	2.70434	#NUM!	#NUM!	not significant
ENST00000369209	ENSG00000165868	HSPA12A	2.5649	-2.8899	0.0287443	0.0798744	not significant	0.213976	-0.00921898	0.998496		0.101625	0.661996	2.70356	#NUM!	#NUM!	not significant
ENST00000246532	ENSG00000126246	IGFLR1	45.8588	1.96754	1.07267e-07	1.69234e-06	upregulated	2.6349	4.55921	0.0352406		0.0111798	0.0727437	2.70192	0.118669	0.297532	not significant
ENST00000360323	ENSG00000204632	HLA-G	7.52693	0.918661	0.173543	0.311093	not significant	34.4171	3.74453	0.0351032	0.164438	1.03947	6.73985	2.69687	0.00375056	0.0295803	translationally activated
ENST00000229708	ENSG00000111981	ULBP1	9.7722	-2.48037	0.000935367	0.00493675	downregulated	0.308292	-0.540798	0.90445		0.0404121	0.261949	2.69643	#NUM!	#NUM!	not significant
ENST00000682029	ENSG00000109265	CRACD	22.3472	-0.927368	0.0168326	0.0526322	not significant	4.24776	1.87947	0.192087		0.0696938	0.451589	2.69591	0.00346403	0.0279807	translationally activated
ENST00000286688	ENSG00000156172	CFAP418	24.7086	0.0633519	0.877309	0.92565	not significant	0.778969	2.60278	0.438772		0.00867151	0.056137	2.6946	#NUM!	#NUM!	not significant
ENST00000297784	ENSG00000165091	TMC1	1.53026	-2.02867	0.143222		not significant	0.11966	0.873574	0.86069		0.102357	0.661996	2.69321	#NUM!	#NUM!	not significant
ENST00000361490	ENSG00000107521	HPS1	37.659	0.707443	0.0154766	0.0492716	upregulated	9.77941	3.45267	0.000645381	0.00861088	0.0622494	0.401828	2.69045	0.000218799	0.00360684	translationally activated
ENST00000266643	ENSG00000139266	MARCHF9	78.5547	0.343787	0.163124	0.297091	not significant	6.9887	3.04275	0.00927961		0.0232138	0.149751	2.68951	0.00170361	0.0169539	translationally activated
ENST00000283441	ENSG00000188818	ZDHHC11	4.49598	-0.875453	0.290685	0.450199	not significant	0.0943156	1.04734	0.833719		0.0361292	0.232908	2.68852	#NUM!	#NUM!	not significant
ENST00000370460	ENSG00000155966	AFF2	0.845832	-2.15965	0.20921		not significant	0.11966	0.873574	0.86069		0.155141	1	2.68835	#NUM!	#NUM!	not significant
ENST00000423955	ENSG00000170442	KRT86	0.843781	-2.14297	0.222156		not significant	0.11966	0.873574	0.86069		0.155359	1	2.68632	#NUM!	#NUM!	not significant
ENST00000375835	ENSG00000148082	SHC3	50.0913	-0.592825	0.0316213	0.0861236	not significant	1.6776	2.04946	0.361213		0.0112011	0.0720513	2.68538	#NUM!	#NUM!	not significant
ENST00000253799	ENSG00000131480	AOC2	11.1231	-1.99367	0.00162832	0.00779495	downregulated	0.239321	-0.158332	0.974127		0.0291398	0.187261	2.68399	#NUM!	#NUM!	not significant
ENST00000587682	ENSG00000159905	ZNF221	6.79296	-1.7665	0.0277008	0.0775279	not significant	1.47018	1.04451	0.650328		0.103834	0.666753	2.68288	#NUM!	#NUM!	not significant
ENST00000322734	ENSG00000144792	ZNF660	1.38514	-1.75947	0.241774		not significant	0.0943156	1.04734	0.833719		0.0958636	0.615305	2.68225	#NUM!	#NUM!	not significant
ENST00000275605	ENSG00000146733	PSPH	116.215	-0.0237516	0.922942	0.954409	not significant	19.7747	2.75028	0.000175603	0.0029879	0.0488913	0.313227	2.67956	1.27817e-06	6.99961e-05	translationally activated
ENST00000371790	ENSG00000152779	SLC16A12	7.79909	-2.10191	0.00742504	0.027236	downregulated	0.239321	-0.158332	0.974127		0.0408986	0.261949	2.67917	#NUM!	#NUM!	not significant
ENST00000368914	ENSG00000143434	SEMA6C	5.34731	-1.79548	0.0362321	0.0957865	not significant	1.08726	0.598306	0.823546		0.103661	0.663305	2.6778	#NUM!	#NUM!	not significant
ENST00000342697	ENSG00000164938	TP53INP1	48.9553	-0.535433	0.08187	0.178852	not significant	4.87466	2.15692	0.107013		0.0331181	0.210834	2.67042	0.00453218	0.0337148	translationally activated
ENST00000372706	ENSG00000187815	ZFP69	15.6939	-0.991251	0.0570051	0.135314	not significant	2.42889	1.6816	0.356242		0.0594797	0.376593	2.66254	0.0496504	0.171695	not significant
ENST00000443387	ENSG00000167635	ZNF146	588.237	-1.24203	2.47097e-09	5.21659e-08	downregulated	29.1822	1.46275	0.0140271	0.0885025	0.0204208	0.129	2.65926	7.11311e-08	6.50447e-06	translationally activated
ENST00000336395	ENSG00000107140	TESK1	167.626	-0.458422	0.0704734	0.160127	not significant	9.2041	2.2999	0.025328	0.132836	0.0180025	0.113718	2.65919	0.000130231	0.0024559	translationally activated
ENST00000366898	ENSG00000185345	PRKN	26.8344	-1.85028	3.17175e-05	0.000268809	downregulated	0.239321	-0.158332	0.974127		0.0124507	0.0785283	2.65698	#NUM!	#NUM!	not significant
ENST00000284311	ENSG00000154165	GPR15	3.95282	-2.71232	0.0267223	0.0755275	not significant	0.239321	-0.158332	0.974127		0.0765039	0.481029	2.65252	#NUM!	#NUM!	not significant
ENST00000621650	ENSG00000278129	ZNF8	119.291	-0.747188	0.00228747	0.010327	downregulated	0.11966	0.873574	0.86069		0.00174751	0.0109795	2.65143	#NUM!	#NUM!	not significant
ENST00000321753	ENSG00000177096	PHETA2	2.49064	-0.562086	0.594527	0.730901	not significant	1.79352	2.23079	0.299978		0.245957	1.53473	2.64151	#NUM!	#NUM!	not significant
ENST00000323372	ENSG00000179761	PIPOX	7.46808	-1.07311	0.133698	0.256876	not significant	1.17128	4.89316	0.0861021		0.0860499	0.536877	2.64134	#NUM!	#NUM!	not significant
ENST00000301459	ENSG00000167771	RCOR2	1.63185	-3.10082	0.0327137		not significant	0.239321	-0.158332	0.974127		0.160753	1	2.63708	#NUM!	#NUM!	not significant
ENST00000282286	ENSG00000131845	ZNF304	3.09465	-2.41264	0.0555176	0.132399	not significant	0.213976	-0.00921898	0.998496		0.0873502	0.543339	2.63697	#NUM!	#NUM!	not significant
ENST00000466271	ENSG00000165626	BEND7	19.802	-1.01262	0.0584487	0.138042	not significant	0.898629	1.53938	0.599041		0.0176894	0.10991	2.63537	#NUM!	#NUM!	not significant
ENST00000301200	ENSG00000167617	CDC42EP5	7.01924	-1.81151	0.0199278	0.0600701	not significant	11.5109	0.908061	0.289525	0.572418	0.804667	4.99553	2.63417	0.00147356	0.0153918	translationally activated
ENST00000537226	ENSG00000214029	ZNF891	27.7521	-0.869477	0.0698915	0.159144	not significant	0.873284	1.68581	0.590803		0.0116208	0.0721383	2.63406	#NUM!	#NUM!	not significant
ENST00000615035	ENSG00000230301	OR5H6	0				not significant	2.43314	5.97108	0.216969		1	6.20269	2.63289	#NUM!	#NUM!	not significant
ENST00000319580	ENSG00000166839	ANKDD1A	1.92504	-3.332	0.0136804	0.0447454	downregulated	0.282947	-0.426003	0.93023		0.161623	1	2.6293	#NUM!	#NUM!	not significant
ENST00000263726	ENSG00000121454	LHX4	4.0488	-4.41014	0.000197113	0.00130866	downregulated	0.598302	-1.4844	0.696621		0.161647	1	2.62908	#NUM!	#NUM!	not significant
ENST00000657597	ENSG00000186409	CCDC30	13.2084	-0.485228	0.327933	0.490479	not significant	0.0943156	1.04734	0.833719		0.0133882	0.0828114	2.62887	#NUM!	#NUM!	not significant
ENST00000290399	ENSG00000159263	SIM2	49.7817	-0.40663	0.189172	0.330579	not significant	2.34912	2.32837	0.224908		0.0155538	0.0961587	2.62815	0.020426	0.0941488	not significant
ENST00000415922	ENSG00000181315	ZNF322	6.32139	-1.42254	0.0834567	0.181511	not significant	4.0877	1.17	0.390373		0.294459	1.81194	2.6214	0.0289623	0.119156	not significant
ENST00000306279	ENSG00000168874	ATOH8	7.04151	-5.20501	4.06506e-06	4.53571e-05	downregulated	1.04454	-2.29941	0.407056		0.162687	1	2.61983	#NUM!	#NUM!	not significant
ENST00000395216	ENSG00000197162	ZNF785	7.04868	-0.831237	0.217391	0.366102	not significant	1.50492	1.81751	0.413061		0.0801363	0.492452	2.61946	#NUM!	#NUM!	not significant
ENST00000304337	ENSG00000169989	TIGD4	7.67966	-1.61487	0.0273193	0.0767898	not significant	0.700604	1.37962	0.662308		0.0413976	0.254391	2.61943	#NUM!	#NUM!	not significant
ENST00000398814	ENSG00000140481	CCDC33	6.72239	-3.57303	0.00129565	0.00649372	downregulated	0.427952	-1.00951	0.796727		0.0762251	0.468035	2.61828	#NUM!	#NUM!	not significant
ENST00000488423	ENSG00000154813	DPH3	105.165	-0.0701507	0.786509	0.87004	not significant	10.349	2.54912	0.00977488	0.0680201	0.0297585	0.1825	2.61652	0.000369322	0.00543223	translationally activated
ENST00000272369	ENSG00000143995	MEIS1	17.4383	0.715815	0.0830145	0.180717	not significant	1.06757	3.30452	0.263281		0.0155796	0.0951431	2.61044	#NUM!	#NUM!	not significant
ENST00000007510	ENSG00000004777	ARHGAP33	11.1819	0.666371	0.194006	0.337119	not significant	2.35851	3.36466	0.0829447		0.0539997	0.329543	2.60944	0.0463217	0.164709	not significant
ENST00000223862	ENSG00000107018	RLN1	1.23981	-0.479653	0.770618		not significant	2.28389	2.07842	0.260114		0.635768	3.86601	2.60428	#NUM!	#NUM!	not significant
ENST00000392666	ENSG00000151704	KCNJ1	0.632447	-1.73679	0.347138		not significant	0.0943156	1.04734	0.833719		0.164521	1	2.60366	#NUM!	#NUM!	not significant
ENST00000686631	ENSG00000179846	NKPD1	0.631712	-1.7355	0.343078		not significant	0.0943156	1.04734	0.833719		0.164618	1	2.60281	#NUM!	#NUM!	not significant
ENST00000602212	ENSG00000130751	NPAS1	3.76558	-0.428675	0.630302	0.757343	not significant	2.81414	2.24993	0.206921		0.245287	1.48886	2.60166	0.0485505	0.169402	not significant
ENST00000263268	ENSG00000118242	MREG	142.224	0.148648	0.571119	0.711114	not significant	3.45517	2.79985	0.0736419		0.00698216	0.0422808	2.59826	0.0200681	0.0930716	not significant
ENST00000396914	ENSG00000163528	CHCHD4	67.928	-1.0087	0.00139044	0.00687201	downregulated	13.8638	1.64623	0.0375346	0.172259	0.0805064	0.487474	2.59815	6.32573e-05	0.00138547	translationally activated
ENST00000340020	ENSG00000186063	AIDA	380.794	-0.0361714	0.880756	0.92727	not significant	3.05912	2.66747	0.103868		0.00243068	0.0147105	2.59741	0.0135516	0.0717421	not significant
ENST00000331444	ENSG00000183628	DGCR6	7.647	0.0535021	0.936704	0.962788	not significant	6.21862	2.59348	0.0466908		0.243885	1.47311	2.59459	0.0150349	0.0766398	not significant
ENST00000336338	ENSG00000155761	SPAG17	2.3437	-2.70592	0.0401979	0.103338	not significant	0.188631	0.153698	0.975002		0.102071	0.615305	2.59173	#NUM!	#NUM!	not significant
ENST00000508859	ENSG00000206077	ZDHHC11B	2.71269	-2.2113	0.0849651	0.18363	not significant	0.188631	0.153698	0.975002		0.0904018	0.543339	2.58743	#NUM!	#NUM!	not significant
ENST00000292357	ENSG00000187800	PEAR1	13.1746	-0.483082	0.322192	0.483989	not significant	0.0943156	1.04734	0.833719		0.0135936	0.0815928	2.58552	#NUM!	#NUM!	not significant
ENST00000372492	ENSG00000243710	CFAP57	2.12107	-1.65071	0.202678	0.348204	not significant	0.11966	0.873574	0.86069		0.0814615	0.488891	2.58532	#NUM!	#NUM!	not significant
ENST00000392370	ENSG00000064989	CALCRL	4.37147	-0.781413	0.35289	0.515201	not significant	0.0943156	1.04734	0.833719		0.0382243	0.228585	2.58017	#NUM!	#NUM!	not significant
ENST00000504830	ENSG00000151388	ADAMTS12	7.68511	-0.157176	0.798005	0.877962	not significant	0.804314	2.47869	0.456378		0.0326573	0.195073	2.57853	#NUM!	#NUM!	not significant
ENST00000318315	ENSG00000178776	C5orf46	4.55267	1.7042	0.0365062	0.0963159	not significant	2.5528	4.53964	0.0442122		0.123131	0.735411	2.57836	0.0604071	0.194851	not significant
ENST00000377602	ENSG00000148488	ST8SIA6	6.61916	-0.616823	0.382819	0.543156	not significant	0.0943156	1.04734	0.833719		0.0262255	0.156611	2.57815	#NUM!	#NUM!	not significant
ENST00000395952	ENSG00000204427	ABHD16A	6.27899	1.12786	0.104567	0.21376	not significant	8.81555	3.70058	0.000618016	0.00830177	0.337612	2.01489	2.57727	0.00696723	0.0456615	translationally activated
ENST00000372022	ENSG00000148296	SURF6	28.341	-0.944434	0.0100576	0.0348866	downregulated	28.9763	1.72725	0.00329014	0.0311315	0.398927	2.37929	2.57634	5.50539e-07	3.58146e-05	translationally activated
ENST00000703967	ENSG00000118922	KLF12	68.4123	-0.349148	0.169311	0.305514	not significant	2.2332	2.20983	0.266436		0.0108391	0.0646235	2.57581	#NUM!	#NUM!	not significant
ENST00000253115	ENSG00000130818	ZNF426	72.046	-1.07451	3.84097e-05	0.000318399	downregulated	4.97038	1.51367	0.234073		0.028239	0.168146	2.57395	0.00617837	0.0420259	translationally activated
ENST00000470157	ENSG00000086717	PPEF1	2.4103	-3.66131	0.00452357	0.0182341	downregulated	0				0.168577	1	2.56852	#NUM!	#NUM!	not significant
ENST00000355624	ENSG00000107560	RAB11FIP2	53.0689	-0.702478	0.0100534	0.0348823	downregulated	1.47957	1.89759	0.394876		0.0102752	0.0609451	2.56834	#NUM!	#NUM!	not significant
ENST00000237654	ENSG00000118816	CCNI	1437.39	-0.383108	0.188884	0.330291	not significant	28.8374	2.23385	0.000220189	0.0036144	0.00677262	0.0400668	2.56462	1.90253e-05	0.000576288	translationally activated
ENST00000609129	ENSG00000273274	ZBTB8B	2.31941	-3.60875	0.00536356	0.0209562	downregulated	0.358981	-0.746977	0.872957		0.169248	1	2.56279	#NUM!	#NUM!	not significant
ENST00000683415	ENSG00000215252	GOLGA8B	5.81071	-0.603679	0.41582	0.576121	not significant	0.0943156	1.04734	0.833719		0.0297148	0.175392	2.56133	#NUM!	#NUM!	not significant
ENST00000373025	ENSG00000096088	PGC	2.55976	-3.7502	0.00563724	0.0218455	downregulated	1.29184	-0.537067	0.829469		0.346164	2.04054	2.55942	#NUM!	#NUM!	not significant
ENST00000400382	ENSG00000100031	GGT1	3.71635	-0.235675	0.797884	0.877912	not significant	0.804314	2.47869	0.456378		0.0679044	0.399637	2.55711	#NUM!	#NUM!	not significant
ENST00000594901	ENSG00000269343	ZNF587B	76.2563	-0.175034	0.616289	0.746693	not significant	6.2477	2.3572	0.0725771		0.0262616	0.1544	2.55565	0.0126541	0.0686673	not significant
ENST00000221480	ENSG00000104883	PEX11G	1.78237	-3.22949	0.028498	0.0793994	not significant	7.41379	0.631628	0.546506		1.7978	10.5636	2.5548	0.00103868	0.0120286	translationally activated
ENST00000442080	ENSG00000205835	GMNC	7.9043	-0.487699	0.446995	0.604683	not significant	0.0943156	1.04734	0.833719		0.0223719	0.131219	2.55222	#NUM!	#NUM!	not significant
ENST00000590071	ENSG00000142279	WTIP	4.49262	-1.92058	0.057851	0.136989	not significant	0.213976	-0.00921898	0.998496		0.0640233	0.373003	2.54252	#NUM!	#NUM!	not significant
ENST00000399933	ENSG00000183354	BRD10	235.436	-0.188921	0.335744	0.498478	not significant	3.01923	2.41358	0.178855		0.00416393	0.0242532	2.54216	0.0258189	0.110262	not significant
ENST00000253778	ENSG00000131459	GFPT2	10.4299	-3.24514	0.000199741	0.00132386	downregulated	2.61609	-0.627366	0.733064		0.189752	1.10348	2.53988	0.0884157	0.248194	not significant
ENST00000371369	ENSG00000125355	TMEM255A	6.9576	-2.03939	0.0157628	0.0499389	downregulated	0.213976	-0.00921898	0.998496		0.0428819	0.249239	2.53909	#NUM!	#NUM!	not significant
ENST00000347624	ENSG00000172061	LRRC15	0.760599	-2.0118	0.276497		not significant	0.11966	0.873574	0.86069		0.172259	1	2.53735	#NUM!	#NUM!	not significant
ENST00000263208	ENSG00000100084	HIRA	295.074	0.736008	0.000136498	0.000955976	upregulated	20.7062	3.31916	3.02341e-06	9.92582e-05	0.0185343	0.107353	2.5341	2.72418e-06	0.00012695	translationally activated
ENST00000449862	ENSG00000249242	TMEM150C	13.9226	-0.631393	0.283748	0.44208	not significant	1.65791	5.41895	0.0318237		0.0549022	0.317239	2.53063	#NUM!	#NUM!	not significant
ENST00000336689	ENSG00000088280	ASAP3	18.9192	-1.93029	0.000274024	0.00174525	downregulated	3.56633	0.620492	0.674892		0.103265	0.596651	2.53053	0.0257476	0.110089	not significant
ENST00000237353	ENSG00000118557	PMFBP1	5.69986	-0.566752	0.431155	0.59007	not significant	0.0943156	1.04734	0.833719		0.0305297	0.176377	2.53038	#NUM!	#NUM!	not significant
ENST00000342219	ENSG00000100593	ISM2	0.601525	-1.67141	0.427498		not significant	0.0943156	1.04734	0.833719		0.173124	1	2.53012	#NUM!	#NUM!	not significant
ENST00000347755	ENSG00000177595	PIDD1	26.6496	-0.284817	0.498461	0.649671	not significant	6.34908	2.24534	0.0682355		0.0799926	0.460882	2.52646	0.00926811	0.055764	not significant
ENST00000619038	ENSG00000239704	CDRT4	36.4422	-0.324244	0.36718	0.528634	not significant	0.0943156	1.04734	0.833719		0.00512193	0.0295038	2.52614	#NUM!	#NUM!	not significant
ENST00000537040	ENSG00000132677	RHBG	0.59727	-1.64576	0.381071		not significant	0.0943156	1.04734	0.833719		0.17379	1	2.52458	#NUM!	#NUM!	not significant
ENST00000299882	ENSG00000166682	TMPRSS5	2.31684	-3.60996	0.0103718	0.0357519	downregulated	0				0.174008	1	2.52278	#NUM!	#NUM!	not significant
ENST00000372844	ENSG00000116983	HPCAL4	0.750211	-1.98085	0.260896		not significant	0.11966	0.873574	0.86069		0.174197	1	2.52121	#NUM!	#NUM!	not significant
ENST00000252211	ENSG00000189298	ZKSCAN3	26.0146	-0.00927189	0.979792	0.988656	not significant	2.16423	2.53241	0.190077		0.0260453	0.149325	2.51936	#NUM!	#NUM!	not significant
ENST00000330181	ENSG00000181625	SLX1B	0				not significant	3.72782	4.03598	0.016177		1.48022	8.48257	2.51869	#NUM!	#NUM!	not significant
ENST00000684583	ENSG00000063438	AHRR	18.5381	-3.71777	2.77734e-07	4.02474e-06	downregulated	0.685554	-1.69873	0.605989		0.0441392	0.252825	2.51801	#NUM!	#NUM!	not significant
ENST00000356613	ENSG00000198576	ARC	1.21241	-1.57307	0.293118		not significant	0.0943156	1.04734	0.833719		0.111408	0.637635	2.51688	#NUM!	#NUM!	not significant
ENST00000646630	ENSG00000197283	SYNGAP1	32.6653	-0.228707	0.473352	0.628744	not significant	0.580943	2.42408	0.511617		0.00592129	0.0338608	2.51563	#NUM!	#NUM!	not significant
ENST00000642620	ENSG00000124479	NDP	9.11875	-0.499348	0.42031	0.580287	not significant	0.0943156	1.04734	0.833719		0.0197368	0.112854	2.5155	#NUM!	#NUM!	not significant
ENST00000160262	ENSG00000076662	ICAM3	0.591872	-1.63429	0.378349		not significant	0.0943156	1.04734	0.833719		0.17549	1	2.51054	#NUM!	#NUM!	not significant
ENST00000333323	ENSG00000185614	INKA1	0.590402	-1.63125	0.379399		not significant	0.0943156	1.04734	0.833719		0.175711	1	2.50873	#NUM!	#NUM!	not significant
ENST00000391701	ENSG00000178935	ZNF552	26.4427	0.530468	0.119509	0.236003	not significant	7.74232	3.03731	0.0077154	0.0576773	0.0818181	0.464818	2.50617	0.00370648	0.0293281	translationally activated
ENST00000367070	ENSG00000123838	C4BPA	14.0414	-1.39384	0.0127628	0.0425112	downregulated	0.700604	1.37962	0.662308		0.023167	0.131219	2.50183	#NUM!	#NUM!	not significant
ENST00000683374	ENSG00000100221	JOSD1	653.702	-1.08565	2.07338e-13	8.05871e-12	downregulated	12.7432	1.45895	0.0736249	0.265627	0.00832626	0.0469331	2.49487	1.46989e-05	0.000482971	translationally activated
ENST00000341469	ENSG00000106785	TRIM14	211.573	1.12062	2.93683e-08	5.20733e-07	upregulated	20.3204	3.65157	1.77636e-06	6.19144e-05	0.0242455	0.1363	2.49099	2.55367e-05	0.000709032	translationally activated
ENST00000361427	ENSG00000198830	HMGN2	5.1503	-0.558187	0.490858	0.64398	not significant	0.0943156	1.04734	0.833719		0.0339906	0.190496	2.48656	#NUM!	#NUM!	not significant
ENST00000518119	ENSG00000158806	NPM2	2.49382	-0.97354	0.421895	0.581722	not significant	1.53026	1.73502	0.458465		0.244864	1.3714	2.4856	#NUM!	#NUM!	not significant
ENST00000618156	ENSG00000184203	PPP1R2	388.402	-0.730974	2.06976e-05	0.000185599	downregulated	33.1719	1.82533	0.00132316	0.0154181	0.0332114	0.185841	2.48432	4.44686e-09	7.06613e-07	translationally activated
ENST00000320785	ENSG00000129250	KIF1C	665.958	-0.386477	0.130726	0.252919	not significant	16.8567	2.13681	0.00412712	0.0368969	0.00897776	0.0499412	2.4758	7.32054e-05	0.00155269	translationally activated
ENST00000555567	ENSG00000119630	PGF	5.41243	-0.48448	0.515667	0.665154	not significant	0.0943156	1.04734	0.833719		0.0325901	0.181106	2.47433	#NUM!	#NUM!	not significant
ENST00000367167	ENSG00000174529	TMEM81	3.27354	-1.10883	0.2942	0.454026	not significant	0.11966	0.873574	0.86069		0.05832	0.322576	2.46758	#NUM!	#NUM!	not significant
ENST00000369604	ENSG00000116793	PHTF1	44.4294	0.916493	0.00152659	0.00738839	upregulated	2.55654	3.44865	0.0673632		0.0152857	0.0844869	2.46654	0.0576778	0.188812	not significant
ENST00000394132	ENSG00000103852	TTC23	144.703	0.695965	0.000758876	0.00412202	upregulated	3.8911	3.13763	0.0470981		0.00749105	0.0412863	2.46242	0.0237051	0.104064	not significant
ENST00000438828	ENSG00000138380	CARF	33.0908	0.339063	0.33401	0.496782	not significant	0.778969	2.60278	0.438772		0.00706399	0.038932	2.4624	#NUM!	#NUM!	not significant
ENST00000301336	ENSG00000167705	RILP	3.75702	1.56944	0.0837857	0.181822	not significant	7.73577	4.09872	0.00196155	0.0210866	0.488007	2.6883	2.46172	0.0302168	0.122549	not significant
ENST00000360986	ENSG00000109625	CPZ	0.72197	-1.93429	0.280643		not significant	0.11966	0.873574	0.86069		0.181549	1	2.46157	#NUM!	#NUM!	not significant
ENST00000350881	ENSG00000113296	THBS4	2.13274	-1.57313	0.236486	0.389754	not significant	0.725948	1.24397	0.708812		0.166389	0.915491	2.45999	#NUM!	#NUM!	not significant
ENST00000234739	ENSG00000116128	BCL9	108.416	-0.312019	0.22365	0.373853	not significant	15.6841	2.18189	0.00413384	0.0369153	0.0510797	0.28024	2.45584	4.47088e-05	0.00106216	translationally activated
ENST00000318978	ENSG00000178531	CTXN1	0.770556	-2.01538	0.257646		not significant	5.97272	1.67195	0.174436		1.96245	10.7624	2.45528	#NUM!	#NUM!	not significant
ENST00000255198	ENSG00000132846	ZBED3	37.4616	-0.128102	0.753653	0.848694	not significant	0.580943	2.42408	0.511617		0.00527022	0.0288523	2.45275	#NUM!	#NUM!	not significant
ENST00000309731	ENSG00000175318	GRAMD2A	3.55544	-4.22985	0.000680159	0.00376058	downregulated	0.591238	-1.48465	0.669334		0.182971	1	2.45031	#NUM!	#NUM!	not significant
ENST00000263087	ENSG00000083457	ITGAE	9.42491	-0.425826	0.461737	0.617931	not significant	0.0943156	1.04734	0.833719		0.0195536	0.106792	2.44929	#NUM!	#NUM!	not significant
ENST00000401088	ENSG00000055070	SZRD1	576.725	0.0196353	0.903062	0.941246	not significant	8.35143	2.53451	0.0129748	0.0840759	0.0047226	0.0257738	2.44825	0.000282932	0.00438793	translationally activated
ENST00000404991	ENSG00000218823	PAPOLB	0				not significant	2.72548	4.69115	0.027389		1.21239	6.6158	2.44807	#NUM!	#NUM!	not significant
ENST00000331203	ENSG00000144152	FBLN7	1.98926	-3.3857	0.0130022	0.0431375	downregulated	0.333636	-0.646222	0.882355		0.183675	1	2.44478	#NUM!	#NUM!	not significant
ENST00000293471	ENSG00000176024	ZNF613	40.1311	-1.00651	0.00296051	0.0129005	downregulated	6.34624	1.47466	0.187152		0.0678617	0.369171	2.44362	0.00377934	0.029734	translationally activated
ENST00000219069	ENSG00000006194	ZNF263	184.567	-0.981306	2.22722e-05	0.000197757	downregulated	9.32466	1.56949	0.103798	0.322564	0.0215368	0.117029	2.44199	0.000173278	0.00302083	translationally activated
ENST00000597188	ENSG00000142303	ADAMTS10	5.71427	-2.21798	0.0237641	0.0688577	not significant	0.486628	3.82009	0.364742		0.0941567	0.511578	2.44182	#NUM!	#NUM!	not significant
ENST00000535358	ENSG00000198520	ARMH1	1.56069	-1.19987	0.393888		not significant	1.01829	0.901808	0.744101		0.318353	1.72957	2.44171	#NUM!	#NUM!	not significant
ENST00000375377	ENSG00000165757	JCAD	32.0891	-0.100218	0.778503	0.864901	not significant	2.54714	2.4201	0.17131		0.0267322	0.145135	2.44075	0.0376332	0.142472	not significant
ENST00000298569	ENSG00000122203	KIAA1191	494.053	-0.0674478	0.801974	0.879951	not significant	4.39742	2.36304	0.0959397		0.0029819	0.0161407	2.4364	0.0212766	0.0965967	not significant
ENST00000358201	ENSG00000177548	RABEP2	21.8555	-0.861394	0.0438143	0.110033	not significant	9.71365	1.61115	0.0793382	0.277364	0.185297	1.00287	2.43623	0.000997059	0.0117288	translationally activated
ENST00000536551	ENSG00000230873	STMND1	1.82871	-3.2626	0.0193386	0.058716	not significant	0.308292	-0.540798	0.90445		0.185298	1	2.43208	#NUM!	#NUM!	not significant
ENST00000332783	ENSG00000183475	ASB7	196.224	-0.210854	0.366906	0.528369	not significant	9.63671	2.27399	0.016177	0.0972	0.0170703	0.0921026	2.43175	0.000454296	0.00641909	translationally activated
ENST00000372886	ENSG00000168734	PKIG	56.732	-1.31958	0.000357281	0.00219225	downregulated	2.95349	1.08338	0.533725		0.024452	0.131896	2.43138	0.0787451	0.230876	not significant
ENST00000572449	ENSG00000162069	BICDL2	17.3942	-1.79533	0.00397427	0.0164434	downregulated	30.0663	0.835287	0.171589	0.433373	0.904905	4.87976	2.43097	0.000299743	0.00460446	translationally activated
ENST00000327906	ENSG00000010318	PHF7	22.1731	-2.61548	1.84838e-06	2.22071e-05	downregulated	0				0.0250168	0.134606	2.42777	#NUM!	#NUM!	not significant
ENST00000398545	ENSG00000172361	CFAP53	7.93194	-0.393429	0.563247	0.704839	not significant	0.0943156	1.04734	0.833719		0.0231881	0.124496	2.42464	#NUM!	#NUM!	not significant
ENST00000313486	ENSG00000174238	PITPNA	232.615	-0.939885	1.46732e-06	1.8149e-05	downregulated	23.706	1.53757	0.0162491	0.0972825	0.0434228	0.232535	2.42092	6.24531e-07	4.00899e-05	translationally activated
ENST00000361799	ENSG00000187147	RNF220	141.131	-0.829996	0.00104614	0.00542866	downregulated	19.9055	1.63362	0.0196769	0.111841	0.0580645	0.310793	2.42022	2.75348e-05	0.00075394	translationally activated
ENST00000336520	ENSG00000162910	MRPL55	22.7134	0.00640257	0.987524	0.992853	not significant	32.3537	2.52304	3.9332e-05	0.000881571	0.473729	2.52599	2.41471	3.46237e-05	0.000892573	translationally activated
ENST00000394232	ENSG00000185518	SV2B	3.83479	-1.94092	0.0670464	0.154131	not significant	0.188631	0.153698	0.975002		0.0693727	0.36981	2.41435	#NUM!	#NUM!	not significant
ENST00000377197	ENSG00000204711	CFAP95	10.0856	-1.87569	0.011751	0.0396816	downregulated	4.26694	0.725151	0.594681		0.229035	1.22059	2.41394	0.0221771	0.0990322	not significant
ENST00000302101	ENSG00000171786	NHLH1	2.11146	-3.47647	0.0129586	0.0430291	downregulated	0				0.18817	1	2.40989	#NUM!	#NUM!	not significant
ENST00000644773	ENSG00000253352	TUG1	1413.53	-0.619298	0.00496918	0.0197091	downregulated	15.5892	1.80909	0.0301956	0.149131	0.00432502	0.0229655	2.40869	0.000199303	0.00335973	translationally activated
ENST00000375412	ENSG00000188938	FAM120AOS	145.274	0.158118	0.42141	0.581259	not significant	1.35991	2.55914	0.300927		0.00302254	0.0160268	2.40666	#NUM!	#NUM!	not significant
ENST00000407149	ENSG00000184838	PRR16	29.1285	0.904598	0.039493	0.10204	not significant	1.06757	3.30452	0.263281		0.0102316	0.0540966	2.4025	#NUM!	#NUM!	not significant
ENST00000392613	ENSG00000172794	RAB37	0.764165	-0.840241	0.650685		not significant	0.486628	3.82009	0.364742		0.468469	2.47608	2.40203	#NUM!	#NUM!	not significant
ENST00000276925	ENSG00000147883	CDKN2B	95.5748	-0.0930008	0.754743	0.849312	not significant	50.3324	2.35502	4.52271e-06	0.000141999	0.180888	0.955937	2.40182	7.95818e-06	0.000297068	translationally activated
ENST00000310045	ENSG00000171451	DSEL	72.2752	-0.176056	0.596659	0.732286	not significant	0.0943156	1.04734	0.833719		0.00270396	0.0142863	2.40148	#NUM!	#NUM!	not significant
ENST00000383693	ENSG00000206535	LNP1	13.7718	-2.72564	4.12709e-05	0.000339718	downregulated	0				0.0394732	0.208551	2.40146	#NUM!	#NUM!	not significant
ENST00000379561	ENSG00000150907	FOXO1	106.797	-0.0880922	0.723508	0.828944	not significant	1.74283	2.38944	0.30107		0.00564865	0.0297301	2.39595	#NUM!	#NUM!	not significant
ENST00000619168	ENSG00000183049	CAMK1D	16.0396	-0.685456	0.262802	0.418899	not significant	1.2562	1.81923	0.489854		0.0316144	0.166264	2.39482	#NUM!	#NUM!	not significant
ENST00000316981	ENSG00000181690	PLAG1	77.8189	-0.512621	0.0506653	0.123563	not significant	0.11966	0.873574	0.86069		0.00286876	0.0150438	2.39067	#NUM!	#NUM!	not significant
ENST00000688493	ENSG00000142621	FHAD1	3.79523	-3.48084	0.0037324	0.0156022	downregulated	0				0.121929	0.637635	2.38669	#NUM!	#NUM!	not significant
ENST00000223641	ENSG00000106803	SEC61B	12.4912	-1.03984	0.0735323	0.165033	not significant	32.2949	1.49387	0.00767438	0.0574997	1.12702	5.8806	2.38345	4.52988e-05	0.00107126	translationally activated
ENST00000270014	ENSG00000204920	ZNF155	11.209	-0.951008	0.0977867	0.203406	not significant	4.77235	1.46311	0.25041		0.186012	0.969888	2.38242	0.0181825	0.0869047	not significant
ENST00000006015	ENSG00000005073	HOXA11	0.970803	-1.26382	0.474502		not significant	0.0943156	1.04734	0.833719		0.135155	0.704108	2.38118	#NUM!	#NUM!	not significant
ENST00000352385	ENSG00000103742	IGDCC4	2.05561	-3.43208	0.00922764	0.0325268	downregulated	0				0.192055	1	2.38041	#NUM!	#NUM!	not significant
ENST00000282308	ENSG00000152454	ZNF256	4.0532	-2.7743	0.0185675	0.0569195	not significant	0.308292	-0.540798	0.90445		0.0953151	0.494764	2.37596	#NUM!	#NUM!	not significant
ENST00000268719	ENSG00000141034	GID4	95.0491	0.25636	0.249162	0.403736	not significant	7.78362	2.65048	0.0137082	0.0871727	0.0263996	0.136873	2.37425	0.00224321	0.0206686	translationally activated
ENST00000309602	ENSG00000173621	LRFN4	54.139	-1.48747	2.76053e-05	0.000237734	downregulated	7.70098	1.00368	0.348248	0.624226	0.0724727	0.375377	2.37283	0.00146255	0.0153094	translationally activated
ENST00000370225	ENSG00000198691	ABCA4	2.26046	-0.88383	0.498871	0.649989	not significant	0.0943156	1.04734	0.833719		0.0723106	0.37444	2.37245	#NUM!	#NUM!	not significant
ENST00000267890	ENSG00000128881	TTBK2	96.0926	0.142009	0.615188	0.745825	not significant	2.16423	2.53241	0.190077		0.00743566	0.0384737	2.37134	#NUM!	#NUM!	not significant
ENST00000253407	ENSG00000131094	C1QL1	10.4189	-0.273766	0.624323	0.752625	not significant	0.0943156	1.04734	0.833719		0.0182315	0.0942471	2.37001	#NUM!	#NUM!	not significant
ENST00000356818	ENSG00000196422	PPP1R26	61.4193	-1.06674	0.000129097	0.000911761	downregulated	3.24209	1.34629	0.384567		0.0238394	0.123094	2.36835	0.0320969	0.127506	not significant
ENST00000550916	ENSG00000180481	GLIPR1L2	6.12976	-0.735476	0.315204	0.476973	not significant	0.11966	0.873574	0.86069		0.0341686	0.176377	2.36792	#NUM!	#NUM!	not significant
ENST00000333437	ENSG00000182459	TEX19	0.676474	-1.83797	0.3064		not significant	0.11966	0.873574	0.86069		0.193754	1	2.3677	#NUM!	#NUM!	not significant
ENST00000370202	ENSG00000122481	RWDD3	54.3791	0.0411859	0.894344	0.935778	not significant	11.9699	2.46111	0.0047708	0.0408071	0.0747262	0.385549	2.36723	0.000482228	0.00669661	translationally activated
ENST00000381120	ENSG00000122033	MTIF3	78.0171	-0.876835	0.0029197	0.0127545	downregulated	9.02385	1.5336	0.118252	0.349749	0.0496641	0.255981	2.36577	0.00162451	0.0163683	translationally activated
ENST00000313599	ENSG00000177675	CD163L1	6.55161	-0.125997	0.843774	0.905653	not significant	3.15343	2.36847	0.13705		0.169497	0.873282	2.36519	0.0282752	0.117175	not significant
ENST00000333926	ENSG00000122873	CISD1	123.929	-0.0875123	0.739149	0.839734	not significant	34.4474	2.33851	2.92389e-05	0.000684433	0.0975742	0.502593	2.36482	2.55424e-06	0.000120439	translationally activated
ENST00000265073	ENSG00000113387	SUB1	265.974	-0.572962	0.050091	0.12257	not significant	33.4878	1.86674	0.000740428	0.00963531	0.0499496	0.257235	2.36454	1.92834e-05	0.000582287	translationally activated
ENST00000254528	ENSG00000132205	EMILIN2	18.8291	-0.567112	0.179168	0.317925	not significant	0.11966	0.873574	0.86069		0.0117183	0.0603286	2.36408	#NUM!	#NUM!	not significant
ENST00000551556	ENSG00000120833	SOCS2	12.5383	0.423153	0.457228	0.613575	not significant	0.778969	2.60278	0.438772		0.0193951	0.0997772	2.36302	#NUM!	#NUM!	not significant
ENST00000328194	ENSG00000184014	DENND5A	364.366	0.324676	0.0915902	0.194059	not significant	13.7822	2.7469	0.000760271	0.00986109	0.0120852	0.0621163	2.36173	6.75755e-05	0.00145558	translationally activated
ENST00000547026	ENSG00000167528	ZNF641	97.7674	-0.318751	0.216485	0.365057	not significant	7.20923	2.09349	0.0498962		0.0274425	0.140473	2.35581	0.00243043	0.0218808	translationally activated
ENST00000614032	ENSG00000188338	SLC38A3	0.668395	-1.8208	0.335869		not significant	0.11966	0.873574	0.86069		0.195696	1	2.35331	#NUM!	#NUM!	not significant
ENST00000321998	ENSG00000167186	COQ7	51.1424	-0.45819	0.136801	0.261017	not significant	4.41337	1.92859	0.154735		0.0334054	0.170559	2.35211	0.0160383	0.0801749	not significant
ENST00000366698	ENSG00000162931	TRIM17	0.66829	-1.80407	0.325356		not significant	0.11966	0.873574	0.86069		0.195882	1	2.35194	#NUM!	#NUM!	not significant
ENST00000306078	ENSG00000171126	KCNG3	2.67697	-0.486286	0.65661	0.776709	not significant	0.0943156	1.04734	0.833719		0.0633227	0.322458	2.34832	#NUM!	#NUM!	not significant
ENST00000395348	ENSG00000165449	SLC16A9	13.6656	-1.76605	0.00241621	0.0108374	downregulated	3.02013	0.621149	0.698087		0.121447	0.617192	2.34539	0.068173	0.210237	not significant
ENST00000322030	ENSG00000119335	SET	400.472	-0.109734	0.561014	0.702644	not significant	25.3667	2.26974	0.000814361	0.0104768	0.0226293	0.114984	2.34517	6.38822e-06	0.000250692	translationally activated
ENST00000403714	ENSG00000084710	EFR3B	2.01971	-2.45324	0.0752044	0.167824	not significant	0.188631	0.153698	0.975002		0.121291	0.615305	2.34283	#NUM!	#NUM!	not significant
ENST00000339852	ENSG00000188505	NCCRP1	13.3188	-2.89481	2.76898e-05	0.000238112	downregulated	3.34204	-0.249113	0.878563		0.17767	0.900875	2.34213	0.033167	0.130022	not significant
ENST00000378572	ENSG00000165630	PRPF18	109.385	-0.482507	0.0430234	0.108698	not significant	20.9698	1.90952	0.00457736	0.0394941	0.0752207	0.381143	2.34113	1.13778e-05	0.000392472	translationally activated
ENST00000276282	ENSG00000147324	MFHAS1	725.008	-0.466538	0.00366005	0.015327	downregulated	14.0201	1.95615	0.0133507	0.0857392	0.00756459	0.0383217	2.34083	1.36225e-05	0.000455321	translationally activated
ENST00000521578	ENSG00000184489	PTP4A3	66.3884	-0.552971	0.0330034	0.0890766	not significant	1.74657	1.74077	0.456057		0.0105232	0.0531803	2.33732	#NUM!	#NUM!	not significant
ENST00000394809	ENSG00000140795	MYLK3	0.71845	-1.91111	0.272509		not significant	0.486628	3.82009	0.364742		0.404642	2.04054	2.33423	#NUM!	#NUM!	not significant
ENST00000302327	ENSG00000168556	ING2	20.1443	-0.0245182	0.964833	0.979262	not significant	3.61845	2.29321	0.13232		0.0634481	0.319774	2.33341	0.0613414	0.196797	not significant
ENST00000434752	ENSG00000228672	PROB1	6.31018	0.252277	0.712529	0.820581	not significant	1.58328	2.59869	0.270706		0.0821553	0.413954	2.33304	#NUM!	#NUM!	not significant
ENST00000272645	ENSG00000144231	POLR2D	227.887	-0.457968	0.0261945	0.0744843	not significant	13.7882	1.90991	0.0187785	0.107863	0.0236961	0.11934	2.33236	0.000124993	0.00237556	translationally activated
ENST00000358337	ENSG00000120314	WDR55	262.879	-0.415592	0.0509454	0.124143	not significant	43.6083	1.96214	0.000245823	0.00389771	0.0644206	0.324203	2.3313	6.06801e-07	3.92115e-05	translationally activated
ENST00000290510	ENSG00000110811	P3H3	4.4449	-4.54807	0.000126532	0.000896694	downregulated	0.805214	-1.92797	0.529524		0.198947	1	2.32954	#NUM!	#NUM!	not significant
ENST00000294671	ENSG00000213512	GBP7	4.01817	2.13096	0.0127256	0.0423994	upregulated	12.5974	4.56479	3.05947e-05	0.000711957	0.773581	3.88194	2.32715	0.0164948	0.0815318	not significant
ENST00000334205	ENSG00000162302	RPS6KA4	148.121	0.291456	0.151804	0.282032	not significant	38.959	2.6683	1.34416e-06	4.90092e-05	0.0867624	0.434083	2.32283	2.06503e-07	1.61422e-05	translationally activated
ENST00000371652	ENSG00000240849	PEDS1	729.63	0.223877	0.482472	0.636874	not significant	91.6219	2.62199	3.39074e-06	0.000109949	0.0421039	0.210375	2.32094	0.000509981	0.00695774	translationally activated
ENST00000332272	ENSG00000183196	CHST6	16.4249	-1.4308	0.00240283	0.0107856	downregulated	2.48847	1.01013	0.557792		0.0767375	0.382665	2.31808	0.0530112	0.17823	not significant
ENST00000373256	ENSG00000112164	GLP1R	13.7655	0.00390969	0.994029	0.996576	not significant	0.580943	2.42408	0.511617		0.0149986	0.0747263	2.31679	#NUM!	#NUM!	not significant
ENST00000417826	ENSG00000167131	CCDC103	7.20687	-1.83869	0.0179167	0.0552936	not significant	4.83849	0.682061	0.620522		0.378451	1.88127	2.31353	0.014658	0.0755028	not significant
ENST00000403593	ENSG00000139410	SDSL	4.65521	-0.802101	0.403191	0.563613	not significant	11.8647	1.72068	0.0461072	0.197189	1.0704	5.31854	2.31289	0.00375515	0.0295924	translationally activated
ENST00000317633	ENSG00000172058	SERF1A	11.4061	-0.693749	0.234608	0.38759	not significant	19.9453	1.66837	0.0155215	0.0943935	0.736393	3.65348	2.31072	0.00053148	0.00717497	translationally activated
ENST00000643606	ENSG00000181585	TMIE	0.648899	-1.76791	0.325499		not significant	0.11966	0.873574	0.86069		0.201741	1	2.30942	#NUM!	#NUM!	not significant
ENST00000362032	ENSG00000198829	SUCNR1	6.11658	0.480734	0.472333	0.627532	not significant	0.778969	2.60278	0.438772		0.0406461	0.201264	2.3079	#NUM!	#NUM!	not significant
ENST00000254810	ENSG00000132475	H3-3B	867.244	-0.617279	0.00147805	0.00723189	downregulated	197.659	1.75097	2.25532e-05	0.000547364	0.0942467	0.466528	2.30745	1.04878e-07	9.04153e-06	translationally activated
ENST00000239374	ENSG00000120262	CCDC170	5.94261	-0.778219	0.365638	0.526996	not significant	0.898629	1.53938	0.599041		0.0638712	0.315841	2.30596	#NUM!	#NUM!	not significant
ENST00000290295	ENSG00000159184	HOXB13	13.3164	-1.86968	0.00109432	0.00562976	downregulated	2.31953	0.41588	0.827313		0.0999553	0.493179	2.30276	0.147363	0.339526	not significant
ENST00000393950	ENSG00000106330	MOSPD3	25.3622	-0.373101	0.36457	0.526167	not significant	2.33458	1.96135	0.320004		0.0362205	0.178396	2.3002	0.079703	0.232489	not significant
ENST00000279024	ENSG00000149633	KIAA1755	0.646182	-1.76352	0.355668		not significant	0.11966	0.873574	0.86069		0.203266	1	2.29856	#NUM!	#NUM!	not significant
ENST00000007414	ENSG00000006025	OSBPL7	37.5055	-1.13311	0.0133635	0.044011	downregulated	7.83237	1.21875	0.23132	0.509341	0.100596	0.494409	2.29713	0.00583794	0.0405643	translationally activated
ENST00000311177	ENSG00000170689	HOXB9	133.851	-1.01707	9.8563e-06	9.75491e-05	downregulated	10.2106	1.3374	0.136929	0.381069	0.0354347	0.173788	2.29409	0.000415752	0.00593503	translationally activated
ENST00000330143	ENSG00000185730	ZNF696	22.6599	-1.1091	0.0060176	0.0230155	downregulated	3.74467	1.27163	0.379968		0.0788762	0.38599	2.2909	0.0188259	0.0890514	not significant
ENST00000321030	ENSG00000105618	PRPF31	341.157	-1.43099	8.42075e-09	1.6677e-07	downregulated	79.2645	0.921467	0.0271429	0.139416	0.120998	0.588951	2.28316	3.21111e-07	2.34025e-05	translationally activated
ENST00000348335	ENSG00000004660	CAMKK1	20.9175	-1.98521	4.57032e-05	0.00037177	downregulated	3.57714	0.330928	0.835193		0.100909	0.490891	2.28235	0.0727301	0.21905	not significant
ENST00000368738	ENSG00000163220	S100A9	8.29376	-2.08179	0.00533837	0.0208942	downregulated	2.62408	0.426527	0.808628		0.191879	0.931696	2.27966	0.0498095	0.172038	not significant
ENST00000393316	ENSG00000188761	BCL2L15	95.0943	0.0275641	0.90495	0.94186	not significant	23.3081	2.34167	0.000527183	0.00729209	0.0879673	0.426268	2.27672	2.05427e-05	0.000603395	translationally activated
ENST00000263468	ENSG00000110318	CEP126	42.6428	-0.811875	0.0188704	0.0575979	not significant	1.30689	1.64967	0.498174		0.013541	0.06561	2.27659	#NUM!	#NUM!	not significant
ENST00000403733	ENSG00000151718	WWC2	557.365	-1.5396	1.71717e-11	5.07711e-10	downregulated	21.8012	0.832177	0.216001	0.492081	0.0210474	0.101673	2.27222	1.546e-05	0.000501097	translationally activated
ENST00000393382	ENSG00000170703	TTLL6	2.96844	-3.08713	0.0137276	0.0448468	downregulated	0.308292	-0.540798	0.90445		0.127386	0.615305	2.27209	#NUM!	#NUM!	not significant
ENST00000311672	ENSG00000173660	UQCRH	284.508	-0.471738	0.101605	0.209073	not significant	253.358	1.86231	4.60528e-08	2.27731e-06	0.361835	1.74597	2.27063	2.60519e-06	0.000121991	translationally activated
ENST00000308874	ENSG00000172889	EGFL7	2.60001	-2.87468	0.0242866	0.0700434	not significant	4.58693	-0.622011	0.654288		1.3088	6.31442	2.27041	0.133881	0.320422	not significant
ENST00000610854	ENSG00000277586	NEFL	10.4127	1.30938	0.0220957	0.065084	not significant	1.2656	3.48292	0.192768		0.0344946	0.166034	2.26703	#NUM!	#NUM!	not significant
ENST00000262430	ENSG00000103150	MLYCD	21.1568	-2.00948	5.3109e-05	0.000426398	downregulated	6.72914	0.412702	0.708696		0.190705	0.917298	2.26605	0.00646829	0.043329	translationally activated
ENST00000227752	ENSG00000110324	IL10RA	6.0936	0.00198075	0.998002	0.999023	not significant	1.94651	5.69654	0.0243847		0.139065	0.668714	2.26563	#NUM!	#NUM!	not significant
ENST00000299022	ENSG00000166035	LIPC	2.25784	-3.56561	0.00753849	0.0275746	downregulated	0.427952	-1.00951	0.796727		0.208059	1	2.26493	#NUM!	#NUM!	not significant
ENST00000224950	ENSG00000107960	STN1	17.3254	-0.430793	0.326416	0.48877	not significant	0.11966	0.873574	0.86069		0.0130959	0.0628708	2.26327	#NUM!	#NUM!	not significant
ENST00000358664	ENSG00000125952	MAX	243.19	-0.0428855	0.820406	0.891944	not significant	15.4063	2.27402	0.0037802	0.0343781	0.0234002	0.111962	2.25842	4.42522e-05	0.00105655	translationally activated
ENST00000335012	ENSG00000187068	C3orf70	3.23609	-0.976567	0.351594	0.514255	not significant	0.11966	0.873574	0.86069		0.0627735	0.300292	2.25814	#NUM!	#NUM!	not significant
ENST00000300181	ENSG00000166925	TSC22D4	10.2594	-0.286488	0.658232	0.778158	not significant	4.3444	2.05855	0.126804		0.163943	0.784073	2.25779	0.0301236	0.122323	not significant
ENST00000298125	ENSG00000139668	WDFY2	59.0828	-0.174291	0.598615	0.73323	not significant	5.72966	2.14591	0.0708319		0.0367816	0.175865	2.25741	0.0106373	0.0610105	not significant
ENST00000287706	ENSG00000157045	NTAN1	379.027	0.408548	0.018007	0.0554476	not significant	12.6893	2.71356	0.00139006	0.0159393	0.0111982	0.0535381	2.25729	0.000174273	0.00302729	translationally activated
ENST00000429154	ENSG00000159882	ZNF230	24.4149	-0.716726	0.0606588	0.142232	not significant	6.6095	1.60868	0.145158		0.118344	0.565738	2.25714	0.0044175	0.0331929	translationally activated
ENST00000334679	ENSG00000167065	DUSP18	47.375	-0.315297	0.302307	0.46316	not significant	0.606288	2.28802	0.529765		0.00502702	0.0240274	2.2569	#NUM!	#NUM!	not significant
ENST00000308128	ENSG00000175065	DSG4	0.654555	-1.7776	0.319245		not significant	0.486628	3.82009	0.364742		0.427241	2.04054	2.25583	#NUM!	#NUM!	not significant
ENST00000320248	ENSG00000176595	KBTBD11	10.0667	-1.26326	0.0761723	0.169403	not significant	0.188631	0.153698	0.975002		0.0293547	0.140169	2.25551	#NUM!	#NUM!	not significant
ENST00000444460	ENSG00000180257	ZNF816	11.2152	-1.94876	0.00214361	0.00976774	downregulated	0.86389	0.532792	0.863501		0.0466128	0.222431	2.25456	#NUM!	#NUM!	not significant
ENST00000380482	ENSG00000102802	MEDAG	0.621582	-1.69453	0.373481		not significant	0.11966	0.873574	0.86069		0.210225	1	2.25	#NUM!	#NUM!	not significant
ENST00000315678	ENSG00000176723	ZNF843	3.27102	-3.26791	0.00833089	0.0299521	downregulated	0				0.139414	0.661996	2.24745	#NUM!	#NUM!	not significant
ENST00000322953	ENSG00000153064	BANK1	19.3737	-1.09893	0.019451	0.0589784	not significant	2.75172	1.34267	0.442059		0.0679253	0.322448	2.24704	0.0311662	0.125194	not significant
ENST00000333762	ENSG00000184897	H1-10	44.494	-1.06163	0.0263868	0.0749223	not significant	56.546	1.25602	0.00725955	0.0551224	0.61097	2.89845	2.24611	0.00100944	0.011817	translationally activated
ENST00000329970	ENSG00000155115	GTF3C6	19.7728	0.795612	0.0406123	0.10419	not significant	16.5692	3.09461	0.000117305	0.00214235	0.263663	1.25037	2.24559	0.000380024	0.00555044	translationally activated
ENST00000268296	ENSG00000140678	ITGAX	1.05243	-1.42061	0.361639		not significant	0.889235	0.454788	0.873391		0.522391	2.47608	2.24486	#NUM!	#NUM!	not significant
ENST00000309822	ENSG00000147679	UTP23	67.2124	-0.727357	0.00411327	0.0168876	downregulated	8.45745	1.57851	0.10603	0.327314	0.0553875	0.262412	2.2442	0.00129839	0.0139719	translationally activated
ENST00000481490	ENSG00000265817	FSBP	24.0843	-2.00381	1.31464e-05	0.000125457	downregulated	0.889235	0.454788	0.873391		0.0228603	0.108259	2.24357	#NUM!	#NUM!	not significant
ENST00000356628	ENSG00000198435	NRARP	35.2572	-0.871377	0.0214916	0.06364	not significant	2.66447	1.53713	0.436189		0.0345734	0.163726	2.24355	0.0281092	0.116786	not significant
ENST00000320585	ENSG00000110172	CHORDC1	91.5649	0.797665	0.0168435	0.0526522	not significant	6.10228	3.11688	0.0102861		0.0209237	0.0988911	2.2407	0.0123177	0.0673031	not significant
ENST00000428847	ENSG00000156509	FBXO43	4.15924	-1.58081	0.0978308	0.203426	not significant	0.188631	0.153698	0.975002		0.0670316	0.316761	2.24048	#NUM!	#NUM!	not significant
ENST00000274192	ENSG00000145545	SRD5A1	80.3695	-0.604622	0.0427528	0.108154	not significant	0.898629	1.53938	0.599041		0.00480861	0.0226829	2.23791	#NUM!	#NUM!	not significant
ENST00000253055	ENSG00000130758	MAP3K10	55.1451	0.0282418	0.928065	0.957681	not significant	3.03751	2.27219	0.173011		0.0201264	0.094915	2.23755	0.0715582	0.21689	not significant
ENST00000312629	ENSG00000175634	RPS6KB2	99.8779	0.818087	0.00607471	0.0231703	upregulated	14.6959	3.12745	0.00013551	0.00240393	0.0460918	0.217313	2.2372	0.000793645	0.00994796	translationally activated
ENST00000330852	ENSG00000157869	RAB28	85.3327	0.776392	0.0179382	0.0552936	not significant	6.76533	3.03898	0.00958761		0.0249267	0.11737	2.23531	0.0155198	0.0783101	not significant
ENST00000263620	ENSG00000116017	ARID3A	6.17467	-2.76278	0.00671697	0.0250935	downregulated	1.5659	-0.531919	0.820797		0.181096	0.852639	2.23518	#NUM!	#NUM!	not significant
ENST00000378279	ENSG00000205002	AARD	0.978285	-2.36576	0.156191		not significant	0.188631	0.153698	0.975002		0.212503	1	2.23445	#NUM!	#NUM!	not significant
ENST00000503771	ENSG00000249992	TMEM158	10.4611	-1.9051	0.0090722	0.0321818	downregulated	0.308292	-0.540798	0.90445		0.0404249	0.190181	2.23406	#NUM!	#NUM!	not significant
ENST00000370598	ENSG00000135298	ADGRB3	11.4743	-1.91914	0.00423955	0.0173273	downregulated	0.282947	-0.426003	0.93023		0.0347938	0.163606	2.23332	#NUM!	#NUM!	not significant
ENST00000320848	ENSG00000178988	MRFAP1L1	123.914	-0.858313	0.000334141	0.00206755	downregulated	17.9219	1.43658	0.0521252	0.213797	0.0665759	0.313024	2.2332	6.304e-05	0.00138547	translationally activated
ENST00000445946	ENSG00000227268	KLLN	5.44768	-1.21477	0.144397	0.271812	not significant	1.04363	0.821881	0.779166		0.100154	0.470481	2.23192	#NUM!	#NUM!	not significant
ENST00000381418	ENSG00000168453	HR	68.7129	-1.85776	6.90261e-06	7.18287e-05	downregulated	15.6116	0.436688	0.569365	0.7942	0.135208	0.634581	2.23063	0.00261464	0.0230544	translationally activated
ENST00000651461	ENSG00000162639	HENMT1	38.0057	-1.61226	1.62692e-05	0.000151441	downregulated	6.44852	0.708076	0.522406		0.0941254	0.441502	2.22976	0.0072806	0.0468598	translationally activated
ENST00000327532	ENSG00000158163	DZIP1L	11.7562	-0.245391	0.625986	0.753732	not significant	2.30923	2.02062	0.278319		0.0774819	0.36315	2.22863	#NUM!	#NUM!	not significant
ENST00000354193	ENSG00000198168	SVIP	135.084	-0.49448	0.0245458	0.0705999	not significant	16.349	1.79294	0.015215	0.0934637	0.0507458	0.237772	2.22822	5.01056e-05	0.00116749	translationally activated
ENST00000235307	ENSG00000116667	C1orf21	79.5389	-0.487839	0.0465035	0.115522	not significant	1.50492	1.81751	0.413061		0.00789763	0.0369667	2.22673	#NUM!	#NUM!	not significant
ENST00000577830	ENSG00000180891	CUEDC1	268.767	0.250024	0.144817	0.272415	not significant	19.2969	2.56792	0.000432297	0.00616277	0.0252975	0.118408	2.2267	5.58512e-06	0.000222784	translationally activated
ENST00000296214	ENSG00000163875	MEAF6	426.659	-0.255572	0.247334	0.402106	not significant	53.0713	2.01789	5.1977e-05	0.00111146	0.0491737	0.229804	2.22445	1.81508e-06	9.25977e-05	translationally activated
ENST00000354910	ENSG00000129055	ANAPC13	750.482	-0.867045	4.39003e-05	0.000358845	downregulated	50.3973	1.40473	0.00450489	0.0391678	0.0309865	0.144803	2.22438	9.79045e-07	5.68256e-05	translationally activated
ENST00000194155	ENSG00000112852	PCDHB2	0.613056	-1.69664	0.404361		not significant	0.11966	0.873574	0.86069		0.214058	1	2.22393	#NUM!	#NUM!	not significant
ENST00000348729	ENSG00000170482	SLC23A1	4.0768	-2.77836	0.0198234	0.0598013	not significant	1.1539	-0.249466	0.923342		0.206543	0.964463	2.22328	#NUM!	#NUM!	not significant
ENST00000397394	ENSG00000133424	LARGE1	65.7136	0.503653	0.0435746	0.109642	not significant	1.89723	2.87501	0.184703		0.00966086	0.0450867	2.22248	#NUM!	#NUM!	not significant
ENST00000360472	ENSG00000162734	PEA15	823.915	0.118179	0.577149	0.715901	not significant	157.35	2.39977	6.24287e-11	4.98925e-09	0.0694335	0.323888	2.22179	1.95452e-08	2.31039e-06	translationally activated
ENST00000242607	ENSG00000122986	HVCN1	2.58039	-3.76059	0.00350862	0.0147985	downregulated	1.92488	-1.03122	0.643058		0.526263	2.45365	2.22107	#NUM!	#NUM!	not significant
ENST00000336257	ENSG00000135702	CHST5	0.625769	-1.70177	0.366143		not significant	1.35052	1.41311	0.580174		0.66086	3.08108	2.22102	#NUM!	#NUM!	not significant
ENST00000343516	ENSG00000167971	CASKIN1	3.65526	-1.89057	0.0678281	0.155592	not significant	0.213976	-0.00921898	0.998496		0.0820691	0.382593	2.2209	#NUM!	#NUM!	not significant
ENST00000617070	ENSG00000276600	RAB7B	3.14434	-0.310925	0.757524	0.851381	not significant	0.0943156	1.04734	0.833719		0.0575695	0.268356	2.22077	#NUM!	#NUM!	not significant
ENST00000358543	ENSG00000196711	ALKAL1	1.0396	-1.27709	0.433299		not significant	0.0943156	1.04734	0.833719		0.136881	0.637635	2.21981	#NUM!	#NUM!	not significant
ENST00000620284	ENSG00000278023	RDM1	11.9958	-2.26198	0.000484561	0.00284247	downregulated	3.24299	0.0711222	0.964404		0.176272	0.820967	2.21953	0.0725256	0.218916	not significant
ENST00000641754	ENSG00000213471	TTLL13	6.86555	-1.25955	0.0795323	0.174757	not significant	0.188631	0.153698	0.975002		0.0426207	0.198268	2.21783	#NUM!	#NUM!	not significant
ENST00000360578	ENSG00000171368	TPPP	17.0608	-2.01281	0.000450487	0.00267467	downregulated	0.333636	-0.646222	0.882355		0.0268705	0.12491	2.2168	#NUM!	#NUM!	not significant
SARS-Cov-2			2.78206e+06	16.2311	1.66893e-144	2.79855e-141	upregulated	79519.4	18.523	7.08472e-68	1.86848e-64	0.00645356	0.0299937	2.21649	0.0524227	0.177083	not significant
ENST00000334213	ENSG00000132010	ZNF20	10.5267	-0.928674	0.0989435	0.20522	not significant	0.675259	1.51847	0.65669		0.0301915	0.140279	2.21609	#NUM!	#NUM!	not significant
ENST00000281456	ENSG00000151729	SLC25A4	47.6459	-1.00228	0.0061071	0.0232744	downregulated	24.9847	1.27889	0.0399829	0.179639	0.250109	1.16197	2.21594	0.000177682	0.00307001	translationally activated
ENST00000412232	ENSG00000020181	ADGRA2	9.48486	-3.05246	0.000413557	0.00249709	downregulated	0.547612	-1.36277	0.701141		0.0708707	0.328695	2.21349	#NUM!	#NUM!	not significant
ENST00000336890	ENSG00000182866	LCK	1.90441	-0.640154	0.610997	0.742659	not significant	0.0943156	1.04734	0.833719		0.087513	0.405567	2.21237	#NUM!	#NUM!	not significant
ENST00000254051	ENSG00000131746	TNS4	4.85588	-2.34166	0.0203813	0.0611159	not significant	0.282947	-0.426003	0.93023		0.0781319	0.362083	2.21233	#NUM!	#NUM!	not significant
ENST00000477717	ENSG00000117069	ST6GALNAC5	1.43888	-2.91359	0.0583645		not significant	0.282947	-0.426003	0.93023		0.215851	1	2.21189	#NUM!	#NUM!	not significant
ENST00000379416	ENSG00000158125	XDH	21.5463	1.65847	0.000958015	0.00503591	upregulated	1.5542	3.88209	0.136034		0.0202112	0.093584	2.21111	#NUM!	#NUM!	not significant
ENST00000357260	ENSG00000197852	INKA2	3.66662	-0.264354	0.762174	0.853661	not significant	0.0943156	1.04734	0.833719		0.0505805	0.23417	2.2109	#NUM!	#NUM!	not significant
ENST00000578049	ENSG00000265808	SEC22B	32.3717	-0.24711	0.497179	0.648576	not significant	18.2232	1.97059	0.00515959	0.0431074	0.226733	1.04887	2.20978	0.000280685	0.00436007	translationally activated
ENST00000599840	ENSG00000008382	MPND	34.7893	0.466618	0.218075	0.367096	not significant	10.792	2.68778	0.00361408	0.033211	0.106028	0.490411	2.20955	0.00400149	0.0308384	translationally activated
ENST00000355962	ENSG00000198650	TAT	1.77627	-3.23107	0.02891	0.0802046	not significant	0				0.216223	1	2.20941	#NUM!	#NUM!	not significant
ENST00000258484	ENSG00000135999	EPC2	153.28	0.210884	0.510868	0.661002	not significant	10.5917	2.48925	0.00620347	0.0493782	0.0248745	0.114956	2.20834	0.00269566	0.0234341	translationally activated
ENST00000652361	ENSG00000176928	GCNT4	45.8759	-1.55627	5.02671e-06	5.48752e-05	downregulated	2.99478	0.647436	0.687533		0.0364469	0.168327	2.2074	0.0786782	0.230876	not significant
ENST00000343737	ENSG00000075290	WNT8B	1.76328	-3.20342	0.0214285	0.063517	not significant	0				0.216811	1	2.20549	#NUM!	#NUM!	not significant
ENST00000299213	ENSG00000166173	LARP6	207.198	-0.133465	0.608575	0.741022	not significant	31.2415	2.1535	0.000241695	0.00387344	0.0587296	0.270734	2.20472	1.9789e-05	0.00059202	translationally activated
ENST00000370626	ENSG00000119986	AVPI1	80.0045	-0.32918	0.214304	0.362726	not significant	16.4284	2.00254	0.0197562	0.112051	0.0836495	0.384223	2.19951	0.00016241	0.00289382	translationally activated
ENST00000425611	ENSG00000173559	NABP1	86.8094	0.0850654	0.762221	0.853661	not significant	8.06656	2.295	0.0288315	0.145043	0.0344801	0.158315	2.19896	0.00643116	0.04314	translationally activated
ENST00000407008	ENSG00000087095	NLK	197.672	1.03008	1.52602e-09	3.34188e-08	upregulated	4.08913	3.19426	0.0424548		0.00639349	0.0292998	2.19621	0.0490154	0.170319	not significant
ENST00000354377	ENSG00000196391	ZNF774	28.8869	-1.58292	0.00111479	0.00571167	downregulated	1.88218	0.69102	0.727966		0.0363247	0.16634	2.19512	#NUM!	#NUM!	not significant
ENST00000636174	ENSG00000188878	FBF1	14.3834	-0.518712	0.365012	0.526676	not significant	0.898629	1.53938	0.599041		0.0272233	0.124622	2.19464	#NUM!	#NUM!	not significant
ENST00000331738	ENSG00000111011	RSRC2	178.192	-0.0359505	0.87912	0.926514	not significant	26.6563	2.23101	0.000244275	0.00388093	0.0571956	0.261691	2.19389	1.25451e-05	0.000427525	translationally activated
ENST00000395042	ENSG00000171700	RGS19	61.0547	-0.249626	0.357665	0.519396	not significant	15.7362	1.98956	0.00994914	0.0690506	0.103733	0.474245	2.19276	0.000226276	0.00367386	translationally activated
ENST00000356458	ENSG00000214595	EML6	4.95615	-1.93955	0.0356868	0.0945366	not significant	0.486628	3.82009	0.364742		0.110175	0.503499	2.1922	#NUM!	#NUM!	not significant
ENST00000355417	ENSG00000198624	CCDC69	15.3588	-1.85243	0.00138863	0.00686776	downregulated	0.308292	-0.540798	0.90445		0.028206	0.128705	2.18999	#NUM!	#NUM!	not significant
ENST00000393217	ENSG00000133640	LRRIQ1	7.75155	-1.68074	0.0197656	0.0597036	not significant	0.239321	-0.158332	0.974127		0.0448799	0.204695	2.18933	#NUM!	#NUM!	not significant
ENST00000457488	ENSG00000035664	DAPK2	5.00877	-4.72491	0.000118686	0.000848955	downregulated	1.00091	-2.23143	0.431069		0.219295	1	2.18906	#NUM!	#NUM!	not significant
ENST00000358024	ENSG00000133069	TMCC2	13.1176	-2.16397	0.000515612	0.00299617	downregulated	0.486628	3.82009	0.364742		0.0442103	0.201297	2.18687	#NUM!	#NUM!	not significant
ENST00000242729	ENSG00000123096	SSPN	32.2177	-0.735257	0.0838926	0.181871	not significant	0.923974	1.42149	0.643954		0.0130254	0.059124	2.18241	#NUM!	#NUM!	not significant
ENST00000383768	ENSG00000206559	ZCWPW2	0.596793	-1.64357	0.378924		not significant	0.486628	3.82009	0.364742		0.449948	2.04054	2.18112	#NUM!	#NUM!	not significant
ENST00000452671	ENSG00000143390	RFX5	307.523	-0.0616865	0.765284	0.855922	not significant	22.6263	2.17195	0.000800166	0.0103446	0.0285358	0.12941	2.18111	1.67444e-05	0.000523559	translationally activated
ENST00000308249	ENSG00000175175	PPM1E	1.7315	-3.19345	0.0312069	0.0851909	not significant	0				0.22062	1	2.18037	#NUM!	#NUM!	not significant
ENST00000392679	ENSG00000150455	TIRAP	9.8334	-0.449201	0.438175	0.595978	not significant	0.11966	0.873574	0.86069		0.0232134	0.105183	2.17987	#NUM!	#NUM!	not significant
ENST00000372852	ENSG00000163909	HEYL	1.72409	-3.18285	0.0215492	0.0637512	not significant	0				0.220921	1	2.1784	#NUM!	#NUM!	not significant
ENST00000335894	ENSG00000103599	IQCH	47.2555	-1.03454	0.0030748	0.0133034	downregulated	11.6587	1.16074	0.205006	0.478919	0.122151	0.552794	2.17807	0.00359643	0.0286915	translationally activated
ENST00000420696	ENSG00000185630	PBX1	214.599	-0.644012	0.0101625	0.0351526	downregulated	16.1166	1.5589	0.0416514	0.185034	0.0336208	0.151871	2.17542	0.000470278	0.00659824	translationally activated
ENST00000373640	ENSG00000204128	C2orf72	2.04999	-0.668702	0.595218	0.731255	not significant	0.0943156	1.04734	0.833719		0.0836563	0.377875	2.17536	#NUM!	#NUM!	not significant
ENST00000265295	ENSG00000040275	SPDL1	166.23	-1.17942	9.2813e-06	9.28763e-05	downregulated	21.3859	1.03096	0.123784	0.358483	0.0658729	0.297547	2.17536	0.000179567	0.00309155	translationally activated
ENST00000367806	ENSG00000117477	CCDC181	15.105	-1.10622	0.0417987	0.106428	not significant	0.188631	0.153698	0.975002		0.020268	0.0915046	2.17464	#NUM!	#NUM!	not significant
ENST00000534061	ENSG00000077616	NAALAD2	1.26703	-1.6237	0.27868		not significant	0.11966	0.873574	0.86069		0.136572	0.615305	2.17163	#NUM!	#NUM!	not significant
ENST00000372977	ENSG00000137413	TAF8	84.1617	-0.15691	0.640047	0.764202	not significant	17.868	2.04916	0.00519766	0.0432883	0.0845158	0.380771	2.17163	0.00110873	0.0126272	translationally activated
ENST00000279147	ENSG00000149716	LTO1	25.9311	-1.01806	0.0249634	0.0715906	not significant	3.04407	1.26988	0.426099		0.057334	0.258126	2.17061	0.0497783	0.172015	not significant
ENST00000374810	ENSG00000078804	TP53INP2	60.1643	-0.50541	0.0762999	0.169559	not significant	6.86154	1.77927	0.126531		0.0495229	0.222857	2.16995	0.00286146	0.0245106	translationally activated
ENST00000369684	ENSG00000134245	WNT2B	34.469	-2.67918	8.61545e-10	1.96365e-08	downregulated	0.572957	-1.42367	0.686738		0.0210595	0.0945593	2.16675	#NUM!	#NUM!	not significant
ENST00000290974	ENSG00000159733	ZFYVE28	2.63308	-2.04119	0.101615	0.209073	not significant	0.213976	-0.00921898	0.998496		0.110271	0.494764	2.16568	#NUM!	#NUM!	not significant
ENST00000608382	ENSG00000089775	ZBTB25	82.4714	0.202085	0.471216	0.626544	not significant	6.94457	2.38491	0.0352296		0.0311433	0.139515	2.16343	0.00952594	0.0567915	not significant
ENST00000652263	ENSG00000131409	LRRC4B	1.4432	-0.863628	0.564449		not significant	0.0943156	1.04734	0.833719		0.110514	0.494764	2.16251	#NUM!	#NUM!	not significant
ENST00000682614	ENSG00000196267	ZNF836	10.1047	-1.31054	0.027953	0.0781219	not significant	1.47018	1.04451	0.650328		0.0766538	0.34304	2.16195	#NUM!	#NUM!	not significant
ENST00000317398	ENSG00000083814	ZNF671	2.40812	-1.87917	0.137259	0.261804	not significant	0.188631	0.153698	0.975002		0.109329	0.488891	2.16084	#NUM!	#NUM!	not significant
ENST00000293695	ENSG00000161860	SYCE2	2.59045	-0.761453	0.471506	0.626646	not significant	0.11966	0.873574	0.86069		0.0782911	0.34945	2.15817	#NUM!	#NUM!	not significant
ENST00000380749	ENSG00000205581	HMGN1	116.738	0.669836	0.0204936	0.06135	not significant	18.1529	2.8592	0.000338659	0.00508439	0.0524705	0.233969	2.15674	0.00119231	0.0132993	translationally activated
ENST00000294889	ENSG00000162817	C1orf115	53.5501	-0.547237	0.04188	0.106566	not significant	3.97743	1.63808	0.241871		0.0327788	0.145848	2.15364	0.0313651	0.125681	not significant
ENST00000321331	ENSG00000181061	HIGD1A	405.272	0.0951528	0.734727	0.836389	not significant	0.0943156	1.04734	0.833719		0.000528578	0.00234634	2.15023	#NUM!	#NUM!	not significant
ENST00000396872	ENSG00000164638	SLC29A4	70.9598	-1.21718	0.00102022	0.00531058	downregulated	7.63201	1.04492	0.331692	0.610882	0.0567071	0.251012	2.14615	0.00562212	0.0395102	translationally activated
ENST00000406686	ENSG00000137266	SLC22A23	36.486	-1.23211	0.00016729	0.00113572	downregulated	2.48847	1.01013	0.557792		0.0357688	0.158125	2.14429	0.0674134	0.209062	not significant
ENST00000255641	ENSG00000133275	CSNK1G2	125.036	0.607858	0.0363663	0.0960056	not significant	14.6987	2.84842	0.000510876	0.00712883	0.040548	0.179206	2.14392	0.000812192	0.0101451	translationally activated
ENST00000284262	ENSG00000154118	JPH3	1.67041	-3.1292	0.0248302		not significant	0				0.226318	1	2.14358	#NUM!	#NUM!	not significant
ENST00000315005	ENSG00000161692	DBF4B	66.8369	1.23504	3.25241e-06	3.70648e-05	upregulated	6.71796	3.48583	0.00451192		0.0312348	0.138006	2.14351	0.00847064	0.0524638	not significant
ENST00000347635	ENSG00000093000	NUP50	455.303	-0.860596	3.90938e-07	5.50879e-06	downregulated	24.4882	1.3064	0.0587689	0.231564	0.0257865	0.113886	2.1429	4.0853e-05	0.00100563	translationally activated
ENST00000394785	ENSG00000164038	SLC9B2	4.43665	-0.228134	0.794773	0.875812	not significant	0.0943156	1.04734	0.833719		0.0437081	0.192984	2.14251	#NUM!	#NUM!	not significant
ENST00000295228	ENSG00000163083	INHBB	1.03164	-2.44302	0.124048		not significant	0.213976	-0.00921898	0.998496		0.227905	1	2.1335	#NUM!	#NUM!	not significant
ENST00000368328	ENSG00000203760	CENPW	42.0637	0.21752	0.618228	0.747734	not significant	42.384	2.40992	5.44805e-06	0.000166428	0.375899	1.64898	2.13316	0.00129849	0.0139719	translationally activated
ENST00000215730	ENSG00000099940	SNAP29	378.199	-0.544311	0.000679177	0.00375979	downregulated	17.6249	1.64434	0.0206602	0.115932	0.0207971	0.0911508	2.13187	2.30144e-05	0.000656114	translationally activated
ENST00000589230	ENSG00000168517	HEXIM2	13.7865	0.985927	0.0479049	0.118256	not significant	3.0469	3.0604	0.0942897		0.0721319	0.315193	2.12753	0.145001	0.336023	not significant
ENST00000270458	ENSG00000142408	CACNG8	10.856	-1.08883	0.100604	0.207673	not significant	0.992945	0.992666	0.721178		0.0462138	0.201808	2.12659	#NUM!	#NUM!	not significant
ENST00000340888	ENSG00000130822	PNCK	1.11666	-1.47991	0.380392		not significant	0.11966	0.873574	0.86069		0.15164	0.661996	2.12617	#NUM!	#NUM!	not significant
ENST00000543473	ENSG00000111707	SUDS3	677.096	-0.794019	1.94796e-05	0.000176565	downregulated	49.8244	1.38944	0.00382484	0.0347441	0.0350361	0.152878	2.12547	1.62992e-07	1.30568e-05	translationally activated
ENST00000375527	ENSG00000204366	ZBTB12	3.45516	-1.26303	0.207839	0.354647	not significant	2.82443	0.868697	0.613884		0.437817	1.9103	2.1254	0.151724	0.344982	not significant
ENST00000367463	ENSG00000111962	UST	11.6199	-2.9915	7.84504e-05	0.000594097	downregulated	0.572957	-1.42367	0.686738		0.0611398	0.2667	2.12503	#NUM!	#NUM!	not significant
ENST00000320610	ENSG00000130856	ZNF236	210.112	-0.177282	0.369405	0.53039	not significant	4.75266	2.02536	0.116392		0.00932933	0.0406214	2.1224	0.0110462	0.0627244	not significant
ENST00000698832	ENSG00000269713	NBPF9	8.48162	-0.358538	0.566603	0.707606	not significant	0.11966	0.873574	0.86069		0.0272504	0.11829	2.11798	#NUM!	#NUM!	not significant
ENST00000623205	ENSG00000180425	C11orf71	12.2787	-1.27855	0.0396557	0.102316	not significant	2.19613	1.07709	0.570991		0.0944892	0.410032	2.11751	#NUM!	#NUM!	not significant
ENST00000283141	ENSG00000153157	SYCP2L	1.62715	-3.08856	0.0276098		not significant	0				0.230628	1	2.11636	#NUM!	#NUM!	not significant
ENST00000300101	ENSG00000166860	ZBTB39	62.1553	-0.344339	0.296996	0.457318	not significant	4.38196	1.88612	0.192551		0.0305823	0.132216	2.11213	0.0139231	0.0728313	not significant
ENST00000609451	ENSG00000088881	EBF4	10.3203	-0.347456	0.551528	0.695125	not significant	0.11966	0.873574	0.86069		0.0226563	0.0979126	2.11158	#NUM!	#NUM!	not significant
ENST00000317955	ENSG00000105982	RNF32	8.79085	-2.52394	0.00170837	0.00810215	downregulated	0				0.0617579	0.266643	2.11021	#NUM!	#NUM!	not significant
ENST00000309083	ENSG00000159335	PTMS	34.3042	1.78171	2.91704e-06	3.35556e-05	upregulated	24.3209	3.93381	5.01549e-08	2.44954e-06	0.209272	0.901677	2.10723	0.00190742	0.0183518	translationally activated
ENST00000607373	ENSG00000140299	BNIP2	730.204	-0.242365	0.289391	0.448675	not significant	68.9505	1.90571	7.41404e-05	0.00148506	0.039854	0.171296	2.1037	1.26306e-05	0.000428073	translationally activated
ENST00000301838	ENSG00000168040	FADD	150.437	-0.88027	0.000482735	0.00283743	downregulated	104.654	1.29762	0.000713411	0.00934521	0.341566	1.46792	2.10354	3.4316e-07	2.46389e-05	translationally activated
ENST00000356986	ENSG00000139187	KLRG1	1.60792	-3.06753	0.0352785		not significant	0				0.232767	1	2.10304	#NUM!	#NUM!	not significant
ENST00000329841	ENSG00000184254	ALDH1A3	3378.61	-4.5344	5.9859e-173	2.34208e-169	downregulated	1013.56	-2.37393	3.46916e-15	5.71833e-13	0.287562	1.23421	2.10164	4.5004e-12	2.07726e-09	translationally activated
ENST00000262424	ENSG00000103196	CRISPLD2	16.1142	-0.989043	0.0374122	0.0980233	not significant	0.188631	0.153698	0.975002		0.019413	0.083217	2.09985	#NUM!	#NUM!	not significant
ENST00000376829	ENSG00000134874	DZIP1	92.133	-0.203972	0.386856	0.547658	not significant	1.83715	1.98378	0.377908		0.00840788	0.0359408	2.09581	#NUM!	#NUM!	not significant
ENST00000268699	ENSG00000141013	GAS8	100.275	-1.20504	6.55058e-05	0.000510563	downregulated	7.63201	1.04492	0.331692	0.610882	0.0404977	0.173101	2.0957	0.00322112	0.0265496	translationally activated
ENST00000314531	ENSG00000175691	ZNF77	19.4079	-0.952601	0.45126	0.608279	not significant	2.36881	1.22622	0.48889		0.0611548	0.261326	2.09531	0.114998	0.292706	not significant
ENST00000336126	ENSG00000180628	PCGF5	946.071	0.453011	0.0912584	0.193665	not significant	15.663	2.59426	0.00114731	0.0136939	0.00605082	0.0258373	2.09426	0.00148428	0.0154701	translationally activated
ENST00000341776	ENSG00000008083	JARID2	50.4201	-0.135195	0.618107	0.747682	not significant	4.50395	2.03033	0.13956		0.0372289	0.158659	2.09143	0.0144926	0.074921	not significant
ENST00000312134	ENSG00000175315	CST6	21.8315	-0.377058	0.379561	0.540231	not significant	127.57	1.80385	1.57141e-06	5.60045e-05	2.54577	10.8478	2.09123	1.94792e-05	0.000586372	translationally activated
ENST00000259199	ENSG00000136682	ZNG1B	27.5801	-0.356722	0.319589	0.481743	not significant	46.4698	1.79327	0.000269655	0.00419157	0.734289	3.12674	2.09024	1.51088e-05	0.000494762	translationally activated
ENST00000552918	ENSG00000123352	SPATS2	195.066	-0.39115	0.0287964	0.0799838	not significant	9.85725	1.76791	0.0576732	0.228383	0.0223018	0.094884	2.089	0.000652341	0.00852175	translationally activated
ENST00000378747	ENSG00000123240	OPTN	552.873	0.69039	0.000432346	0.00259452	upregulated	157.102	2.83844	2.81121e-15	4.73241e-13	0.0997486	0.424184	2.08832	9.45147e-09	1.32773e-06	translationally activated
ENST00000675206	ENSG00000125735	TNFSF14	1.47218	-0.899349	0.542326		not significant	0.684653	4.02359	0.279927		0.335029	1.42352	2.08711	#NUM!	#NUM!	not significant
ENST00000322434	ENSG00000178338	ZNF354B	15.6685	-0.742712	0.175498	0.313259	not significant	5.51658	1.3832	0.250442		0.169441	0.719171	2.08555	0.031238	0.125399	not significant
ENST00000374919	ENSG00000204271	SPIN3	20.0448	-0.503115	0.239881	0.393533	not significant	1.28155	1.73494	0.478596		0.0289427	0.1228	2.08504	#NUM!	#NUM!	not significant
ENST00000487137	ENSG00000139880	CDH24	19.9252	-2.23567	9.729e-05	0.000718685	downregulated	5.32228	-0.203297	0.874043		0.184887	0.783615	2.0835	0.0808302	0.234484	not significant
ENST00000307845	ENSG00000115756	HPCAL1	94.8742	0.00780481	0.978197	0.98779	not significant	23.8754	2.14472	0.00108411	0.0131758	0.10143	0.429207	2.08119	0.000278252	0.00432921	translationally activated
ENST00000298375	ENSG00000165568	AKR1E2	8.52165	0.0574369	0.930299	0.959312	not significant	0.0943156	1.04734	0.833719		0.0244494	0.103456	2.08115	#NUM!	#NUM!	not significant
ENST00000396738	ENSG00000115661	STK16	161.548	0.041509	0.868162	0.920716	not significant	9.3988	2.17241	0.0224852	0.122692	0.0232958	0.0985507	2.0808	0.00353284	0.0284181	translationally activated
ENST00000324344	ENSG00000188215	DCUN1D3	125.947	-0.267025	0.237553	0.390916	not significant	5.09569	1.88148	0.132642		0.0174067	0.0735868	2.07981	0.0133954	0.0713809	not significant
ENST00000368886	ENSG00000095574	IKZF5	56.9112	-0.102891	0.702238	0.812537	not significant	1.21258	2.14555	0.427802		0.00886707	0.0374222	2.07737	#NUM!	#NUM!	not significant
ENST00000289805	ENSG00000158792	SPATA2L	15.474	-1.33281	0.0105858	0.0363322	downregulated	28.2591	0.841074	0.157069	0.410956	1.01542	4.28136	2.076	0.000411117	0.00589491	translationally activated
ENST00000646038	ENSG00000166436	TRIM66	25.6485	0.728954	0.0490576	0.120594	not significant	0.778969	2.60278	0.438772		0.0106728	0.0449941	2.0758	#NUM!	#NUM!	not significant
ENST00000342907	ENSG00000157350	ST3GAL2	45.2454	-0.489579	0.147556	0.276017	not significant	1.28155	1.73494	0.478596		0.0128567	0.0541483	2.0744	#NUM!	#NUM!	not significant
ENST00000376143	ENSG00000102466	FGF14	1.56568	-3.03387	0.0323307		not significant	0				0.237756	1	2.07245	#NUM!	#NUM!	not significant
ENST00000223500	ENSG00000086065	CHMP5	437.199	-0.194258	0.254654	0.409467	not significant	325.902	1.94354	4.64674e-10	3.25354e-08	0.31631	1.33	2.07201	8.79552e-12	3.55229e-09	translationally activated
ENST00000250495	ENSG00000129559	NEDD8	105.568	0.473897	0.10182	0.209383	not significant	75.1112	2.59264	9.71132e-09	5.37853e-07	0.262562	1.1028	2.07044	4.07665e-05	0.00100563	translationally activated
ENST00000360032	ENSG00000197587	DMBX1	10.6814	-1.86281	0.00348519	0.0147314	downregulated	0.889235	0.454788	0.873391		0.0528316	0.221751	2.06947	#NUM!	#NUM!	not significant
ENST00000372780	ENSG00000184905	TCEAL2	0				not significant	26.2396	2.22796	0.000428564	0.0061539	11.2415	47.1347	2.06796	#NUM!	#NUM!	not significant
ENST00000333640	ENSG00000184271	POU6F1	7.31878	-2.56124	0.00416664	0.0170617	downregulated	0				0.0729835	0.305513	2.06559	#NUM!	#NUM!	not significant
ENST00000603017	ENSG00000270885	RASL10B	3.22405	-0.625596	0.526462	0.673873	not significant	0.973255	4.69895	0.143357		0.197319	0.825732	2.06514	#NUM!	#NUM!	not significant
ENST00000381937	ENSG00000152620	NADK2	186.838	-0.821175	0.000668906	0.0037141	downregulated	16.3156	1.26654	0.101935	0.320441	0.0431409	0.18037	2.06383	0.000944211	0.0112991	translationally activated
ENST00000317216	ENSG00000179388	EGR3	4.55389	-3.79427	0.00128618	0.00645732	downregulated	0.667273	-1.64638	0.617225		0.168426	0.704108	2.06368	#NUM!	#NUM!	not significant
ENST00000455566	ENSG00000175470	PPP2R2D	86.914	-0.836931	0.00154433	0.00745368	downregulated	7.99799	1.25583	0.246861	0.526927	0.0459708	0.192014	2.06242	0.00768804	0.0487697	translationally activated
ENST00000423572	ENSG00000183873	SCN5A	1.44875	-0.856426	0.548833		not significant	0.684653	4.02359	0.279927		0.340892	1.42352	2.06208	#NUM!	#NUM!	not significant
ENST00000276054	ENSG00000221994	ZNF630	8.37709	-0.950649	0.158005	0.290018	not significant	0.188631	0.153698	0.975002		0.0367423	0.153383	2.06162	#NUM!	#NUM!	not significant
ENST00000297265	ENSG00000164695	CHMP4C	52.9654	-0.10446	0.739978	0.840281	not significant	13.5925	2.00152	0.0162547	0.0972825	0.106863	0.44582	2.06069	0.00221887	0.0204833	translationally activated
ENST00000370867	ENSG00000162623	TYW3	161.715	0.0491741	0.820043	0.891926	not significant	5.48094	2.1557	0.0816971		0.0137357	0.0572938	2.06045	0.0140568	0.0733722	not significant
ENST00000602297	ENSG00000188408	MAGEB5	3.13412	-3.17508	0.0100797	0.0349284	downregulated	0				0.147552	0.615305	2.06008	#NUM!	#NUM!	not significant
ENST00000343769	ENSG00000184635	ZNF93	0.978405	-1.27249	0.441535		not significant	0.11966	0.873574	0.86069		0.168922	0.704108	2.05944	#NUM!	#NUM!	not significant
ENST00000306739	ENSG00000169696	ASPSCR1	8.2322	-1.00105	0.124475	0.243434	not significant	11.1918	1.10938	0.200083	0.472735	0.711393	2.96162	2.05767	0.00689727	0.0452949	translationally activated
ENST00000302362	ENSG00000172301	COPRS	99.2609	-0.108927	0.727439	0.831419	not significant	17.0322	2.01732	0.00522394	0.0433702	0.0720015	0.298952	2.05381	0.000987405	0.0116434	translationally activated
ENST00000505019	ENSG00000138658	ZGRF1	38.5059	0.801631	0.0120449	0.0404617	upregulated	2.42748	2.88551	0.134788		0.0221998	0.0921178	2.05293	0.102684	0.273639	not significant
ENST00000328439	ENSG00000196132	MYT1	1.54059	-3.02366	0.0736366		not significant	0				0.241001	1	2.05289	#NUM!	#NUM!	not significant
ENST00000427478	ENSG00000205423	CNEP1R1	38.679	0.809624	0.00693841	0.0257783	upregulated	21.2251	2.87685	8.36605e-05	0.00164657	0.193175	0.80111	2.05209	0.000573528	0.00764678	translationally activated
ENST00000309318	ENSG00000173457	PPP1R14B	97.3183	2.21502	1.68302e-13	6.58511e-12	upregulated	39.7606	4.31413	5.02585e-13	5.09802e-11	0.119988	0.497014	2.05039	0.000488706	0.00675224	translationally activated
ENST00000674551	ENSG00000147180	ZNF711	74.0224	-1.04031	3.5247e-05	0.000295521	downregulated	11.6535	1.03543	0.244252	0.523933	0.0825367	0.341824	2.05015	0.0023469	0.0212603	translationally activated
ENST00000332707	ENSG00000184575	XPOT	540.044	-0.703234	0.00051719	0.0030022	downregulated	62.8205	1.42274	0.00220801	0.0229167	0.0563745	0.233407	2.04973	7.29092e-07	4.53019e-05	translationally activated
ENST00000287239	ENSG00000156650	KAT6B	140.973	0.23729	0.276521	0.433641	not significant	4.89626	2.37454	0.0765061		0.0136565	0.0565138	2.04901	0.0121291	0.0666483	not significant
ENST00000306688	ENSG00000169683	LRRC45	25.8348	-1.035	0.00606437	0.0231566	downregulated	7.6198	1.0759	0.29247	0.575133	0.154714	0.639833	2.0481	0.00736653	0.047256	translationally activated
ENST00000354586	ENSG00000198252	STYX	130.547	-0.744335	0.00841559	0.0301809	downregulated	3.65035	1.40048	0.33793		0.0136954	0.0566182	2.04757	0.0338354	0.131819	not significant
ENST00000260453	ENSG00000138587	MNS1	109.333	-0.529546	0.032741	0.0885333	not significant	22.5281	1.56263	0.017017	0.100702	0.095788	0.395876	2.04713	0.00013572	0.00253328	translationally activated
ENST00000370664	ENSG00000165886	UBTD1	12.7683	-0.472711	0.337696	0.500331	not significant	5.28433	1.64244	0.176315		0.189881	0.784732	2.04711	0.0224706	0.0999668	not significant
ENST00000335968	ENSG00000185418	TARS3	27.0961	-1.17259	0.00669001	0.0250486	downregulated	4.68459	1.04232	0.423189		0.0926907	0.382859	2.04631	0.0188787	0.0890514	not significant
ENST00000378247	ENSG00000204991	SPIRE2	42.6435	-0.915582	0.0166255	0.0520817	not significant	9.69112	1.16259	0.223304	0.498387	0.116018	0.479177	2.04621	0.0091764	0.0555224	not significant
ENST00000301904	ENSG00000168077	SCARA3	136.53	-2.46358	1.77227e-24	1.84097e-22	downregulated	2.69446	-0.395057	0.821364		0.0144123	0.0594582	2.04458	0.133725	0.320383	not significant
ENST00000471889	ENSG00000162426	SLC45A1	2.15787	-1.5522	0.239595	0.393283	not significant	0.769574	0.942406	0.770787		0.201866	0.83215	2.04344	#NUM!	#NUM!	not significant
ENST00000054666	ENSG00000049245	VAMP3	834.548	-0.223788	0.250476	0.405193	not significant	45.6228	1.90042	0.000551334	0.00757319	0.0237948	0.0979998	2.04214	6.42291e-06	0.000251037	translationally activated
ENST00000588776	ENSG00000105519	CAPS	25.6541	-0.447389	0.26043	0.416088	not significant	24.1245	1.63584	0.014305	0.0896842	0.428914	1.76623	2.04191	0.00109872	0.0125607	translationally activated
ENST00000251108	ENSG00000102543	CDADC1	11.5962	-0.706294	0.275731	0.432864	not significant	1.59923	1.44063	0.498647		0.0661013	0.271949	2.04059	#NUM!	#NUM!	not significant
ENST00000264313	ENSG00000109171	SLAIN2	130.646	-0.460033	0.037821	0.0988714	not significant	5.1684	1.56663	0.226506		0.0181882	0.0747404	2.03889	0.0336386	0.13144	not significant
ENST00000399138	ENSG00000091542	ALKBH5	376.237	0.00556821	0.973959	0.984951	not significant	30.0678	2.08937	0.00037709	0.00550468	0.0331211	0.135922	2.03696	4.90868e-06	0.000202467	translationally activated
ENST00000219281	ENSG00000103005	USB1	52.0831	-0.275295	0.396484	0.55669	not significant	16.181	1.77716	0.0470396	0.199308	0.136943	0.560503	2.03315	0.00573343	0.0400102	translationally activated
ENST00000395842	ENSG00000073150	PANX2	17.8407	-1.22799	0.00584975	0.0225203	downregulated	1.06192	0.691297	0.811231		0.0330519	0.135277	2.03311	#NUM!	#NUM!	not significant
ENST00000370982	ENSG00000172380	GNG12	1298.53	-0.537229	0.00657388	0.0247073	downregulated	31.6322	1.53677	0.0106795	0.0730305	0.0114275	0.0467681	2.03302	4.96696e-05	0.00116011	translationally activated
ENST00000282541	ENSG00000152642	GPD1L	146.647	-1.04131	3.92523e-06	4.40061e-05	downregulated	11.1519	1.04173	0.227606	0.504175	0.0403225	0.165019	2.03297	0.00139321	0.0147589	translationally activated
ENST00000425478	ENSG00000197885	NKIRAS1	57.9535	-0.159459	0.578325	0.716452	not significant	7.13087	1.94374	0.0672652		0.0529121	0.216469	2.03249	0.00714174	0.0463381	translationally activated
ENST00000245457	ENSG00000125384	PTGER2	1.50913	-2.98123	0.0428781		not significant	0				0.244605	1	2.03148	#NUM!	#NUM!	not significant
ENST00000371442	ENSG00000125352	RNF113A	66.1323	-0.748274	0.00442006	0.0179091	downregulated	18.8182	1.38082	0.0505707	0.209594	0.140096	0.572667	2.03128	9.57544e-05	0.00192562	translationally activated
ENST00000257552	ENSG00000135097	MSI1	2.13567	-0.541201	0.672435	0.789009	not significant	0.0943156	1.04734	0.833719		0.0851889	0.34775	2.02931	#NUM!	#NUM!	not significant
ENST00000345057	ENSG00000102871	TRADD	75.0911	-0.770178	0.00757549	0.0276926	downregulated	118.579	1.32949	0.000865267	0.0109887	0.786015	3.20857	2.0293	5.95664e-06	0.000235664	translationally activated
ENST00000284073	ENSG00000153944	MSI2	275.575	-0.738466	0.000140827	0.00098161	downregulated	41.3769	1.37366	0.00932189	0.0656766	0.0740896	0.302277	2.02853	1.21148e-06	6.71019e-05	translationally activated
ENST00000373953	ENSG00000065029	ZNF76	33.0051	-0.280465	0.372353	0.532817	not significant	3.39275	1.8427	0.225083		0.0458651	0.18684	2.02633	0.032559	0.12871	not significant
ENST00000380289	ENSG00000126010	GRPR	1.27336	-0.68342	0.643517		not significant	0.0943156	1.04734	0.833719		0.127222	0.517915	2.02537	#NUM!	#NUM!	not significant
ENST00000232496	ENSG00000114383	TUSC2	35.3511	0.0968373	0.806922	0.883549	not significant	11.0666	2.22769	0.0161994	0.0972	0.128255	0.521908	2.02478	0.00470786	0.0345969	translationally activated
ENST00000323482	ENSG00000154930	ACSS1	3.04473	-1.46498	0.179204	0.31794	not significant	1.08726	0.598306	0.823546		0.20298	0.825468	2.02388	#NUM!	#NUM!	not significant
ENST00000437635	ENSG00000189325	BNIP5	1.92545	-0.487742	0.702265	0.812537	not significant	0.0943156	1.04734	0.833719		0.0929287	0.377875	2.02371	#NUM!	#NUM!	not significant
ENST00000396987	ENSG00000158669	GPAT4	468.581	-0.225263	0.397189	0.55748	not significant	15.7957	1.85206	0.0137702	0.0872992	0.0147756	0.060053	2.02302	0.00132004	0.0141383	translationally activated
ENST00000683810	ENSG00000159915	ZNF233	13.7198	-0.854855	0.171961	0.30892	not significant	2.34346	1.26627	0.486068		0.0860243	0.34963	2.02301	0.125244	0.307807	not significant
ENST00000424014	ENSG00000111361	EIF2B1	110.232	-0.999617	0.000397955	0.00241032	downregulated	33.2918	1.09119	0.0559301	0.22406	0.158257	0.642359	2.02111	0.000135745	0.00253328	translationally activated
ENST00000372146	ENSG00000125484	GTF3C4	287.523	-0.390462	0.0295245	0.0816201	not significant	30.0058	1.69008	0.00538917	0.0443905	0.0476592	0.193388	2.02067	1.10677e-05	0.000385895	translationally activated
ENST00000347364	ENSG00000125863	MKKS	104.621	-0.183157	0.400687	0.560914	not significant	3.69964	1.94782	0.22613		0.0154365	0.062618	2.02024	0.0210242	0.095855	not significant
ENST00000371941	ENSG00000124126	PREX1	5.23672	-2.05076	0.0305553	0.0837985	not significant	0.308292	-0.540798	0.90445		0.0804133	0.326093	2.01978	#NUM!	#NUM!	not significant
ENST00000278886	ENSG00000101004	NINL	21.6145	0.21627	0.563104	0.704735	not significant	1.65225	2.1495	0.370011		0.0307698	0.124612	2.01786	#NUM!	#NUM!	not significant
ENST00000332585	ENSG00000184792	OSBP2	21.3347	-0.824174	0.0463509	0.115255	not significant	8.07735	1.34968	0.186373	0.453998	0.18964	0.767613	2.01712	0.00342763	0.0277329	translationally activated
ENST00000324695	ENSG00000144481	TRPM8	10.8857	-0.546545	0.393921	0.553886	not significant	2.60672	1.59768	0.416125		0.113347	0.458733	2.01691	0.0906446	0.25284	not significant
ENST00000260061	ENSG00000137507	LRRC32	1.49091	-2.97828	0.058966		not significant	0				0.247221	1	2.01613	#NUM!	#NUM!	not significant
ENST00000326397	ENSG00000182552	RWDD4	56.5614	-0.855609	0.0103741	0.0357519	downregulated	13.2922	1.28693	0.126246	0.363618	0.119467	0.48322	2.01607	0.00120448	0.0133972	translationally activated
ENST00000536441	ENSG00000149212	SESN3	190.143	0.0633562	0.762504	0.853868	not significant	5.14872	2.11684	0.0913851		0.0112136	0.045276	2.0135	0.0224357	0.0999409	not significant
ENST00000215574	ENSG00000099804	CDC34	81.5872	-0.443187	0.0726862	0.163509	not significant	46.0061	1.65438	0.00163546	0.0180976	0.261898	1.05711	2.01305	5.36101e-06	0.000215619	translationally activated
ENST00000376772	ENSG00000204619	PPP1R11	291.027	-0.198414	0.271415	0.428784	not significant	28.1987	1.85682	0.00218059	0.022731	0.0425931	0.171388	2.00857	1.42685e-05	0.000473647	translationally activated
ENST00000314636	ENSG00000178700	DHFR2	9.0179	-0.963	0.125252	0.244668	not significant	3.14545	1.14958	0.463861		0.183633	0.738771	2.0083	0.0623052	0.198659	not significant
ENST00000367988	ENSG00000158882	TOMM40L	48.5001	0.326241	0.246784	0.401644	not significant	6.50489	2.40184	0.0337492		0.0530395	0.213257	2.00745	0.00915263	0.0554477	not significant
ENST00000308423	ENSG00000131471	AOC3	6.0514	-0.0408336	0.954842	0.972908	not significant	0.0943156	1.04734	0.833719		0.0345835	0.139045	2.00739	#NUM!	#NUM!	not significant
ENST00000370963	ENSG00000170899	GSTA4	6.03536	-1.15659	0.146125	0.274298	not significant	0.188631	0.153698	0.975002		0.0506484	0.20327	2.00481	#NUM!	#NUM!	not significant
ENST00000618853	ENSG00000178814	OPLAH	6.37046	-1.95799	0.0176309	0.0545757	not significant	6.65451	0.148452	0.894358		0.684922	2.74564	2.00313	0.0445842	0.160414	not significant
ENST00000262631	ENSG00000105711	SCN1B	6.75141	-1.2336	0.0906737	0.192883	not significant	0.213976	-0.00921898	0.998496		0.0494489	0.197349	1.99674	#NUM!	#NUM!	not significant
ENST00000290291	ENSG00000060491	OGFR	330.268	1.19923	3.81891e-06	4.2896e-05	upregulated	316	3.2562	4.99913e-24	1.58212e-21	0.327258	1.30598	1.99663	3.95559e-06	0.000171168	translationally activated
ENST00000644032	ENSG00000142347	MYO1F	2.1079	-0.524401	0.670728	0.78792	not significant	0.0943156	1.04734	0.833719		0.0873854	0.34775	1.99258	#NUM!	#NUM!	not significant
ENST00000265960	ENSG00000119487	MAPKAP1	131.63	-0.61352	0.0199053	0.0600176	not significant	6.42228	1.42512	0.202044		0.0238681	0.0949551	1.99216	0.0139026	0.0728027	not significant
ENST00000336854	ENSG00000123395	ATG101	45.3788	-1.81547	1.34163e-06	1.67532e-05	downregulated	7.65161	0.238892	0.829401	0.931284	0.107865	0.428863	1.99129	0.0255045	0.109387	not significant
ENST00000269321	ENSG00000141522	ARHGDIA	270.796	-0.661711	0.000943209	0.00497447	downregulated	227.539	1.38706	2.21423e-05	0.000539045	0.41549	1.64877	1.9885	6.16389e-09	9.3354e-07	translationally activated
ENST00000337231	ENSG00000109089	CDR2L	129.317	-0.811186	0.00190455	0.00886424	downregulated	14.4686	1.23547	0.106939	0.328201	0.0574666	0.227551	1.98539	0.000892296	0.0108793	translationally activated
ENST00000693548	ENSG00000144821	MYH15	5.04884	-1.45038	0.113434	0.227023	not significant	0.213976	-0.00921898	0.998496		0.0648285	0.256516	1.98435	#NUM!	#NUM!	not significant
ENST00000361256	ENSG00000198917	SPOUT1	40.8266	-0.712512	0.0206348	0.0616877	not significant	16.7853	1.37273	0.0647559	0.245731	0.204848	0.810227	1.98377	0.000371916	0.00546209	translationally activated
ENST00000324001	ENSG00000105227	PRX	17.0594	-1.63561	0.000696984	0.00384087	downregulated	0.308292	-0.540798	0.90445		0.0264026	0.104037	1.97835	#NUM!	#NUM!	not significant
ENST00000315467	ENSG00000140905	GCSH	4.07425	-1.17478	0.187595	0.328754	not significant	0.188631	0.153698	0.975002		0.0727967	0.286792	1.97806	#NUM!	#NUM!	not significant
ENST00000354212	ENSG00000187391	MAGI2	12.63	-0.345465	0.485063	0.638891	not significant	0.898629	1.53938	0.599041		0.033014	0.129788	1.975	#NUM!	#NUM!	not significant
ENST00000317243	ENSG00000172006	ZNF554	19.1851	-0.350206	0.392856	0.552787	not significant	5.11772	1.61466	0.221998		0.123443	0.485104	1.97445	0.055185	0.18325	not significant
ENST00000423676	ENSG00000170298	LGALS9B	1.4078	1.28848	0.31508		not significant	93.9898	3.28134	4.28208e-14	6.04997e-12	23.0122	90.424	1.9743	0.0526086	0.177307	not significant
ENST00000262244	ENSG00000120162	MOB3B	374.017	-0.402435	0.0225392	0.0660916	not significant	21.1246	1.65148	0.021616	0.119783	0.026532	0.104204	1.97361	7.22117e-05	0.00154199	translationally activated
ENST00000304129	ENSG00000169129	AFAP1L2	1.83551	-1.2862	0.359212	0.52057	not significant	1.06192	0.691297	0.811231		0.32584	1.27896	1.97273	#NUM!	#NUM!	not significant
ENST00000683218	ENSG00000167216	KATNAL2	21.203	-0.374052	0.365284	0.526809	not significant	0.898629	1.53938	0.599041		0.0196842	0.0772593	1.97267	#NUM!	#NUM!	not significant
ENST00000372447	ENSG00000136819	C9orf78	78.7446	-0.256372	0.299329	0.46032	not significant	38.4872	1.79008	0.000620259	0.00831778	0.221454	0.869125	1.97255	7.53443e-06	0.000286397	translationally activated
ENST00000374922	ENSG00000204272	NBDY	186.844	0.963786	7.15791e-07	9.47232e-06	upregulated	24.2416	3.01478	1.69286e-05	0.000436283	0.0467781	0.18357	1.97242	8.53193e-05	0.00176333	translationally activated
ENST00000221980	ENSG00000105376	ICAM5	6.94037	-2.04254	0.0128643	0.0427765	downregulated	7.39973	0.243071	0.841111		0.704329	2.76351	1.97218	0.018873	0.0890514	not significant
ENST00000263754	ENSG00000114166	KAT2B	129.449	0.576635	0.00317926	0.0136747	upregulated	7.61094	2.5982	0.0150305	0.0924739	0.0225975	0.0884467	1.96865	0.0078179	0.0493995	translationally activated
ENST00000442995	ENSG00000242028	HYPK	0.848738	-2.1498	0.25395		not significant	3.5321	0.967539	0.510213		1.53011	5.98838	1.96853	#NUM!	#NUM!	not significant
ENST00000279101	ENSG00000149679	CABLES2	191.761	-0.935027	4.00451e-07	5.62933e-06	downregulated	10.9163	1.04522	0.245215	0.525213	0.0303481	0.118723	1.96792	0.00280779	0.024149	translationally activated
ENST00000351989	ENSG00000128191	DGCR8	81.1887	-0.182748	0.491598	0.644447	not significant	11.3317	1.84302	0.0338341	0.160592	0.0623822	0.243934	1.96729	0.00266649	0.0233188	translationally activated
ENST00000355826	ENSG00000197530	MIB2	12.0205	-1.42654	0.0106654	0.0365625	downregulated	5.0656	0.524122	0.679178		0.254094	0.991404	1.96411	0.065144	0.20488	not significant
ENST00000555055	ENSG00000126215	XRCC3	64.7625	0.004749	0.984587	0.991429	not significant	7.88449	2.02318	0.0482862	0.202261	0.0525145	0.204455	1.961	0.00642188	0.0431374	translationally activated
ENST00000332624	ENSG00000115993	TRAK2	270.209	-0.717906	0.000183411	0.00122952	downregulated	9.47714	1.27259	0.18737	0.455724	0.0178129	0.0693148	1.96024	0.00446334	0.0333821	translationally activated
ENST00000354952	ENSG00000114698	PLSCR4	91.9255	1.49692	2.1257e-07	3.13429e-06	upregulated	11.557	3.51223	0.000173656	0.00296678	0.0422857	0.164457	1.95947	0.0072267	0.0465864	translationally activated
ENST00000308153	ENSG00000105968	H2AZ2	105.69	-0.627077	0.0202551	0.0608222	not significant	24.2174	1.34524	0.0372861	0.171421	0.114569	0.445363	1.95877	0.000528837	0.00715924	translationally activated
ENST00000324444	ENSG00000181392	SYNE4	3.26746	-0.0570948	0.952868	0.97189	not significant	9.99569	1.99974	0.0284409	0.143537	1.33129	5.17438	1.95856	0.0244602	0.106032	not significant
ENST00000242719	ENSG00000123091	RNF11	970.229	-0.312428	0.0468304	0.116054	not significant	5.99806	1.65181	0.180236		0.00286081	0.0111172	1.9583	0.0243111	0.105672	not significant
ENST00000625293	ENSG00000213689	TREX1	0				not significant	35.9823	2.08999	0.00013265	0.00236379	16.2927	63.1559	1.95469	#NUM!	#NUM!	not significant
ENST00000547588	ENSG00000135439	AGAP2	1.407	-2.89209	0.079181		not significant	0				0.258337	1	1.95267	#NUM!	#NUM!	not significant
ENST00000340258	ENSG00000107551	RASSF4	35.5209	-1.85915	3.33234e-05	0.000280998	downregulated	1.27589	0.0340485	0.989325		0.0235273	0.0910539	1.95238	#NUM!	#NUM!	not significant
ENST00000215368	ENSG00000099617	EFNA2	0.803052	-2.08136	0.219904		not significant	0.188631	0.153698	0.975002		0.258469	1	1.95194	#NUM!	#NUM!	not significant
ENST00000370487	ENSG00000101189	MRGBP	372.396	-0.297718	0.0946648	0.198524	not significant	25.8322	1.71393	0.004871	0.0412186	0.0322068	0.124485	1.95054	1.78808e-05	0.000550705	translationally activated
ENST00000450824	ENSG00000141577	CEP131	26.6818	-1.03017	0.0164203	0.0516319	not significant	7.40765	1.02614	0.362569		0.150984	0.583576	1.95052	0.0190444	0.0895671	not significant
ENST00000369501	ENSG00000118432	CNR1	1.31394	-0.646146	0.7044		not significant	0.0943156	1.04734	0.833719		0.128033	0.494764	1.95022	#NUM!	#NUM!	not significant
ENST00000651982	ENSG00000178662	CSRNP3	18.7468	-0.10181	0.82249	0.892933	not significant	0.11966	0.873574	0.86069		0.0134413	0.0518857	1.94866	#NUM!	#NUM!	not significant
ENST00000244709	ENSG00000124731	TREM1	2.00381	-1.59735	0.221199	0.371025	not significant	0.188631	0.153698	0.975002		0.134219	0.517915	1.94813	#NUM!	#NUM!	not significant
ENST00000616600	ENSG00000167674	HDGFL2	64.0694	-0.394471	0.178039	0.316529	not significant	18.4597	1.636	0.0185767	0.107139	0.136463	0.526013	1.94659	0.000470699	0.00659824	translationally activated
ENST00000367142	ENSG00000069275	NUCKS1	1985.2	-0.949302	4.12074e-08	7.02021e-07	downregulated	139.27	1.05589	0.00724453	0.0551142	0.0378328	0.1458	1.94628	2.79615e-07	2.08485e-05	translationally activated
ENST00000372548	ENSG00000147231	RADX	10.2874	-0.921482	0.110131	0.222001	not significant	4.47436	1.02267	0.439878		0.234411	0.903327	1.94621	0.0725133	0.218916	not significant
ENST00000310942	ENSG00000173894	CBX2	18.3373	-0.697555	0.131672	0.253996	not significant	6.62545	1.39752	0.208566		0.181789	0.700168	1.94543	0.0117852	0.0653138	not significant
ENST00000277554	ENSG00000148411	NACC2	149.28	-1.26894	9.8632e-08	1.56452e-06	downregulated	7.14913	0.764212	0.468717		0.027747	0.106791	1.94439	0.00918945	0.0555295	not significant
ENST00000256429	ENSG00000134046	MBD2	1209.45	-0.538468	0.0363086	0.0959324	not significant	32.8607	1.4324	0.018516	0.107011	0.0133552	0.0513198	1.94211	0.00076852	0.00973492	translationally activated
ENST00000320531	ENSG00000175877	TMEM270	2.72108	-0.180203	0.862346	0.917699	not significant	0.0943156	1.04734	0.833719		0.0722767	0.277664	1.94174	#NUM!	#NUM!	not significant
ENST00000680850	ENSG00000154358	OBSCN	17.284	-0.832655	0.079232	0.17426	not significant	0.188631	0.153698	0.975002		0.0189036	0.0726205	1.94171	#NUM!	#NUM!	not significant
ENST00000388923	ENSG00000203872	C6orf163	3.43993	-0.572691	0.536383	0.681983	not significant	0.11966	0.873574	0.86069		0.0659053	0.252876	1.93996	#NUM!	#NUM!	not significant
ENST00000326873	ENSG00000118046	STK11	173.767	-1.09371	9.33861e-06	9.32908e-05	downregulated	5.68128	0.861605	0.472124		0.018267	0.070086	1.93989	0.0337602	0.131632	not significant
ENST00000284486	ENSG00000154319	FAM167A	17.2172	-2.01223	0.000856512	0.00457196	downregulated	0				0.0339635	0.130227	1.93897	#NUM!	#NUM!	not significant
ENST00000561100	ENSG00000166073	GPR176	58.3921	-0.835436	0.0119797	0.0402917	downregulated	0.992945	0.992666	0.721178		0.00900059	0.0344828	1.93779	#NUM!	#NUM!	not significant
ENST00000242465	ENSG00000122862	SRGN	1.30576	-0.626041	0.675421		not significant	0.0943156	1.04734	0.833719		0.129203	0.494764	1.9371	#NUM!	#NUM!	not significant
ENST00000290155	ENSG00000159079	CFAP298	64.3823	-0.683656	0.00840303	0.0301451	downregulated	27.7989	1.33406	0.0303473	0.149693	0.220919	0.844072	1.93385	4.3271e-05	0.00104335	translationally activated
ENST00000216115	ENSG00000100290	BIK	547.524	-0.224416	0.506934	0.65754	not significant	162.638	1.77691	3.75387e-07	1.53889e-05	0.137106	0.523228	1.93215	0.000555284	0.00744239	translationally activated
ENST00000327773	ENSG00000183087	GAS6	5.45762	-1.28493	0.151268	0.28117	not significant	0.213976	-0.00921898	0.998496		0.0610858	0.232951	1.93112	#NUM!	#NUM!	not significant
ENST00000361664	ENSG00000198723	SAXO5	0.736182	-1.9578	0.312476		not significant	0.845609	0.653414	0.835218		0.535102	2.04054	1.93106	#NUM!	#NUM!	not significant
ENST00000447513	ENSG00000157911	PEX10	92.4958	-0.618825	0.0469845	0.116376	not significant	5.95019	1.39597	0.227387		0.0325156	0.123952	1.93058	0.0178183	0.0858526	not significant
ENST00000394106	ENSG00000183723	CMTM4	775.753	-1.08664	1.11565e-14	5.03673e-13	downregulated	10.6254	0.865345	0.355164	0.630615	0.00766927	0.0292327	1.93042	0.00356795	0.0285347	translationally activated
ENST00000381854	ENSG00000106993	CDC37L1	83.8055	-0.463566	0.0555143	0.132399	not significant	15.7896	1.49856	0.0493021	0.205417	0.0918896	0.350153	1.93001	0.000915787	0.0110407	translationally activated
ENST00000424201	ENSG00000007402	CACNA2D2	2.12551	-0.200354	0.863791	0.918072	not significant	0.0943156	1.04734	0.833719		0.0889257	0.338755	1.92957	#NUM!	#NUM!	not significant
ENST00000268638	ENSG00000140968	IRF8	10.0513	0.216906	0.701582	0.812066	not significant	0.0943156	1.04734	0.833719		0.0221302	0.0842414	1.92851	#NUM!	#NUM!	not significant
ENST00000374840	ENSG00000162551	ALPL	4.36193	-0.0265278	0.974458	0.985287	not significant	0.0943156	1.04734	0.833719		0.0479794	0.182578	1.92803	#NUM!	#NUM!	not significant
ENST00000371692	ENSG00000165716	DIPK1B	7.95558	-2.74159	0.00194977	0.00904241	downregulated	0.522268	-1.29944	0.719029		0.0832354	0.316681	1.92776	#NUM!	#NUM!	not significant
ENST00000253496	ENSG00000131187	F12	25.1353	-0.882445	0.0328457	0.088753	not significant	26.1133	1.16864	0.0713391	0.25951	0.554372	2.10907	1.92768	0.000668285	0.0086716	translationally activated
ENST00000373839	ENSG00000204138	PHACTR4	676.635	0.802838	1.60161e-07	2.4289e-06	upregulated	31.6066	2.76845	4.31087e-06	0.000135887	0.017719	0.0673724	1.92686	2.15794e-05	0.000627238	translationally activated
ENST00000375859	ENSG00000106723	SPIN1	436.971	0.120988	0.519194	0.667869	not significant	15.5081	2.07295	0.00974257	0.0680201	0.0152737	0.0580367	1.92592	0.00117989	0.0132063	translationally activated
ENST00000646651	ENSG00000077152	UBE2T	63.6434	-1.5195	1.18899e-05	0.000114961	downregulated	38.926	0.448534	0.41032	0.681168	0.380495	1.44576	1.92588	0.00078983	0.00991687	translationally activated
ENST00000307063	ENSG00000170234	PWWP2A	106.718	-0.295682	0.252154	0.407234	not significant	18.562	1.65777	0.0238548	0.127872	0.0818851	0.310824	1.92443	0.00120523	0.0133972	translationally activated
ENST00000220062	ENSG00000103710	RASL12	2.69458	-2.94173	0.0189665	0.0578257	not significant	0				0.168251	0.637635	1.92211	#NUM!	#NUM!	not significant
ENST00000332859	ENSG00000184900	SUMO3	102.991	0.0373059	0.886661	0.930914	not significant	16.867	2.03505	0.00848541	0.0615932	0.0718458	0.27197	1.92047	0.00107904	0.012407	translationally activated
ENST00000580243	ENSG00000179981	TSHZ1	95.5338	-0.692605	0.00132925	0.00663384	downregulated	3.02578	1.33119	0.402468		0.0163385	0.0618252	1.91992	0.0498561	0.172038	not significant
ENST00000401408	ENSG00000162994	CLHC1	11.3339	0.235494	0.634606	0.760335	not significant	0.0943156	1.04734	0.833719		0.0197717	0.074802	1.91964	#NUM!	#NUM!	not significant
ENST00000307741	ENSG00000172009	THOP1	97.8098	-0.251039	0.327876	0.490456	not significant	29.2719	1.7543	0.00270788	0.0269155	0.139575	0.527675	1.91861	7.20689e-05	0.00154199	translationally activated
ENST00000234827	ENSG00000116205	TCEANC2	87.2009	-1.46643	2.06014e-06	2.44756e-05	downregulated	8.09794	0.561694	0.580677	0.801381	0.0569749	0.21523	1.91748	0.0089839	0.0546647	not significant
ENST00000360864	ENSG00000101152	DNAJC5	990.399	-0.498802	0.000332044	0.00205566	downregulated	61.6211	1.47257	0.00126741	0.0148559	0.0307055	0.115971	1.9172	4.11045e-08	4.09133e-06	translationally activated
ENST00000344636	ENSG00000187510	PLEKHG7	21.8116	1.80195	3.7605e-06	4.2321e-05	upregulated	1.77757	3.9324	0.0995851		0.0271625	0.1025	1.91594	#NUM!	#NUM!	not significant
ENST00000530639	ENSG00000135362	PRR5L	4.14361	0.0217727	0.977839	0.987599	not significant	0.0943156	1.04734	0.833719		0.0505233	0.190525	1.91496	#NUM!	#NUM!	not significant
ENST00000449742	ENSG00000204613	TRIM10	7.04268	-1.62866	0.0268707	0.0758155	not significant	0.486628	3.82009	0.364742		0.0829801	0.312725	1.91406	#NUM!	#NUM!	not significant
ENST00000510708	ENSG00000169570	DTWD2	95.5326	0.228037	0.353597	0.515913	not significant	9.36365	2.2695	0.027055	0.13909	0.0416256	0.156762	1.91303	0.00243346	0.0218808	translationally activated
ENST00000377561	ENSG00000154529	CNTNAP3B	1.63432	-3.09527	0.0443572		not significant	1.66022	-0.68534	0.765476		0.651674	2.45365	1.91271	#NUM!	#NUM!	not significant
ENST00000342784	ENSG00000105137	SYDE1	9.61725	1.56242	0.00878756	0.0313711	upregulated	2.64711	3.5857	0.0681143		0.0952835	0.358698	1.91247	0.119514	0.299188	not significant
ENST00000249299	ENSG00000128534	LSM8	337.788	-0.404391	0.112612	0.225829	not significant	40.8287	1.54891	0.00470485	0.0402865	0.0585475	0.220142	1.91076	0.000324889	0.00490926	translationally activated
ENST00000367126	ENSG00000198049	AVPR1B	3.35601	-1.64769	0.125147	0.244544	not significant	1.18158	0.288923	0.911762		0.219514	0.825094	1.91024	#NUM!	#NUM!	not significant
ENST00000538780	ENSG00000139438	FAM222A	8.15922	0.235073	0.701016	0.811652	not significant	0.0943156	1.04734	0.833719		0.0271674	0.10192	1.90749	#NUM!	#NUM!	not significant
ENST00000257336	ENSG00000134897	BIVM	36.6377	-1.31564	0.000204108	0.00134976	downregulated	0.282947	-0.426003	0.93023		0.0119217	0.0447215	1.90738	#NUM!	#NUM!	not significant
ENST00000515673	ENSG00000170153	RNF150	5.54652	-0.230555	0.746558	0.844551	not significant	0.11966	0.873574	0.86069		0.0433867	0.162685	1.90676	#NUM!	#NUM!	not significant
ENST00000692063	ENSG00000189190	ZNF600	3.94906	-2.69494	0.0209063	0.0623948	not significant	2.39505	-0.436171	0.818025		0.465081	1.74367	1.90657	0.163394	0.360764	not significant
ENST00000505065	ENSG00000158985	CDC42SE2	1950.63	0.256383	0.138366	0.263573	not significant	36.1231	2.20895	7.83235e-05	0.00154924	0.00784791	0.0294109	1.90597	1.87451e-05	0.000569581	translationally activated
ENST00000327435	ENSG00000182551	ADI1	33.7617	0.0992307	0.735443	0.83682	not significant	18.8628	2.04685	0.00949687	0.0665392	0.24366	0.912985	1.90572	0.0015875	0.0160981	translationally activated
ENST00000522587	ENSG00000250565	ATP6V1E2	29.7334	-0.0587706	0.856913	0.914071	not significant	0.11966	0.873574	0.86069		0.00868148	0.0325207	1.90534	#NUM!	#NUM!	not significant
ENST00000181839	ENSG00000065883	CDK13	541.183	-0.265871	0.128068	0.248919	not significant	42.9715	1.71888	0.00113823	0.0136443	0.0375504	0.140656	1.90527	2.42989e-06	0.000116599	translationally activated
ENST00000336985	ENSG00000186654	PRR5	16.4517	-0.5437	0.270404	0.427454	not significant	5.35704	1.35977	0.286342		0.163108	0.610693	1.90462	0.0635054	0.201426	not significant
ENST00000329553	ENSG00000183145	RIPPLY3	2.49541	-0.542411	0.686922	0.800536	not significant	0.11966	0.873574	0.86069		0.0878002	0.328695	1.90446	#NUM!	#NUM!	not significant
ENST00000399397	ENSG00000188162	OTOG	0.940807	-1.0194	0.567197		not significant	0.0943156	1.04734	0.833719		0.164475	0.615305	1.90343	#NUM!	#NUM!	not significant
ENST00000301073	ENSG00000171443	ZNF524	14.2782	-0.693516	0.235432	0.388733	not significant	8.66203	1.2959	0.178622	0.443478	0.314579	1.17645	1.90295	0.0249703	0.107632	not significant
ENST00000334527	ENSG00000166579	NDEL1	77.775	-0.479832	0.0933879	0.196661	not significant	4.77235	1.46311	0.25041		0.0304255	0.113784	1.90295	0.0391154	0.146106	not significant
ENST00000423484	ENSG00000234444	ZNF736	0.973266	-2.33984	0.222022		not significant	0.239321	-0.158332	0.974127		0.267441	1	1.90271	#NUM!	#NUM!	not significant
ENST00000366711	ENSG00000181873	IBA57	27.1232	-1.12982	0.0072292	0.0266676	downregulated	7.99	0.858292	0.404371	0.675546	0.167426	0.625673	1.90189	0.0179286	0.0861585	not significant
ENST00000379607	ENSG00000173674	EIF1AX	197.488	0.341821	0.0410706	0.105098	not significant	0.0943156	1.04734	0.833719		0.00119004	0.00444692	1.9018	#NUM!	#NUM!	not significant
ENST00000269973	ENSG00000124459	ZNF45	79.3343	-0.471443	0.126367	0.246435	not significant	2.24915	1.47938	0.422471		0.0140638	0.0525099	1.9006	#NUM!	#NUM!	not significant
ENST00000368489	ENSG00000143515	ATP8B2	118.979	0.0404476	0.866083	0.91965	not significant	3.89766	2.01237	0.176508		0.0145923	0.0544489	1.89969	0.0390014	0.146044	not significant
ENST00000221847	ENSG00000105246	EBI3	1.0749	-2.50302	0.162009		not significant	1.32658	-0.0715494	0.976911		0.657933	2.45365	1.89892	#NUM!	#NUM!	not significant
ENST00000356524	ENSG00000173432	SAA1	44.9803	0.550132	0.0886185	0.189094	not significant	115.81	2.50338	1.27829e-08	6.97507e-07	1.03669	3.86297	1.89773	0.00020482	0.00342888	translationally activated
ENST00000369258	ENSG00000131778	CHD1L	9.17456	-0.960539	0.170101	0.306422	not significant	0.725948	1.24397	0.708812		0.0435094	0.162059	1.89712	#NUM!	#NUM!	not significant
ENST00000370766	ENSG00000186376	ZNF75D	33.9435	0.325783	0.293707	0.453568	not significant	0.0943156	1.04734	0.833719		0.0068594	0.0255259	1.8958	#NUM!	#NUM!	not significant
ENST00000301335	ENSG00000167703	SLC43A2	18.0209	-2.52211	3.87461e-05	0.000320961	downregulated	4.6156	-0.340444	0.811994		0.193038	0.718307	1.89572	0.047071	0.166275	not significant
ENST00000609256	ENSG00000180535	BHLHA15	45.6145	-1.58729	4.85462e-07	6.68821e-06	downregulated	2.57339	0.47856	0.789264		0.0358794	0.133449	1.89506	0.0752775	0.223839	not significant
ENST00000359467	ENSG00000196693	ZNF33B	87.9641	0.204802	0.40591	0.566266	not significant	2.86483	2.14504	0.191721		0.0140331	0.0521313	1.89331	0.0941403	0.25828	not significant
ENST00000216029	ENSG00000100211	CBY1	46.3966	-0.75001	0.0209994	0.062593	not significant	1.40121	1.28093	0.582467		0.0160612	0.0595435	1.89036	#NUM!	#NUM!	not significant
ENST00000216024	ENSG00000100206	DMC1	12.6482	0.22727	0.667883	0.785716	not significant	0.0943156	1.04734	0.833719		0.0180236	0.0667839	1.88961	#NUM!	#NUM!	not significant
ENST00000283629	ENSG00000153560	UBP1	223.854	-0.0394569	0.875706	0.925122	not significant	11.9708	1.90686	0.0288546	0.145043	0.0242773	0.0899227	1.88908	0.00399074	0.03081	translationally activated
ENST00000380773	ENSG00000124535	WRNIP1	115.325	-1.10854	1.89098e-05	0.000172198	downregulated	49.423	0.845197	0.0835687	0.286977	0.246384	0.912386	1.88874	4.08767e-05	0.00100563	translationally activated
ENST00000397541	ENSG00000214102	WEE2	1.31062	-2.77905	0.0757358		not significant	0				0.270944	1	1.88393	#NUM!	#NUM!	not significant
ENST00000423059	ENSG00000005108	THSD7A	23.3744	0.0376426	0.927064	0.956817	not significant	1.83715	1.98378	0.377908		0.0355766	0.131305	1.88393	#NUM!	#NUM!	not significant
ENST00000239444	ENSG00000120322	PCDHB8	1.47799	-0.888485	0.574843		not significant	0.11966	0.873574	0.86069		0.134072	0.494764	1.88373	#NUM!	#NUM!	not significant
ENST00000226279	ENSG00000004468	CD38	15.7115	2.03018	8.85753e-06	8.96291e-05	upregulated	1.5542	3.88209	0.136034		0.0331503	0.122307	1.88341	#NUM!	#NUM!	not significant
ENST00000376257	ENSG00000137310	TCF19	62.8106	-0.218135	0.538734	0.684231	not significant	2.78646	1.7788	0.280661		0.0209243	0.0771839	1.88312	0.0837493	0.239888	not significant
ENST00000436697	ENSG00000225973	PIGBOS1	31.6077	-0.818441	0.072144	0.162663	not significant	2.4195	1.14958	0.511392		0.0413135	0.152338	1.8826	0.124728	0.307111	not significant
ENST00000673966	ENSG00000132746	ALDH3B2	15.6355	-1.35016	0.00559557	0.0217055	downregulated	1.93287	0.610417	0.755688		0.0747153	0.275175	1.88088	#NUM!	#NUM!	not significant
ENST00000377924	ENSG00000204913	LRRC3C	12.8667	-1.30323	0.26528	0.422024	not significant	1.11261	0.524282	0.842766		0.0514673	0.189544	1.8808	#NUM!	#NUM!	not significant
ENST00000377707	ENSG00000107338	SHB	36.2512	-0.3712	0.292846	0.452769	not significant	1.95681	1.61694	0.428977		0.0265676	0.0978278	1.88058	#NUM!	#NUM!	not significant
ENST00000219235	ENSG00000102962	CCL22	18.2226	3.94048	3.63835e-15	1.70828e-13	upregulated	5.64525	5.7738	0.00177814		0.0928157	0.341643	1.88005	0.196398	0.406857	not significant
ENST00000367511	ENSG00000135842	NIBAN1	11.6836	-1.06105	0.0873538	0.18728	not significant	2.31579	0.866812	0.640697		0.116102	0.426729	1.87793	0.125803	0.308555	not significant
ENST00000415826	ENSG00000176485	PLAAT3	428.458	-1.27444	9.51305e-12	2.93853e-10	downregulated	184.712	0.65782	0.0755133	0.268884	0.258284	0.949226	1.87779	2.90841e-07	2.13569e-05	translationally activated
ENST00000465829	ENSG00000170667	RASA4B	1.01659	-1.37056	0.378804		not significant	0.98355	0.150719	0.956396		0.674738	2.47608	1.87566	#NUM!	#NUM!	not significant
ENST00000599599	ENSG00000197951	ZNF71	9.49949	-0.795704	0.223006	0.37303	not significant	0.188631	0.153698	0.975002		0.0342722	0.125762	1.87558	#NUM!	#NUM!	not significant
ENST00000335080	ENSG00000186280	KDM4D	12.6245	-1.09353	0.0481563	0.118727	not significant	0.239321	-0.158332	0.974127		0.030193	0.110737	1.87484	#NUM!	#NUM!	not significant
ENST00000278903	ENSG00000149547	EI24	754.582	-0.373893	0.0598498	0.140672	not significant	17.4925	1.5398	0.0353902	0.165514	0.0113683	0.0416872	1.87459	0.000900185	0.0109175	translationally activated
ENST00000254998	ENSG00000132661	NXT1	10.8759	-0.365503	0.604067	0.737599	not significant	1.54854	1.5796	0.493531		0.0688846	0.252349	1.87317	#NUM!	#NUM!	not significant
ENST00000262891	ENSG00000007047	MARK4	425.109	-0.0408009	0.829124	0.897213	not significant	37.0171	1.90277	0.000417356	0.00601479	0.0399514	0.146269	1.8723	1.15362e-05	0.000396525	translationally activated
ENST00000248139	ENSG00000197562	RAB40C	59.7334	-0.444169	0.0997349	0.206507	not significant	14.5925	1.49687	0.0559964	0.224212	0.122647	0.448915	1.87193	0.000854735	0.0105073	translationally activated
ENST00000335875	ENSG00000063127	SLC6A16	4.01692	-2.72339	0.0189953	0.0578834	not significant	0				0.1247	0.455891	1.87023	#NUM!	#NUM!	not significant
ENST00000439858	ENSG00000179178	TMEM125	63.0845	-0.102829	0.735793	0.837136	not significant	6.61889	1.82421	0.0974949		0.0487312	0.178088	1.86967	0.0204036	0.0941325	not significant
ENST00000263579	ENSG00000110063	DCPS	78.0845	-0.943658	0.000805685	0.00433416	downregulated	19.2606	0.944554	0.201439	0.474624	0.138004	0.50424	1.8694	0.00282823	0.0242817	translationally activated
ENST00000354200	ENSG00000125875	TBC1D20	147.946	-0.0467202	0.804884	0.882059	not significant	8.17076	1.92928	0.0581873	0.22973	0.0253869	0.0926625	1.8679	0.00320812	0.0264875	translationally activated
ENST00000395571	ENSG00000165156	ZHX1	334.849	-0.0211165	0.921733	0.953747	not significant	7.53206	1.90888	0.0789431	0.276126	0.0103112	0.0376244	1.86745	0.00997118	0.0583639	not significant
ENST00000355472	ENSG00000198055	GRK6	440.269	-0.644803	0.000131243	0.000925242	downregulated	67.5685	1.29979	0.00560396	0.0459943	0.0804013	0.293298	1.86707	8.05373e-07	4.84875e-05	translationally activated
ENST00000429094	ENSG00000184613	NELL2	1.54498	-2.04176	0.162956		not significant	0.213976	-0.00921898	0.998496		0.181537	0.661996	1.86656	#NUM!	#NUM!	not significant
ENST00000372661	ENSG00000185222	TCEAL9	78.9738	0.738176	0.0117636	0.0397011	upregulated	25.5334	2.63362	0.000115698	0.00212391	0.128563	0.468215	1.86469	0.00241049	0.0217348	translationally activated
ENST00000261402	ENSG00000074590	NUAK1	45.5945	-0.883845	0.00242522	0.0108695	downregulated	1.01829	0.901808	0.744101		0.012335	0.0448691	1.86296	#NUM!	#NUM!	not significant
ENST00000394834	ENSG00000203943	SAMD13	13.4217	-0.940404	0.116841	0.232258	not significant	0.213976	-0.00921898	0.998496		0.0265774	0.0965988	1.86181	#NUM!	#NUM!	not significant
ENST00000369980	ENSG00000184216	IRAK1	1742.97	0.66572	0.00580508	0.0223924	upregulated	100.183	2.59999	1.36669e-10	1.02012e-08	0.0232083	0.0843391	1.86156	3.74817e-05	0.000951073	translationally activated
ENST00000592540	ENSG00000161888	SPC24	99.5928	-0.618384	0.0223478	0.065678	not significant	18.2663	1.29354	0.0640917	0.24403	0.0959559	0.348648	1.86133	0.0010013	0.0117481	translationally activated
ENST00000682136	ENSG00000123415	SMUG1	78.1804	0.166532	0.634007	0.760083	not significant	6.98586	2.08052	0.0554105		0.0395336	0.143568	1.86058	0.0276865	0.115666	not significant
ENST00000360658	ENSG00000239732	TLR9	1.28553	-2.75611	0.059968		not significant	0				0.275482	1	1.85997	#NUM!	#NUM!	not significant
ENST00000682292	ENSG00000099331	MYO9B	157.842	-0.477955	0.0263426	0.0748149	not significant	19.1002	1.41735	0.0459217	0.19675	0.0612796	0.222245	1.85867	0.000642276	0.00842433	translationally activated
ENST00000322475	ENSG00000150510	FAM124A	3.23819	-1.78719	0.0950212	0.198994	not significant	0.98355	0.150719	0.956396		0.212397	0.770167	1.85841	#NUM!	#NUM!	not significant
ENST00000374126	ENSG00000157657	ZNF618	155.886	0.887231	9.04778e-06	9.11612e-05	upregulated	10.4744	2.7857	0.0032658	0.0310192	0.026207	0.0950016	1.858	0.0054466	0.0385921	translationally activated
ENST00000414716	ENSG00000099814	CEP170B	154.863	-0.611946	0.0143173	0.0462838	downregulated	20.6455	1.33931	0.0479414	0.201441	0.0694484	0.251744	1.85795	0.000436784	0.00618969	translationally activated
ENST00000338625	ENSG00000102743	SLC25A15	62.1668	-1.02951	0.00138312	0.0068488	downregulated	6.16557	0.890078	0.432409		0.0568041	0.205845	1.85749	0.0262702	0.111356	not significant
ENST00000409293	ENSG00000310576	FAM174C	88.7	0.371007	0.275153	0.432479	not significant	13.6127	2.28128	0.00659703	0.0517302	0.0654104	0.236989	1.85723	0.00960445	0.0570422	not significant
ENST00000287727	ENSG00000157077	ZFYVE9	313.477	-1.23513	1.91767e-07	2.86018e-06	downregulated	10.4414	0.710396	0.435071	0.698091	0.0199739	0.0723582	1.85704	0.00435506	0.0328255	translationally activated
ENST00000325301	ENSG00000100335	MIEF1	385.95	-0.731456	1.4829e-05	0.000139474	downregulated	21.0631	1.18716	0.0718752	0.260767	0.0292749	0.105947	1.85561	9.66168e-05	0.00193894	translationally activated
ENST00000361574	ENSG00000198858	R3HDM4	96.4862	0.925057	1.08183e-05	0.000105864	upregulated	110.399	2.85602	3.93144e-13	4.20346e-11	0.44489	1.60767	1.85345	1.73341e-07	1.36601e-05	translationally activated
ENST00000340099	ENSG00000125170	DOK4	83.2071	-0.759242	0.00607581	0.0231703	downregulated	8.20781	1.16674	0.250376	0.529203	0.0533766	0.192743	1.8524	0.00979403	0.0576753	not significant
ENST00000557413	ENSG00000198208	RPS6KL1	11.5564	-0.730879	0.17421	0.311956	not significant	0.700604	1.37962	0.662308		0.0325883	0.117566	1.85104	#NUM!	#NUM!	not significant
ENST00000379102	ENSG00000232859	LYRM9	5.81596	-1.21279	0.154238	0.285469	not significant	1.11261	0.524282	0.842766		0.115166	0.41438	1.84724	#NUM!	#NUM!	not significant
ENST00000343242	ENSG00000198517	MAFK	138.272	-0.751328	0.00354083	0.0149183	downregulated	32.2197	1.18152	0.0470561	0.199308	0.126237	0.454155	1.84705	0.000224229	0.00366519	translationally activated
ENST00000375911	ENSG00000204439	C6orf47	18.3704	-0.904903	0.0390823	0.101351	not significant	6.62686	1.08064	0.321575		0.199006	0.715795	1.84673	0.01619	0.0806006	not significant
ENST00000358741	ENSG00000196338	NLGN3	10.796	-0.803848	0.165093	0.299839	not significant	0.188631	0.153698	0.975002		0.0305395	0.109783	1.8459	#NUM!	#NUM!	not significant
ENST00000222122	ENSG00000105516	DBP	37.3066	-1.97416	5.06526e-08	8.4816e-07	downregulated	3.43162	-0.0909537	0.953912		0.0652485	0.234542	1.84583	0.116001	0.294065	not significant
ENST00000230895	ENSG00000112977	DAP	395.146	0.0872518	0.751735	0.847389	not significant	26.7491	1.96257	0.00237168	0.0241503	0.030701	0.110277	1.84477	0.00229351	0.0209727	translationally activated
ENST00000591916	ENSG00000267060	PTGES3L	6.97345	-2.15989	0.00728668	0.0268206	downregulated	0				0.0786326	0.282122	1.84312	#NUM!	#NUM!	not significant
ENST00000372851	ENSG00000101098	RIMS4	1.26167	-2.72206	0.0677308		not significant	0				0.278773	1	1.84284	#NUM!	#NUM!	not significant
ENST00000590099	ENSG00000126581	BECN1	466.336	-0.889407	1.29244e-05	0.00012364	downregulated	47.0683	1.03432	0.0525657	0.215046	0.0565006	0.202475	1.84141	3.93278e-05	0.000982486	translationally activated
ENST00000358531	ENSG00000213390	ARHGAP19	67.535	-1.17412	9.21351e-06	9.24343e-05	downregulated	8.91538	0.684711	0.48589	0.734839	0.0784933	0.2812	1.84095	0.0146253	0.0754459	not significant
ENST00000326529	ENSG00000160471	COX6B2	2.41101	-2.78989	0.0323635	0.0877328	not significant	0				0.184818	0.661996	1.84071	#NUM!	#NUM!	not significant
ENST00000651687	ENSG00000113356	POLR3G	96.823	-0.495122	0.0964111	0.201151	not significant	6.43349	1.38424	0.246048		0.0340411	0.121915	1.84052	0.0360115	0.137968	not significant
ENST00000357743	ENSG00000147533	GOLGA7	117.815	-0.533956	0.00990058	0.0344131	downregulated	37.4584	1.34555	0.0278229	0.141384	0.16397	0.587219	1.84047	0.000239219	0.00383055	translationally activated
ENST00000231130	ENSG00000113205	PCDHB3	2.04941	-0.655345	0.60009	0.734372	not significant	0.11966	0.873574	0.86069		0.105534	0.377875	1.8402	#NUM!	#NUM!	not significant
ENST00000291572	ENSG00000160216	AGPAT3	437.619	-0.00300607	0.984757	0.991515	not significant	18.662	1.91544	0.00682751	0.0531232	0.0197552	0.0707009	1.8395	0.000111708	0.00215694	translationally activated
ENST00000358321	ENSG00000099994	SUSD2	3.71912	-3.48443	0.00363486	0.0152475	downregulated	3.7817	-2.38463	0.202284		0.967077	3.45913	1.83871	0.538616	0.735358	not significant
ENST00000393965	ENSG00000135637	CCDC142	22.8099	-0.192321	0.612745	0.743631	not significant	5.61655	1.71132	0.153694		0.119333	0.425247	1.83331	0.0253127	0.108757	not significant
ENST00000264257	ENSG00000115598	IL1RL2	3.34618	-1.0679	0.321881	0.483731	not significant	0.684653	4.02359	0.279927		0.179555	0.639704	1.83298	#NUM!	#NUM!	not significant
ENST00000339824	ENSG00000171435	KSR2	13.3951	-0.231394	0.633316	0.759565	not significant	1.36931	5.06529	0.0776819		0.0641411	0.228281	1.83149	#NUM!	#NUM!	not significant
ENST00000359878	ENSG00000155729	KCTD18	113.917	-1.17028	9.44492e-05	0.000700344	downregulated	21.6914	0.69457	0.355376	0.630615	0.11309	0.402464	1.83139	0.00620038	0.0421165	translationally activated
ENST00000206423	ENSG00000091986	CCDC80	6.50613	-2.41213	0.00669848	0.025054	downregulated	0.453297	-1.08662	0.778358		0.090827	0.322576	1.82845	#NUM!	#NUM!	not significant
ENST00000264245	ENSG00000031081	ARHGAP31	6.33257	0.0764391	0.90818	0.944217	not significant	1.21258	2.14555	0.427802		0.0868964	0.308331	1.82711	#NUM!	#NUM!	not significant
ENST00000334325	ENSG00000186451	SPATA12	1.24349	-2.70497	0.071619		not significant	0				0.281865	1	1.82692	#NUM!	#NUM!	not significant
ENST00000696128	ENSG00000176896	TCEANC	8.1704	-0.297099	0.685993	0.799751	not significant	0.898629	1.53938	0.599041		0.0534067	0.189465	1.82684	#NUM!	#NUM!	not significant
ENST00000312358	ENSG00000072195	SPEG	6.37075	-1.8286	0.0299111	0.0824752	not significant	1.44624	-0.31948	0.894281		0.162854	0.576522	1.8238	#NUM!	#NUM!	not significant
ENST00000456283	ENSG00000160352	ZNF714	22.8079	-0.465368	0.241822	0.395798	not significant	0.675259	1.51847	0.65669		0.0154554	0.0546663	1.82254	#NUM!	#NUM!	not significant
ENST00000288607	ENSG00000157778	PSMG3	100.574	-0.0172443	0.95424	0.972587	not significant	8.08018	1.87263	0.0639295	0.243778	0.0376548	0.133165	1.82231	0.0160277	0.0801633	not significant
ENST00000370905	ENSG00000124743	KLHL31	3.11487	-1.77907	0.116419	0.231457	not significant	0.282947	-0.426003	0.93023		0.125086	0.442339	1.82224	#NUM!	#NUM!	not significant
ENST00000447648	ENSG00000205356	TECPR1	31.2812	-1.13515	0.00456111	0.0183602	downregulated	6.78075	0.814405	0.455494		0.128084	0.452563	1.82103	0.01936	0.0905239	not significant
ENST00000430262	ENSG00000198740	ZNF652	824.198	-0.413707	0.0212536	0.0631902	not significant	21.1054	1.49607	0.0275618	0.141098	0.0130506	0.0461041	1.82077	0.000124046	0.00236223	translationally activated
ENST00000357039	ENSG00000164751	PEX2	140.42	-0.407365	0.03799	0.0991831	not significant	4.77235	1.46311	0.25041		0.0172596	0.0609672	1.82063	0.0375716	0.142314	not significant
ENST00000378850	ENSG00000205129	CFAP96	3.02468	0.373668	0.712495	0.820581	not significant	0.580943	2.42408	0.511617		0.0822963	0.290611	1.82019	#NUM!	#NUM!	not significant
ENST00000393114	ENSG00000122783	CYREN	106.531	-0.487212	0.0870592	0.186888	not significant	2.83383	1.28745	0.477139		0.0137612	0.0485889	1.82002	0.202392	0.414054	not significant
ENST00000255858	ENSG00000133488	SEC14L4	9.5054	-1.11872	0.059382	0.139908	not significant	1.56449	0.795541	0.72409		0.0988843	0.349043	1.81959	#NUM!	#NUM!	not significant
ENST00000247026	ENSG00000126653	NSRP1	68.2263	-0.783684	0.0191493	0.0582922	not significant	11.3358	1.05653	0.237146	0.515466	0.0918411	0.324115	1.8193	0.015209	0.0771431	not significant
ENST00000301391	ENSG00000167740	CYB5D2	21.2755	0.226264	0.582152	0.719674	not significant	7.8338	2.05873	0.0517771	0.212811	0.165693	0.584541	1.81879	0.0276962	0.115666	not significant
ENST00000458483	ENSG00000243708	PLA2G4B	1.26724	-0.806461	0.620923		not significant	0.11966	0.873574	0.86069		0.154053	0.543339	1.81843	#NUM!	#NUM!	not significant
ENST00000281924	ENSG00000152128	TMEM163	18.5032	0.120469	0.782944	0.8679	not significant	7.17075	2.04167	0.0643708		0.177163	0.623861	1.81615	0.017864	0.0859334	not significant
ENST00000397374	ENSG00000184545	DUSP8	27.5134	0.421379	0.30112	0.462093	not significant	9.48564	2.34871	0.0156765	0.09519	0.149312	0.52544	1.8152	0.0120264	0.0663471	not significant
ENST00000389629	ENSG00000137815	RTF1	146.364	-0.518354	0.00761082	0.0278045	downregulated	18.3193	1.34568	0.0557829	0.223811	0.0654387	0.230279	1.81516	0.000408081	0.00586177	translationally activated
ENST00000407997	ENSG00000239713	APOBEC3G	33.3901	1.4306	3.78523e-05	0.000314445	upregulated	20.8136	3.31311	4.18204e-06	0.000132353	0.230696	0.811726	1.815	0.00316157	0.0262493	translationally activated
ENST00000321599	ENSG00000176095	IP6K1	212.123	0.103206	0.639963	0.764179	not significant	21.1655	1.99013	0.00306175	0.0295422	0.045964	0.161608	1.81392	0.000378346	0.00553974	translationally activated
ENST00000367921	ENSG00000162733	DDR2	1.22924	-2.69099	0.0738766		not significant	0				0.284624	1	1.81287	#NUM!	#NUM!	not significant
ENST00000374303	ENSG00000117640	MTFR1L	71.4096	-0.239011	0.407972	0.568367	not significant	6.99101	1.56181	0.179032		0.0483542	0.169769	1.81186	0.0418158	0.153182	not significant
ENST00000248248	ENSG00000103111	MON1B	399.29	-0.621534	0.000666452	0.00370574	downregulated	16.3419	1.25279	0.087249	0.293876	0.021879	0.0767946	1.81146	0.000606785	0.00802396	translationally activated
ENST00000334062	ENSG00000185989	RASA3	6.61564	-0.214717	0.743749	0.842472	not significant	1.28155	1.73494	0.478596		0.0953789	0.334357	1.80965	#NUM!	#NUM!	not significant
ENST00000372677	ENSG00000133134	BEX2	2.08232	-2.50529	0.0743969	0.166432	not significant	0.282947	-0.426003	0.93023		0.175931	0.615305	1.8063	#NUM!	#NUM!	not significant
ENST00000262990	ENSG00000109445	ZNF330	58.5629	-1.24057	9.3867e-06	9.36118e-05	downregulated	18.8049	0.597944	0.399186	0.672707	0.196765	0.687973	1.80588	0.00175134	0.0172952	translationally activated
ENST00000336576	ENSG00000135924	DNAJB2	182.384	-0.011329	0.956655	0.973997	not significant	25.7722	1.87619	0.00269095	0.0267809	0.0668731	0.233782	1.80567	0.000107405	0.00208216	translationally activated
ENST00000284202	ENSG00000154059	IMPACT	313.38	-0.901534	5.61345e-05	0.000446716	downregulated	18.2747	0.937504	0.197671	0.469894	0.0331744	0.115917	1.80495	0.00209031	0.019748	translationally activated
ENST00000312828	ENSG00000176641	RNF152	9.66256	-1.95349	0.00327278	0.0140204	downregulated	0				0.0592018	0.206701	1.80383	#NUM!	#NUM!	not significant
ENST00000305877	ENSG00000186716	BCR	637.143	-0.575842	0.000963921	0.00506016	downregulated	28.7364	1.27965	0.0278741	0.141553	0.0239768	0.0836487	1.8027	5.74093e-05	0.00128812	translationally activated
ENST00000296662	ENSG00000164241	C5orf63	3.47909	-0.759435	0.496159	0.647822	not significant	1.71889	1.09113	0.596961		0.273935	0.955399	1.80227	#NUM!	#NUM!	not significant
ENST00000327155	ENSG00000101773	RBBP8	253.272	0.0313448	0.885702	0.930178	not significant	12.7535	1.86198	0.0309068	0.151603	0.0236428	0.0824082	1.80139	0.00544164	0.0385851	translationally activated
ENST00000261313	ENSG00000089220	PEBP1	136.466	-0.179424	0.498393	0.649655	not significant	117.958	1.6974	5.18251e-06	0.000159549	0.422327	1.4714	1.80075	2.27418e-05	0.000652178	translationally activated
ENST00000419761	ENSG00000150051	MKX	4.60159	0.145449	0.855158	0.913113	not significant	0.0943156	1.04734	0.833719		0.0481124	0.167622	1.80073	#NUM!	#NUM!	not significant
ENST00000261951	ENSG00000113300	CNOT6	1177.65	-0.0393206	0.799391	0.878746	not significant	21.5211	1.82262	0.00591003	0.0477127	0.00871881	0.03035	1.79949	0.00011488	0.00220065	translationally activated
ENST00000359120	ENSG00000156463	SH3RF2	64.4071	0.27292	0.374138	0.534848	not significant	6.23831	2.05707	0.105392		0.0435517	0.151401	1.79757	0.0639524	0.20238	not significant
ENST00000378486	ENSG00000149527	PLCH2	2.96141	-3.08846	0.0145509	0.046897	downregulated	0.427952	-1.00951	0.796727		0.177077	0.615305	1.79692	#NUM!	#NUM!	not significant
ENST00000381848	ENSG00000214456	PLIN5	4.31712	-0.830631	0.311563	0.473108	not significant	3.48141	1.01744	0.490674		0.452915	1.57374	1.79688	0.136073	0.323231	not significant
ENST00000572933	ENSG00000183914	DNAH2	3.26677	-1.67171	0.125886	0.245661	not significant	0.91458	0.381847	0.891794		0.188528	0.654648	1.79594	#NUM!	#NUM!	not significant
ENST00000206020	ENSG00000091640	SPAG7	24.1034	-0.386477	0.294136	0.454026	not significant	26.2836	1.48266	0.0153302	0.0937889	0.555807	1.9284	1.79475	0.000753721	0.00956259	translationally activated
ENST00000423968	ENSG00000158186	MRAS	35.2044	-1.81538	8.95058e-07	1.15453e-05	downregulated	0				0.0174363	0.0604612	1.79391	#NUM!	#NUM!	not significant
ENST00000613549	ENSG00000272636	DOC2B	1.20787	-2.6694	0.0912402		not significant	0				0.288642	1	1.79265	#NUM!	#NUM!	not significant
ENST00000448552	ENSG00000168802	CHTF8	6.24542	-1.17023	0.186145	0.326651	not significant	27.9906	0.763557	0.20514	0.478919	2.67943	9.2778	1.79186	0.0257819	0.110187	not significant
ENST00000060969	ENSG00000052723	SIKE1	227.331	-0.851182	2.84463e-06	3.29593e-05	downregulated	40.2011	0.99746	0.0637963	0.243604	0.100433	0.346916	1.78835	2.94059e-05	0.000793961	translationally activated
ENST00000377873	ENSG00000125864	BFSP1	2.65223	-0.493005	0.651805	0.773253	not significant	0.11966	0.873574	0.86069		0.0870462	0.300292	1.78651	#NUM!	#NUM!	not significant
ENST00000589042	ENSG00000155657	TTN	2.61995	0.115709	0.908295	0.944253	not significant	1.45423	1.98694	0.402251		0.254857	0.878273	1.78498	#NUM!	#NUM!	not significant
ENST00000369476	ENSG00000214827	MTCP1	7.14656	0.356975	0.5963	0.732151	not significant	0.0943156	1.04734	0.833719		0.0323378	0.111435	1.78491	#NUM!	#NUM!	not significant
ENST00000468812	ENSG00000196262	PPIA	152.114	0.869435	2.29209e-05	0.0002029	upregulated	53.4653	2.71416	3.99051e-07	1.61166e-05	0.143924	0.495902	1.78475	9.23733e-05	0.00186536	translationally activated
ENST00000359957	ENSG00000174744	BRMS1	164.55	-0.294834	0.264912	0.421574	not significant	41.3397	1.54582	0.00290282	0.0283492	0.127099	0.437876	1.78458	0.00035577	0.00526698	translationally activated
ENST00000287701	ENSG00000147421	HMBOX1	107.54	-0.107388	0.670331	0.787741	not significant	4.44246	1.65691	0.262607		0.0200878	0.0691384	1.78317	0.109453	0.28475	not significant
ENST00000223398	ENSG00000106665	CLIP2	374.864	-0.68752	0.00108762	0.00561166	downregulated	24.6885	1.14332	0.0797613	0.278128	0.0361685	0.124443	1.78268	0.00077156	0.00975063	translationally activated
ENST00000312562	ENSG00000175592	FOSL1	314.602	-2.41674	7.21366e-13	2.64606e-11	downregulated	133.579	-0.568544	0.155914	0.409735	0.3314	1.13977	1.7821	0.00161799	0.0163537	translationally activated
ENST00000357585	ENSG00000180616	SSTR2	9.9471	0.507135	0.382804	0.543156	not significant	0.580943	2.42408	0.511617		0.0253955	0.0873387	1.78205	#NUM!	#NUM!	not significant
ENST00000304952	ENSG00000188290	HES4	6.34395	0.922062	0.565228	0.706394	not significant	30.5559	2.76614	5.1356e-06	0.000158722	1.96665	6.76308	1.78194	0.0868348	0.245821	not significant
ENST00000382252	ENSG00000205903	ZNF316	78.9585	-0.238507	0.414452	0.574632	not significant	10.8539	1.6014	0.0718822	0.260767	0.0685555	0.23559	1.78094	0.00987986	0.0580397	not significant
ENST00000337737	ENSG00000178498	DTX3	13.0065	-1.58314	0.0131275	0.043467	downregulated	1.80381	0.329094	0.874825		0.0931153	0.319898	1.78052	#NUM!	#NUM!	not significant
ENST00000310389	ENSG00000175414	ARL10	48.4968	-1.78424	1.41072e-07	2.18457e-06	downregulated	1.92347	0.142103	0.94436		0.0276357	0.0947294	1.77728	#NUM!	#NUM!	not significant
ENST00000299638	ENSG00000255529	POLR2M	544.541	-0.270253	0.140241	0.266195	not significant	18.5634	1.53257	0.0467811	0.198782	0.0172614	0.0589201	1.77121	0.00194414	0.0186211	translationally activated
ENST00000406877	ENSG00000164649	CDCA7L	503.952	-0.848802	0.00316855	0.0136386	downregulated	50.1955	0.995389	0.0369988	0.170591	0.0569835	0.194299	1.76966	0.000739483	0.00941893	translationally activated
ENST00000250916	ENSG00000129911	KLF16	29.8136	-1.35267	0.000356774	0.00219028	downregulated	27.3501	0.528198	0.375479	0.649088	0.580217	1.97751	1.76902	0.00066742	0.0086716	translationally activated
ENST00000236051	ENSG00000117395	EBNA1BP2	152.728	-0.912651	0.000120276	0.000858757	downregulated	100.588	0.914587	0.0251114	0.13236	0.383992	1.30745	1.76761	2.00739e-05	0.000598695	translationally activated
ENST00000298351	ENSG00000165548	TMEM63C	8.85828	-3.36453	0.000601234	0.00339619	downregulated	1.79583	-1.21985	0.586372		0.179295	0.610327	1.76725	#NUM!	#NUM!	not significant
ENST00000314067	ENSG00000119650	IFT43	81.2566	-0.452436	0.211541	0.359448	not significant	61.3288	1.37992	0.00183371	0.0198472	0.397489	1.35264	1.76679	0.00166029	0.0166252	translationally activated
ENST00000252818	ENSG00000130522	JUND	22.3725	0.986623	0.0842011	0.182414	not significant	59.0969	2.81362	3.41197e-09	2.12563e-07	1.07808	3.66377	1.76486	0.0179717	0.086212	not significant
ENST00000215057	ENSG00000099326	MZF1	9.6376	-0.781576	0.198049	0.342507	not significant	2.89673	1.12196	0.505456		0.170952	0.58091	1.76472	0.0867476	0.245783	not significant
ENST00000319080	ENSG00000175727	MLXIP	269.622	-0.273838	0.14504	0.272715	not significant	18.3161	1.55331	0.0253005	0.132832	0.0346142	0.117374	1.76168	0.000485596	0.00673203	translationally activated
ENST00000366553	ENSG00000203668	CHML	243.516	-0.459326	0.0202887	0.0609077	not significant	7.05058	1.30635	0.239041		0.0153103	0.0519115	1.76155	0.031945	0.127216	not significant
ENST00000256733	ENSG00000134339	SAA2	58.6482	0.975016	0.000638759	0.00356866	upregulated	110.892	2.77918	9.72105e-09	5.37853e-07	0.773069	2.61918	1.76045	0.000895232	0.0108877	translationally activated
ENST00000544916	ENSG00000111752	PHC1	48.7771	-0.347058	0.346606	0.510343	not significant	10.6029	1.4838	0.0934926	0.306173	0.112698	0.381794	1.76033	0.0139112	0.0728085	not significant
ENST00000536005	ENSG00000166546	BEAN1	9.04431	-0.733181	0.328084	0.49058	not significant	0.188631	0.153698	0.975002		0.0370623	0.125541	1.76013	#NUM!	#NUM!	not significant
ENST00000264126	ENSG00000121957	GPSM2	219.235	-1.30764	4.87911e-12	1.57771e-10	downregulated	19.4144	0.481409	0.500199	0.746822	0.0561373	0.19008	1.75957	0.00136698	0.0145287	translationally activated
ENST00000298596	ENSG00000165730	STOX1	5.26234	-1.14582	0.204115	0.350073	not significant	0.213976	-0.00921898	0.998496		0.0661213	0.22388	1.75954	#NUM!	#NUM!	not significant
ENST00000267396	ENSG00000139890	REM2	3.1226	-1.59424	0.150542	0.280364	not significant	3.42274	0.18616	0.903086		0.7338	2.48376	1.75907	0.221239	0.437516	not significant
ENST00000328114	ENSG00000171916	LGALS9C	0.424142	1.38265	0.607905		not significant	93.0325	3.22727	1.08435e-13	1.3618e-11	84.7106	286.673	1.75879	#NUM!	#NUM!	not significant
ENST00000379158	ENSG00000164978	NUDT2	21.9605	-0.264209	0.55001	0.693897	not significant	15.5226	1.50868	0.0459299	0.19675	0.363521	1.22765	1.75578	0.0108299	0.0616771	not significant
ENST00000339948	ENSG00000179930	ZNF648	10.8434	-0.643195	0.324893	0.486986	not significant	0.188631	0.153698	0.975002		0.0312504	0.105356	1.75332	#NUM!	#NUM!	not significant
ENST00000356725	ENSG00000197863	ZNF790	2.88247	-2.12493	0.0913917	0.193778	not significant	0.282947	-0.426003	0.93023		0.135271	0.455891	1.75284	#NUM!	#NUM!	not significant
ENST00000367658	ENSG00000112406	HECA	265.214	-0.62473	0.00121966	0.00616022	downregulated	4.9211	1.10898	0.4273		0.0102019	0.0343824	1.75283	0.0883479	0.248161	not significant
ENST00000313624	ENSG00000133106	EPSTI1	148.578	2.86393	6.52323e-20	4.72652e-18	upregulated	30.9995	4.6265	3.01449e-10	2.20839e-08	0.0711909	0.23992	1.75279	0.0135554	0.0717421	not significant
ENST00000619363	ENSG00000277639	CHD9NB	68.3778	-1.14669	0.00425616	0.017377	downregulated	4.66066	0.636151	0.622437		0.0422888	0.142308	1.75067	0.0842335	0.240848	not significant
ENST00000498678	ENSG00000120093	HOXB3	191.47	-0.0348124	0.889404	0.93271	not significant	3.77567	1.85091	0.226634		0.00968133	0.0325633	1.74997	0.0390396	0.146044	not significant
ENST00000676185	ENSG00000049167	ERCC8	184.805	-0.719232	0.0072384	0.0266848	downregulated	11.8839	1.055	0.228199	0.505037	0.0360654	0.121247	1.74927	0.0138153	0.0725022	not significant
ENST00000270747	ENSG00000142632	ARHGEF19	24.6948	-0.440551	0.379132	0.539948	not significant	8.19934	1.41821	0.158812	0.413193	0.175475	0.589749	1.74884	0.0292175	0.119698	not significant
ENST00000272252	ENSG00000143891	GALM	24.9361	-1.4291	0.000475676	0.00280718	downregulated	13.9964	0.406213	0.615575	0.823807	0.364305	1.22295	1.74714	0.00881447	0.0540751	not significant
ENST00000397820	ENSG00000214212	C19orf38	1.39109	-0.779728	0.605587		not significant	0.11966	0.873574	0.86069		0.147431	0.494764	1.7467	#NUM!	#NUM!	not significant
ENST00000340990	ENSG00000159346	ADIPOR1	435.867	0.369055	0.232247	0.38461	not significant	28.3391	2.18745	0.000244061	0.00388093	0.0296164	0.0993189	1.74567	0.00332768	0.0271508	translationally activated
ENST00000253083	ENSG00000130787	HIP1R	406.606	-0.439833	0.00444005	0.0179773	downregulated	93.5512	1.36323	0.000567572	0.00776448	0.122505	0.409803	1.74209	5.90728e-08	5.55915e-06	translationally activated
ENST00000367411	ENSG00000186625	KATNA1	73.2131	-0.85937	0.01359	0.0445461	downregulated	8.4114	0.915352	0.370899	0.643824	0.0664223	0.222142	1.74174	0.0394463	0.147019	not significant
ENST00000578186	ENSG00000270882	H4C14	0.207401	2.85412	0.419286		not significant	546.722	0.567162	0.0687688	0.254014	495.155	1655.49	1.74131	#NUM!	#NUM!	not significant
ENST00000262146	ENSG00000066855	MTFR1	127.654	-0.638508	0.00497009	0.0197091	downregulated	17.095	1.15923	0.106623	0.328156	0.0745712	0.249167	1.74043	0.00124357	0.0136202	translationally activated
ENST00000334221	ENSG00000186897	C1QL4	1.13001	-2.57581	0.110257		not significant	0.308292	-0.540798	0.90445		0.299312	1	1.74028	#NUM!	#NUM!	not significant
ENST00000270223	ENSG00000185800	DMWD	60.9016	-0.423945	0.10764	0.218406	not significant	6.87416	1.4043	0.19032		0.0599277	0.200182	1.74002	0.0160201	0.0801633	not significant
ENST00000309983	ENSG00000137364	TPMT	58.9183	-0.985269	0.000978869	0.00512716	downregulated	6.83751	0.785656	0.48561		0.0688332	0.229926	1.73999	0.0457057	0.163418	not significant
ENST00000216554	ENSG00000100664	EIF5	1284.44	-0.632003	1.24089e-05	0.000119	downregulated	49.3237	1.18346	0.015785	0.0956284	0.0213364	0.071148	1.73751	1.63924e-06	8.61452e-05	translationally activated
ENST00000319359	ENSG00000128886	ELL3	3.11644	-1.09174	0.269871	0.426954	not significant	0.794919	0.842573	0.777305		0.158099	0.526517	1.73566	#NUM!	#NUM!	not significant
ENST00000354700	ENSG00000131584	ACAP3	31.7647	-0.916216	0.0155979	0.0495418	downregulated	10.3912	0.937195	0.29121	0.574234	0.190786	0.634971	1.73474	0.00935219	0.0561305	not significant
ENST00000223368	ENSG00000106635	BCL7B	340.976	0.858353	7.78023e-05	0.000590714	upregulated	23.0637	2.63177	9.70752e-05	0.00185521	0.0285952	0.0950104	1.73231	0.00148843	0.0154935	translationally activated
ENST00000290855	ENSG00000069493	CLEC2D	5.14974	0.195798	0.799936	0.878933	not significant	0.0943156	1.04734	0.833719		0.0446855	0.148424	1.73184	#NUM!	#NUM!	not significant
ENST00000434634	ENSG00000177082	WDR73	13.5904	-0.685499	0.200393	0.345386	not significant	2.4195	1.14958	0.511392		0.0998902	0.331742	1.73165	0.148721	0.340894	not significant
ENST00000295092	ENSG00000162981	LRATD1	43.3194	0.10611	0.724388	0.829386	not significant	11.6371	1.85535	0.0535178	0.217256	0.128798	0.427703	1.73149	0.0187975	0.0890105	not significant
ENST00000261721	ENSG00000064726	BTBD1	770.072	-0.578222	0.000482264	0.00283743	downregulated	66.466	1.21201	0.00591585	0.0477127	0.0476019	0.158046	1.73125	2.20133e-06	0.000108312	translationally activated
ENST00000320316	ENSG00000040633	PHF23	84.9419	0.151669	0.519267	0.667889	not significant	24.7276	1.93365	0.00229559	0.0235879	0.139259	0.46172	1.72925	0.000474505	0.00662734	translationally activated
ENST00000394308	ENSG00000070669	ASNS	0.778417	-2.02713	0.241518		not significant	0.213976	-0.00921898	0.998496		0.301697	1	1.72883	#NUM!	#NUM!	not significant
ENST00000315927	ENSG00000180667	YOD1	226.577	-0.219485	0.244066	0.398505	not significant	11.9881	1.57644	0.0597384	0.234217	0.0271367	0.0899464	1.72882	0.00288768	0.024661	translationally activated
ENST00000433688	ENSG00000188070	ZFTA	26.3047	0.341217	0.335904	0.498651	not significant	2.98075	2.24131	0.192734		0.0522277	0.173062	1.72841	0.0610397	0.196173	not significant
ENST00000325954	ENSG00000022840	RNF10	440.351	-0.703253	0.000811917	0.00436169	downregulated	25.1278	1.10191	0.0766938	0.271041	0.0323429	0.107092	1.72733	0.000366657	0.00540122	translationally activated
ENST00000252207	ENSG00000137185	ZSCAN9	8.47575	-0.258449	0.6884	0.801949	not significant	3.53069	1.57163	0.295336		0.215108	0.712085	1.72699	0.0905885	0.252756	not significant
ENST00000265717	ENSG00000005249	PRKAR2B	24.3752	-0.803834	0.0477326	0.117905	not significant	3.21442	1.04316	0.496135		0.076111	0.251751	1.72582	0.0854412	0.24294	not significant
ENST00000327245	ENSG00000118322	ATP10B	12.6084	-1.41966	0.023126	0.0674754	not significant	0.308292	-0.540798	0.90445		0.0372311	0.123111	1.72538	#NUM!	#NUM!	not significant
ENST00000300055	ENSG00000166819	PLIN1	1.71811	-0.221845	0.860399	0.916458	not significant	0.0943156	1.04734	0.833719		0.114433	0.377875	1.72341	#NUM!	#NUM!	not significant
ENST00000320895	ENSG00000049656	CLPTM1L	346.342	-0.113809	0.555637	0.698593	not significant	43.1614	1.66863	0.00099159	0.0121635	0.0627474	0.207192	1.72334	4.09831e-05	0.00100569	translationally activated
ENST00000221856	ENSG00000105255	FSD1	11.8266	-0.190799	0.727305	0.831347	not significant	9.28004	1.61649	0.0889858	0.297321	0.398066	1.31438	1.7233	0.0261835	0.111312	not significant
ENST00000267938	ENSG00000140367	UBE2Q2	319.138	-0.213088	0.340694	0.503598	not significant	11.6052	1.55988	0.0663044	0.249216	0.0187028	0.0617048	1.72213	0.00657927	0.0438905	translationally activated
ENST00000361487	ENSG00000198807	PAX9	30.4086	-0.0540255	0.871866	0.92306	not significant	4.06801	1.76302	0.206614		0.0669501	0.220856	1.72195	0.0490307	0.170319	not significant
ENST00000267889	ENSG00000140323	DISP2	6.28323	-1.3349	0.096351	0.201061	not significant	2.52976	0.548928	0.758956		0.261344	0.861696	1.72123	0.140444	0.33015	not significant
ENST00000249042	ENSG00000128311	TST	173.022	-0.591452	0.00195555	0.00906565	downregulated	144.884	1.1925	0.00113906	0.0136443	0.4651	1.53332	1.72105	4.86801e-07	3.20991e-05	translationally activated
ENST00000341259	ENSG00000111252	SH2B3	279.751	-0.279103	0.244526	0.399089	not significant	3.8301	1.5203	0.287672		0.00713644	0.0235205	1.72064	0.0666806	0.207758	not significant
ENST00000373538	ENSG00000136933	RABEPK	18.6208	0.311687	0.466641	0.622082	not significant	4.07741	2.15136	0.122849		0.101636	0.334635	1.71918	0.0619959	0.197868	not significant
ENST00000605424	ENSG00000271447	MMP28	0.861807	-2.18191	0.200075		not significant	0.239321	-0.158332	0.974127		0.303759	1	1.719	#NUM!	#NUM!	not significant
ENST00000399292	ENSG00000205670	SMIM11	5.26084	-0.00763039	0.993253	0.996138	not significant	0.11966	0.873574	0.86069		0.0488326	0.16071	1.71854	#NUM!	#NUM!	not significant
ENST00000007699	ENSG00000006047	YBX2	2.40596	-3.66452	0.00457042	0.018385	downregulated	0.667273	-1.64638	0.617225		0.304044	1	1.71765	#NUM!	#NUM!	not significant
ENST00000286648	ENSG00000156136	DCK	160.493	-0.34963	0.148045	0.276668	not significant	22.0682	1.41038	0.032113	0.154926	0.0727993	0.239146	1.71589	0.00158048	0.0160582	translationally activated
ENST00000268489	ENSG00000140836	ZFHX3	185.313	0.480473	0.00496829	0.0197091	upregulated	5.66069	2.26172	0.0604018		0.013845	0.0454707	1.71557	0.0309635	0.124742	not significant
ENST00000651974	ENSG00000172992	DCAKD	95.5722	-1.04743	0.00123366	0.00622828	downregulated	7.50337	0.70533	0.507132	0.751894	0.0480583	0.157624	1.71363	0.0425975	0.15506	not significant
ENST00000274773	ENSG00000146054	TRIM7	22.8256	0.00970543	0.980077	0.988656	not significant	8.21813	1.74647	0.0788504	0.276046	0.17904	0.586794	1.71257	0.0262222	0.111356	not significant
ENST00000322209	ENSG00000177144	NUDT4B	0				not significant	50.4185	1.81769	0.000212862	0.00350139	25.9337	84.7774	1.70885	#NUM!	#NUM!	not significant
ENST00000321301	ENSG00000175768	TOMM5	60.6096	0.355964	0.31423	0.476049	not significant	22.8619	2.14372	0.000831356	0.0106435	0.175195	0.572006	1.70706	0.00474987	0.0348001	translationally activated
ENST00000546954	ENSG00000170855	TRIAP1	133.139	0.6352	0.000778672	0.00421589	upregulated	16.7103	2.37789	0.00164401	0.0181667	0.0558202	0.182242	1.707	0.00182156	0.0178348	translationally activated
ENST00000266383	ENSG00000139044	B4GALNT3	66.2907	0.894833	0.00032457	0.00201045	upregulated	3.83808	2.67576	0.0673435		0.0247494	0.0807767	1.70654	0.0748324	0.223253	not significant
ENST00000373857	ENSG00000169403	PTAFR	8.93262	-0.993432	0.146689	0.274922	not significant	0.239321	-0.158332	0.974127		0.0438541	0.143117	1.70641	#NUM!	#NUM!	not significant
ENST00000329734	ENSG00000177508	IRX3	3.52677	0.965989	0.285705	0.444463	not significant	1.67386	2.85431	0.20981		0.200345	0.652687	1.7039	#NUM!	#NUM!	not significant
ENST00000395418	ENSG00000109083	IFT20	113.97	-0.496035	0.0541534	0.129858	not significant	5.10225	1.32572	0.293241		0.0246261	0.0802069	1.70354	0.0288883	0.11897	not significant
ENST00000310924	ENSG00000167291	TBC1D16	309.711	-0.451728	0.0281843	0.0785999	not significant	6.56022	1.30098	0.236402		0.0115133	0.0374914	1.70326	0.0290779	0.119429	not significant
ENST00000355303	ENSG00000131620	ANO1	14.0422	-2.17429	0.000149733	0.00103386	downregulated	2.74515	-0.436436	0.804844		0.14963	0.486979	1.70246	0.219061	0.434512	not significant
ENST00000350060	ENSG00000089820	ARHGAP4	2.86595	-0.78813	0.497165	0.648576	not significant	0.725948	1.24397	0.708812		0.14668	0.476865	1.70091	#NUM!	#NUM!	not significant
ENST00000319562	ENSG00000152767	FARP1	384.927	-0.790516	3.99903e-05	0.000330568	downregulated	17.8059	0.977186	0.167863	0.427328	0.0270315	0.0878679	1.70069	0.00107689	0.0124006	translationally activated
ENST00000370200	ENSG00000107821	KAZALD1	8.16784	-2.04737	0.00914052	0.0323167	downregulated	0				0.0700371	0.226892	1.69582	#NUM!	#NUM!	not significant
ENST00000490466	ENSG00000142694	EVA1B	2.85358	-0.586319	0.616052	0.746563	not significant	11.4274	1.09849	0.22364	0.498834	2.31483	7.49902	1.6958	0.109747	0.285042	not significant
ENST00000536621	ENSG00000205277	MUC12	1.97445	-2.49792	0.10241	0.210229	not significant	0				0.217399	0.704108	1.69545	#NUM!	#NUM!	not significant
ENST00000389297	ENSG00000105792	CFAP69	10.02	-2.07827	0.00409605	0.0168463	downregulated	2.06142	-0.0655912	0.974153		0.15078	0.488304	1.69534	#NUM!	#NUM!	not significant
ENST00000323703	ENSG00000163795	ZNF513	27.0494	0.568715	0.274892	0.432241	not significant	5.14498	2.36182	0.0617967		0.086249	0.279312	1.6953	0.0881014	0.247958	not significant
ENST00000360203	ENSG00000258366	RTEL1	32.6939	-0.455659	0.222415	0.372426	not significant	5.66159	1.26032	0.282564		0.0953937	0.308923	1.69528	0.0566623	0.186749	not significant
ENST00000274849	ENSG00000146109	ABT1	85.77	0.330457	0.230085	0.381892	not significant	20.1096	2.09023	0.00219981	0.0228711	0.110523	0.357709	1.69444	0.00232284	0.021161	translationally activated
ENST00000377294	ENSG00000187626	ZKSCAN4	23.1077	-0.404998	0.286615	0.445483	not significant	5.88496	1.28627	0.267792		0.138913	0.449309	1.69352	0.0580691	0.189644	not significant
ENST00000296370	ENSG00000163993	S100P	35.8922	-0.972471	0.00630681	0.0238995	downregulated	76.2784	0.720091	0.148608	0.398437	1.30364	4.2118	1.69189	0.00272767	0.0236276	translationally activated
ENST00000230122	ENSG00000112365	ZBTB24	54.7028	-0.477134	0.0775831	0.171533	not significant	4.27866	1.21766	0.400078		0.0431244	0.139264	1.69124	0.104248	0.27549	not significant
ENST00000394899	ENSG00000172955	ADH6	1.94478	-0.742038	0.536543	0.682112	not significant	1.49552	0.989728	0.66117		0.457854	1.47723	1.68994	#NUM!	#NUM!	not significant
ENST00000348513	ENSG00000073584	SMARCE1	2196.79	-0.800027	1.9606e-05	0.000177163	downregulated	238.25	0.951763	0.0121938	0.0804649	0.0638211	0.205772	1.68894	2.3914e-05	0.000675797	translationally activated
ENST00000396354	ENSG00000072864	NDE1	257.365	-0.553126	0.00149072	0.00725761	downregulated	30.7147	1.18085	0.0420794	0.185996	0.066884	0.215506	1.688	0.000142716	0.00263444	translationally activated
ENST00000263997	ENSG00000103061	SLC7A6OS	119.428	-0.154709	0.462704	0.618872	not significant	31.0978	1.61086	0.00466903	0.0400666	0.134515	0.433379	1.68787	0.000112968	0.00217262	translationally activated
ENST00000325285	ENSG00000159069	FBXW5	200.134	0.0981937	0.664629	0.783196	not significant	34.2522	1.85875	0.000745499	0.00968537	0.0843683	0.271715	1.68732	0.000265918	0.00418432	translationally activated
ENST00000334464	ENSG00000165650	PDZD8	605.318	-0.844732	9.20257e-06	9.24036e-05	downregulated	14.5202	0.914914	0.23329	0.511724	0.0142568	0.0459025	1.68692	0.00220624	0.0204251	translationally activated
ENST00000359856	ENSG00000162704	ARPC5	501.985	0.0729858	0.657595	0.777758	not significant	190.45	1.81705	6.72279e-07	2.60739e-05	0.18817	0.604882	1.68462	8.18968e-07	4.90016e-05	translationally activated
ENST00000361441	ENSG00000244509	APOBEC3C	162.662	0.298192	0.316457	0.478127	not significant	75.3244	2.02567	4.40314e-05	0.000962365	0.221131	0.709443	1.68178	0.00287648	0.0245871	translationally activated
ENST00000396946	ENSG00000198286	CARD11	385.985	0.297487	0.0865087	0.186067	not significant	35.1335	2.05625	0.000257551	0.00405926	0.0434845	0.139505	1.68174	5.97208e-05	0.00133381	translationally activated
ENST00000392038	ENSG00000105221	AKT2	391.156	0.0971216	0.579371	0.717283	not significant	48.0226	1.8593	0.000241708	0.00387344	0.0608356	0.195163	1.68169	1.81475e-05	0.000554902	translationally activated
ENST00000326631	ENSG00000104886	PLEKHJ1	57.9722	0.40441	0.125578	0.245222	not significant	25.2208	2.13195	0.000796562	0.0103149	0.203693	0.653455	1.68169	0.00123335	0.0135851	translationally activated
ENST00000338338	ENSG00000175756	AURKAIP1	42.1972	-0.093377	0.777754	0.864352	not significant	61.318	1.63513	0.000278986	0.0043112	0.74607	2.39173	1.68067	0.000510363	0.00695774	translationally activated
ENST00000380817	ENSG00000100241	SBF1	482.279	-0.533719	0.00660242	0.0247839	downregulated	56.0585	1.21328	0.00972264	0.0679554	0.0650716	0.208505	1.67998	3.91255e-05	0.000982486	translationally activated
ENST00000375078	ENSG00000162545	CAMK2N1	763.815	-1.0491	2.79338e-08	4.99066e-07	downregulated	71.1688	0.710083	0.113608	0.340089	0.0579591	0.185682	1.67973	1.5544e-05	0.000501097	translationally activated
ENST00000262186	ENSG00000055118	KCNH2	21.3251	-1.68318	0.00041657	0.00251399	downregulated	1.34486	-0.119473	0.964485		0.0446192	0.142691	1.67716	#NUM!	#NUM!	not significant
ENST00000258455	ENSG00000135972	MRPS9	52.4199	-0.775858	0.0121926	0.040914	downregulated	20.3985	0.920988	0.200148	0.472735	0.229169	0.732245	1.67591	0.00721771	0.0465864	translationally activated
ENST00000571252	ENSG00000262576	PCDHGA4	1.58185	-2.08734	0.147425		not significant	15.6285	-0.697372	0.40151	0.674479	7.91116	25.234	1.67341	0.267589	0.489889	not significant
ENST00000411432	ENSG00000144401	METTL21A	53.0599	-0.455626	0.187885	0.329129	not significant	13.0271	1.33271	0.11402	0.34094	0.135133	0.430857	1.67283	0.00972451	0.0574379	not significant
ENST00000299424	ENSG00000166337	TAF10	52.1819	0.50324	0.0830772	0.180786	not significant	19.9656	2.2134	0.0024613	0.0248708	0.176853	0.563537	1.67196	0.00576338	0.0401613	translationally activated
ENST00000333845	ENSG00000241404	EGFL8	1.02166	-0.306589	0.863369		not significant	0.0943156	1.04734	0.833719		0.170536	0.543339	1.67177	#NUM!	#NUM!	not significant
ENST00000310046	ENSG00000173914	RBM4B	27.6857	-0.0499262	0.885743	0.930178	not significant	19.2898	1.68957	0.025127	0.13236	0.356558	1.13588	1.6716	0.00521843	0.0374406	translationally activated
ENST00000382762	ENSG00000177951	BET1L	210.857	0.317584	0.122685	0.24072	not significant	32.499	2.0204	0.00120146	0.0142092	0.0737741	0.234735	1.66985	0.00114908	0.0129965	translationally activated
ENST00000314011	ENSG00000125945	ZNF436	49.3955	0.0971415	0.714143	0.822007	not significant	2.3782	1.77934	0.32157		0.0239687	0.0762591	1.66976	0.196969	0.407083	not significant
ENST00000378623	ENSG00000134569	LRP4	14.2885	-3.05719	1.99246e-05	0.000179627	downregulated	0.89953	-2.08848	0.478964		0.0773576	0.246093	1.66959	#NUM!	#NUM!	not significant
ENST00000277570	ENSG00000148426	PROSER2	80.2213	-1.10005	2.81508e-05	0.000241524	downregulated	13.3213	0.662352	0.4142	0.684001	0.104909	0.333211	1.6673	0.00385825	0.0301597	translationally activated
ENST00000304372	ENSG00000168676	KCTD19	15.2349	-2.11099	0.000137619	0.000963106	downregulated	2.64377	-0.352742	0.840494		0.131411	0.417297	1.66699	0.222796	0.439372	not significant
ENST00000295324	ENSG00000163171	CDC42EP3	88.7017	-0.257275	0.248187	0.402768	not significant	10.3288	1.49052	0.106883	0.328156	0.0620928	0.19714	1.66673	0.00670303	0.0443801	translationally activated
ENST00000329285	ENSG00000153896	ZNF599	8.12472	0.837665	0.198362	0.342861	not significant	0.804314	2.47869	0.456378		0.0439025	0.139387	1.66672	#NUM!	#NUM!	not significant
ENST00000366690	ENSG00000168118	RAB4A	265.844	-0.432627	0.0151795	0.0485362	not significant	15.3564	1.31414	0.0848545	0.289383	0.0319131	0.101278	1.66611	0.00126902	0.0138054	translationally activated
ENST00000378533	ENSG00000101955	SRPX	11.1652	-1.35365	0.0326852	0.0885022	not significant	2.48281	0.175457	0.925334		0.149964	0.475654	1.6653	0.354245	0.579433	not significant
ENST00000246868	ENSG00000126524	SBDS	0.610945	-0.187087	0.923227		not significant	4.89575	1.12946	0.419339		4.49049	14.2352	1.66452	#NUM!	#NUM!	not significant
ENST00000277225	ENSG00000148143	ZNF462	214.889	0.278782	0.136004	0.260002	not significant	4.75266	2.02536	0.116392		0.0107169	0.033959	1.66391	0.0404938	0.149869	not significant
ENST00000314622	ENSG00000178694	NSUN3	99.2997	-0.233111	0.327995	0.490509	not significant	6.34624	1.47466	0.187152		0.0339842	0.107683	1.66386	0.0364571	0.139287	not significant
ENST00000296721	ENSG00000157510	AFAP1L1	141.8	-0.641568	0.00324165	0.0138972	downregulated	16.3414	1.09965	0.132511	0.374672	0.0664317	0.21023	1.66202	0.00172997	0.0171458	translationally activated
ENST00000682912	ENSG00000108840	HDAC5	187	-0.242404	0.372139	0.532704	not significant	10.7174	1.46842	0.104123	0.32332	0.0304841	0.0964336	1.66148	0.0188797	0.0890514	not significant
ENST00000414202	ENSG00000107036	RIC1	164.978	0.598917	0.00109704	0.00564039	upregulated	17.5424	2.36426	0.00236872	0.0241503	0.0488977	0.154664	1.6613	0.00073201	0.00934831	translationally activated
ENST00000525123	ENSG00000165923	AGBL2	5.50477	-1.08991	0.208717	0.355886	not significant	0.239321	-0.158332	0.974127		0.0697607	0.220561	1.66069	#NUM!	#NUM!	not significant
ENST00000328599	ENSG00000183665	TRMT12	60.3709	-1.10827	3.71306e-05	0.000309325	downregulated	14.1443	0.58534	0.473367	0.724832	0.148037	0.46794	1.66037	0.00960404	0.0570422	not significant
ENST00000244360	ENSG00000204618	RNF39	3.58989	-0.755498	0.448658	0.606262	not significant	0.725948	1.24397	0.708812		0.118259	0.373788	1.66027	#NUM!	#NUM!	not significant
ENST00000595646	ENSG00000204604	ZNF468	28.9857	-2.16359	1.85073e-05	0.000169189	downregulated	2.78877	-0.483915	0.779366		0.0747097	0.23584	1.65844	0.246389	0.466077	not significant
ENST00000221455	ENSG00000104859	CLASRP	49.8355	0.0603015	0.84648	0.907396	not significant	10.9032	1.79901	0.0457471	0.196715	0.109884	0.346533	1.65701	0.0133364	0.0712719	not significant
ENST00000342232	ENSG00000104369	JPH1	69.439	-0.746301	0.00523507	0.0205722	downregulated	4.86808	0.914463	0.489909		0.0413312	0.130266	1.65616	0.0930268	0.25657	not significant
ENST00000302017	ENSG00000181444	ZNF467	11.165	-0.455189	0.405385	0.565938	not significant	6.1773	1.24921	0.28216		0.306196	0.964684	1.6556	0.0767674	0.227242	not significant
ENST00000370571	ENSG00000171502	COL24A1	2.21188	-2.62852	0.0549879	0.131376	not significant	0				0.202393	0.637635	1.65557	#NUM!	#NUM!	not significant
ENST00000227322	ENSG00000109917	ZPR1	59.2309	-0.810717	0.00202785	0.00933813	downregulated	18.4333	0.928941	0.217017	0.492876	0.187111	0.589345	1.65522	0.00167231	0.0167237	translationally activated
ENST00000510644	ENSG00000127418	FGFRL1	349.879	-0.794089	0.00584045	0.0224919	downregulated	20.7017	0.964876	0.215657	0.491723	0.0354214	0.111545	1.65493	0.00721331	0.0465864	translationally activated
ENST00000377724	ENSG00000122741	DCAF10	53.2188	-0.847521	0.00776697	0.0282519	downregulated	3.32701	0.875177	0.573594		0.0378755	0.11915	1.65344	0.112653	0.289334	not significant
ENST00000381962	ENSG00000271303	SRXN1	226.571	-1.06815	2.78929e-05	0.000239683	downregulated	15.3784	0.583889	0.51939	0.760313	0.0428239	0.134677	1.65301	0.0230795	0.102104	not significant
ENST00000376572	ENSG00000116685	KIAA2013	145.248	-0.282528	0.400044	0.560415	not significant	62.1941	1.44377	0.00181053	0.0197041	0.231799	0.728774	1.6526	0.0032433	0.026687	translationally activated
ENST00000217740	ENSG00000101695	RNF125	10.8185	-1.71854	0.0042713	0.0174267	downregulated	0.402607	-0.928126	0.818117		0.0529514	0.166469	1.65251	#NUM!	#NUM!	not significant
ENST00000357484	ENSG00000242498	ARPIN	305.239	-0.857429	1.97995e-05	0.000178774	downregulated	30.7523	0.834811	0.153699	0.406349	0.0609664	0.191595	1.65197	0.000526895	0.00714293	translationally activated
ENST00000687366	ENSG00000172508	CARNS1	1.14636	-2.58436	0.101593		not significant	0.333636	-0.646222	0.882355		0.318407	1	1.65106	#NUM!	#NUM!	not significant
ENST00000412916	ENSG00000067955	CBFB	253.056	-0.110319	0.62097	0.750123	not significant	35.6473	1.63111	0.00656849	0.0516086	0.0737851	0.231512	1.64969	0.000659668	0.00859431	translationally activated
ENST00000222812	ENSG00000106089	STX1A	94.8874	-0.280452	0.236761	0.390049	not significant	11.9135	1.41473	0.0917462	0.302961	0.0679294	0.213078	1.64928	0.00775816	0.049086	translationally activated
ENST00000394009	ENSG00000119636	BBOF1	28.1829	-1.03263	0.0074142	0.0272047	downregulated	0.282947	-0.426003	0.93023		0.0163505	0.0512424	1.648	#NUM!	#NUM!	not significant
ENST00000336727	ENSG00000159788	RGS12	22.6384	-0.830733	0.0434612	0.109506	not significant	4.37771	0.885492	0.509458		0.116773	0.365533	1.6463	0.0807523	0.234484	not significant
ENST00000550804	ENSG00000012822	CALCOCO1	49.5355	-0.783735	0.0351695	0.0935464	not significant	14.0575	0.970251	0.217364	0.492982	0.169136	0.528879	1.64475	0.0114049	0.0640116	not significant
ENST00000368013	ENSG00000186517	ARHGAP30	1.03576	-2.43506	0.128428		not significant	0				0.319964	1	1.64402	#NUM!	#NUM!	not significant
ENST00000223324	ENSG00000106591	MRPL32	454.131	0.445975	0.0152019	0.0485948	upregulated	65.8028	2.13263	1.52395e-05	0.000399786	0.0688608	0.215183	1.64381	0.000175183	0.00303223	translationally activated
ENST00000394657	ENSG00000166971	AKTIP	61.3085	-1.23304	1.86447e-05	0.00017018	downregulated	9.99507	0.472314	0.632428	0.833659	0.106263	0.331861	1.64294	0.0283938	0.117616	not significant
ENST00000508803	ENSG00000109685	NSD2	705.806	-0.644667	0.000871805	0.00464303	downregulated	9.51652	1.0864	0.249795	0.528973	0.00785601	0.0245331	1.64286	0.00902139	0.0547897	not significant
ENST00000332145	ENSG00000182950	CIMAP1C	0.646953	-1.7632	0.33388		not significant	0.188631	0.153698	0.975002		0.320223	1	1.64285	#NUM!	#NUM!	not significant
ENST00000372409	ENSG00000100982	PCIF1	132.815	-0.243099	0.384757	0.545177	not significant	41.2806	1.44829	0.00454879	0.0393982	0.167681	0.523549	1.6426	0.0011599	0.0130428	translationally activated
ENST00000259633	ENSG00000137101	CD72	1.03851	-2.45125	0.123891		not significant	0				0.320466	1	1.64176	#NUM!	#NUM!	not significant
ENST00000394052	ENSG00000213424	KRT222	1.0373	-2.44889	0.134189		not significant	0				0.320503	1	1.64159	#NUM!	#NUM!	not significant
ENST00000013070	ENSG00000012963	UBR7	193.741	-0.366441	0.0877698	0.188013	not significant	35.9137	1.34682	0.0116693	0.0780454	0.102249	0.318848	1.64078	0.00018695	0.00318472	translationally activated
ENST00000356286	ENSG00000125826	RBCK1	230.439	1.33752	3.65297e-07	5.18484e-06	upregulated	73.1142	3.03777	3.75043e-12	3.33409e-10	0.133057	0.414686	1.63998	0.000532996	0.00718543	translationally activated
ENST00000370733	ENSG00000168116	KIAA1586	28.452	0.0584135	0.88724	0.931194	not significant	3.92674	1.69772	0.23634		0.070458	0.21949	1.63932	0.143546	0.334223	not significant
ENST00000391759	ENSG00000105619	TFPT	26.7721	-0.517687	0.30951	0.470539	not significant	22.9729	1.18957	0.0659967	0.248414	0.486623	1.51591	1.63931	0.0149468	0.0764536	not significant
ENST00000383836	ENSG00000196220	SRGAP3	42.3957	-1.62216	2.54002e-06	2.96075e-05	downregulated	0.427952	-1.00951	0.796727		0.0146416	0.0455741	1.63815	#NUM!	#NUM!	not significant
ENST00000274031	ENSG00000145391	SETD7	357.43	-0.962096	8.19859e-08	1.31648e-06	downregulated	3.42839	0.780942	0.600439		0.00596561	0.0185669	1.63799	0.0802543	0.233561	not significant
ENST00000691995	ENSG00000163491	NEK10	15.1593	0.203641	0.695462	0.807931	not significant	0.11966	0.873574	0.86069		0.0184649	0.0574307	1.63703	#NUM!	#NUM!	not significant
ENST00000379500	ENSG00000089505	CMTM1	18.0314	0.703553	0.127509	0.248175	not significant	0.580943	2.42408	0.511617		0.0148969	0.046317	1.63653	#NUM!	#NUM!	not significant
ENST00000280606	ENSG00000151006	PRSS53	1.70846	-0.186704	0.881102	0.927464	not significant	1.30689	1.64967	0.498174		0.406673	1.26403	1.63609	#NUM!	#NUM!	not significant
ENST00000265074	ENSG00000113389	NPR3	31.8013	0.663289	0.0582272	0.137658	not significant	2.79586	2.38976	0.162027		0.0404989	0.125831	1.63554	0.145394	0.336271	not significant
ENST00000373896	ENSG00000119403	PHF19	66.7476	-0.081614	0.791779	0.873798	not significant	3.75406	1.60622	0.260434		0.0295444	0.0917808	1.63531	0.102844	0.273662	not significant
ENST00000250111	ENSG00000129244	ATP1B2	1.03091	-2.4423	0.120954		not significant	0				0.321923	1	1.63521	#NUM!	#NUM!	not significant
ENST00000368011	ENSG00000162755	KLHDC9	3.13493	0.709407	0.469208	0.624582	not significant	0.580943	2.42408	0.511617		0.0858311	0.266533	1.63474	#NUM!	#NUM!	not significant
ENST00000295886	ENSG00000163623	NKX6-1	21.6167	-0.833321	0.0365715	0.0964526	not significant	4.37065	0.871969	0.511596		0.122555	0.3796	1.63105	0.0847083	0.241564	not significant
ENST00000278379	ENSG00000110436	SLC1A2	5.08737	-1.04448	0.210108	0.357687	not significant	0.213976	-0.00921898	0.998496		0.0705124	0.218354	1.63072	#NUM!	#NUM!	not significant
ENST00000443585	ENSG00000235162	C12orf75	694.541	0.272305	0.0732791	0.16459	not significant	178.551	1.96024	6.94126e-07	2.67899e-05	0.126883	0.392555	1.62939	8.70955e-06	0.000318572	translationally activated
ENST00000230036	ENSG00000112293	GPLD1	8.76172	-1.48324	0.0274415	0.0770225	not significant	0.333636	-0.646222	0.882355		0.0567942	0.175343	1.62636	#NUM!	#NUM!	not significant
ENST00000604062	ENSG00000232593	KANTR	3.40607	-2.43672	0.0378646	0.0988996	not significant	0				0.147703	0.455891	1.62599	#NUM!	#NUM!	not significant
ENST00000308961	ENSG00000174886	NDUFA11	36.5074	-0.967004	0.00385853	0.0160381	downregulated	42.1457	0.684733	0.181516	0.44712	0.725928	2.24043	1.62588	0.00116736	0.0131114	translationally activated
ENST00000309469	ENSG00000130734	ATG4D	39.6259	-0.0458512	0.879958	0.926862	not significant	7.96334	1.71066	0.11228	0.338408	0.105284	0.324895	1.62568	0.0116564	0.0648967	not significant
ENST00000699333	ENSG00000251369	ZNF550	82.8121	-0.889969	0.000356763	0.00219028	downregulated	4.01307	0.720873	0.611115		0.0299266	0.0923285	1.62535	0.135374	0.322404	not significant
ENST00000292211	ENSG00000160714	UBE2Q1	235.268	0.316891	0.0778923	0.17199	not significant	46.8978	2.00473	7.48291e-05	0.00149507	0.0978973	0.301986	1.62514	5.62389e-05	0.00126773	translationally activated
ENST00000262188	ENSG00000082014	SMARCD3	46.1604	-2.05955	9.36398e-06	9.34646e-05	downregulated	1.10321	-0.150893	0.954078		0.0182682	0.0563515	1.62512	#NUM!	#NUM!	not significant
ENST00000303991	ENSG00000169258	GPRIN1	67.1881	0.0680401	0.841407	0.904519	not significant	19.0885	1.74634	0.0117339	0.0783449	0.145455	0.44842	1.62428	0.0104051	0.0601771	not significant
ENST00000326132	ENSG00000138942	RNF185	53.746	-0.398385	0.148801	0.277816	not significant	8.12804	1.32438	0.196427	0.467972	0.0850616	0.262095	1.62351	0.0127467	0.0690243	not significant
ENST00000448587	ENSG00000223573	TINCR	1.01927	-2.4171	0.156991		not significant	0				0.324612	1	1.62321	#NUM!	#NUM!	not significant
ENST00000224337	ENSG00000095585	BLNK	53.6286	-0.00364139	0.990026	0.994664	not significant	5.34956	1.75336	0.160091		0.0518136	0.159541	1.62252	0.0319927	0.127301	not significant
ENST00000255608	ENSG00000133243	BTBD2	307.555	0.0396222	0.904581	0.941713	not significant	52.3669	1.72176	0.000235348	0.00383142	0.0880248	0.271006	1.62234	0.00477162	0.0348434	translationally activated
ENST00000299578	ENSG00000166455	C16orf46	3.68355	-1.30711	0.184246	0.324421	not significant	0.239321	-0.158332	0.974127		0.101067	0.310997	1.62159	#NUM!	#NUM!	not significant
ENST00000319212	ENSG00000166938	DIS3L	53.2491	-0.493414	0.0768931	0.170452	not significant	12.3381	1.15207	0.187893	0.456295	0.132188	0.406343	1.62011	0.017254	0.0840419	not significant
ENST00000307729	ENSG00000078403	MLLT10	254.651	-0.363891	0.167016	0.302489	not significant	4.6433	1.32636	0.305529		0.0101825	0.0312903	1.61962	0.0698955	0.213406	not significant
ENST00000248948	ENSG00000128218	VPREB3	0.271147	-0.525682	0.845698		not significant	3.28623	2.25788	0.184109		2.21881	6.81461	1.61884	#NUM!	#NUM!	not significant
ENST00000380986	ENSG00000119782	FKBP1B	17.2374	0.496678	0.350871	0.513403	not significant	4.02672	2.21894	0.115409		0.111148	0.34117	1.618	0.111749	0.287697	not significant
ENST00000403490	ENSG00000177971	IMP3	164.352	0.427338	0.156457	0.288024	not significant	32.3249	2.08912	0.000515762	0.00716363	0.094928	0.291273	1.61747	0.00716491	0.0464235	translationally activated
ENST00000505658	ENSG00000108848	LUC7L3	142.241	0.445459	0.141059	0.267235	not significant	36.4633	2.11793	0.000389504	0.00567088	0.12389	0.380007	1.61697	0.00637439	0.0429375	translationally activated
ENST00000394420	ENSG00000159579	RSPRY1	411.31	-0.696494	0.00949069	0.0332542	downregulated	7.64182	0.923494	0.391563	0.665026	0.0110389	0.0338575	1.61688	0.0628774	0.199958	not significant
ENST00000294964	ENSG00000162878	PKDCC	12.7124	-1.14315	0.0394541	0.10203	not significant	1.13795	0.456183	0.863512		0.0574759	0.176035	1.61483	#NUM!	#NUM!	not significant
ENST00000372318	ENSG00000159214	CCDC24	26.2289	0.271011	0.474247	0.629576	not significant	7.39786	1.90053	0.0714381		0.141132	0.431892	1.61362	0.0493706	0.171155	not significant
ENST00000378888	ENSG00000107404	DVL1	223.328	-0.102759	0.704615	0.814292	not significant	5.59495	1.54186	0.207036		0.0133049	0.0407122	1.61351	0.0787066	0.230876	not significant
ENST00000583195	ENSG00000263874	LASP1NB	13.7281	-1.75809	0.0067	0.025054	downregulated	0				0.0441244	0.134989	1.61319	#NUM!	#NUM!	not significant
ENST00000447166	ENSG00000221843	SPATA31H1	7.14539	-1.87472	0.0134951	0.0443215	downregulated	0				0.0799491	0.244584	1.61318	#NUM!	#NUM!	not significant
ENST00000339249	ENSG00000173275	ZNF449	56.4804	-0.411149	0.172166	0.309241	not significant	4.55272	1.20485	0.375856		0.0453135	0.138624	1.61317	0.125233	0.307807	not significant
ENST00000375765	ENSG00000165023	DIRAS2	10.4682	0.577519	0.254687	0.409467	not significant	1.65225	2.1495	0.370011		0.074471	0.227663	1.61215	#NUM!	#NUM!	not significant
ENST00000367139	ENSG00000117280	RAB29	316.842	-0.977939	1.52595e-08	2.84764e-07	downregulated	25.085	0.662111	0.316336	0.597054	0.0498795	0.152408	1.61142	0.00129874	0.0139719	translationally activated
ENST00000304283	ENSG00000168096	ANKS3	35.6517	-0.544536	0.101869	0.209449	not significant	14.8093	1.13335	0.141323	0.387303	0.241061	0.736507	1.6113	0.00699436	0.0457465	translationally activated
ENST00000355680	ENSG00000160310	PRMT2	260.211	0.214495	0.246817	0.401644	not significant	28.8871	1.864	0.00292321	0.0283784	0.0558273	0.170529	1.61098	0.000990061	0.0116606	translationally activated
ENST00000273179	ENSG00000144677	CTDSPL	855.417	-0.33711	0.162134	0.295746	not significant	20.0199	1.33228	0.0462927	0.197662	0.0130585	0.0398411	1.60927	0.00373236	0.0295088	translationally activated
ENST00000299338	ENSG00000166262	FAM227B	8.91327	0.467038	0.477678	0.632699	not significant	0.0943156	1.04734	0.833719		0.0282184	0.0860431	1.60842	#NUM!	#NUM!	not significant
ENST00000313601	ENSG00000114353	GNAI2	549.753	-0.448622	0.00677407	0.0252666	downregulated	152.691	1.22306	0.000704363	0.00925734	0.15838	0.48276	1.60792	8.03881e-07	4.84875e-05	translationally activated
ENST00000327628	ENSG00000182606	TRAK1	1145.56	-0.858434	5.4425e-08	9.03594e-07	downregulated	27.879	0.791252	0.186954	0.454993	0.0150149	0.0457638	1.60781	0.00042936	0.00611129	translationally activated
ENST00000338110	ENSG00000285043	ENSG00000285043	5156.2	0.178072	0.284869	0.443592	not significant	3.61612	1.87388	0.20717		0.000356223	0.00108551	1.60752	0.0785159	0.230623	not significant
ENST00000382247	ENSG00000163257	DCAF16	99.0613	-1.45854	5.77253e-08	9.52483e-07	downregulated	4.38801	0.180685	0.893472		0.0307694	0.0937474	1.60728	0.109972	0.285244	not significant
ENST00000264344	ENSG00000138640	FAM13A	153.038	1.16891	5.77754e-08	9.52483e-07	upregulated	12.2205	2.87327	0.00115313	0.0137334	0.0348983	0.106319	1.60717	0.00692798	0.0454657	translationally activated
ENST00000228136	ENSG00000110696	C11orf58	1239.98	-0.905449	0.00137001	0.00680541	downregulated	97.668	0.752449	0.0699903	0.256602	0.0490214	0.14933	1.60702	0.00198563	0.0189623	translationally activated
ENST00000366523	ENSG00000203666	EFCAB2	9.05478	0.304354	0.628338	0.755814	not significant	2.55088	1.94008	0.303438		0.138139	0.42077	1.60691	0.276756	0.498907	not significant
ENST00000266304	ENSG00000167074	TEF	70.5865	-0.582688	0.0384786	0.100141	not significant	8.021	1.10687	0.274058	0.557128	0.0664896	0.202384	1.60589	0.0233802	0.103152	not significant
ENST00000338682	ENSG00000189127	ANKRD34B	1.00193	-2.40443	0.177468		not significant	0				0.32859	1	1.60564	#NUM!	#NUM!	not significant
ENST00000299633	ENSG00000166503	HDGFL3	442.147	-0.504884	0.0183648	0.0564015	not significant	16.653	1.11556	0.170715	0.431671	0.0216806	0.065947	1.6049	0.0130173	0.0700642	not significant
ENST00000374339	ENSG00000204179	PTPN20	21.2565	0.827767	0.0499714	0.122354	not significant	0.804314	2.47869	0.456378		0.0172459	0.0523733	1.60258	#NUM!	#NUM!	not significant
ENST00000359901	ENSG00000196912	ANKRD36B	11.7263	0.503753	0.352269	0.514679	not significant	2.64146	2.11393	0.221641		0.109937	0.333775	1.6022	0.191491	0.401585	not significant
ENST00000219789	ENSG00000103502	CDIPT	211.887	-0.598261	0.00407704	0.0167858	downregulated	39.4421	1.06896	0.0424943	0.187515	0.109356	0.331961	1.60198	0.000251797	0.00398151	translationally activated
ENST00000268251	ENSG00000183044	ABAT	46.1156	0.0258166	0.92624	0.956298	not significant	9.21107	1.66634	0.0782587	0.274701	0.104608	0.31748	1.60167	0.021058	0.0959186	not significant
ENST00000689386	ENSG00000147488	ST18	3.0722	0.665307	0.499593	0.650695	not significant	0.580943	2.42408	0.511617		0.0887806	0.269385	1.60135	#NUM!	#NUM!	not significant
ENST00000336133	ENSG00000205323	SARNP	277.502	0.594941	0.00247502	0.0110631	upregulated	127.66	2.2594	3.8858e-09	2.38329e-07	0.218738	0.663688	1.6013	1.56046e-05	0.000501097	translationally activated
ENST00000330236	ENSG00000198315	ZKSCAN8	96.9664	-0.167446	0.498279	0.649608	not significant	8.32839	1.49773	0.128071	0.367269	0.0466416	0.141518	1.6013	0.0203871	0.0941196	not significant
ENST00000455785	ENSG00000117632	STMN1	1234.17	-0.296304	0.138445	0.263596	not significant	534.085	1.36525	2.06712e-05	0.000509503	0.240396	0.728553	1.59962	1.55748e-05	0.000501097	translationally activated
ENST00000450366	ENSG00000115365	LANCL1	291.749	-1.01569	8.62926e-07	1.11676e-05	downregulated	62.2528	0.646811	0.146429	0.39514	0.136238	0.412496	1.59826	6.40755e-05	0.00139884	translationally activated
ENST00000306908	ENSG00000171970	ZNF57	8.02606	-0.482561	0.420545	0.580475	not significant	0.700604	1.37962	0.662308		0.0503641	0.152423	1.59761	#NUM!	#NUM!	not significant
ENST00000261486	ENSG00000129595	EPB41L4A	193.207	-0.67773	0.00100395	0.00523516	downregulated	4.68459	1.04232	0.423189		0.0145062	0.0438949	1.59739	0.0440249	0.158932	not significant
ENST00000399598	ENSG00000215114	UBXN2B	126.793	-0.0667169	0.76947	0.858967	not significant	8.45038	1.56638	0.119542	0.351718	0.0356245	0.107784	1.59721	0.0262696	0.111356	not significant
ENST00000216036	ENSG00000100218	RSPH14	2.68711	0.365939	0.762244	0.853661	not significant	0.0943156	1.04734	0.833719		0.0838545	0.253701	1.59717	#NUM!	#NUM!	not significant
ENST00000604000	ENSG00000271601	LIX1L	92.3145	-0.651813	0.00960049	0.0335488	downregulated	25.6318	1.01578	0.104669	0.324253	0.165981	0.502168	1.59716	0.00124162	0.0136202	translationally activated
ENST00000367091	ENSG00000162894	FCMR	0.989597	-2.3795	0.130142		not significant	0				0.330591	1	1.59688	#NUM!	#NUM!	not significant
ENST00000243298	ENSG00000123570	RAB9B	5.3659	0.474088	0.533488	0.680143	not significant	0.0943156	1.04734	0.833719		0.0455618	0.137766	1.59632	#NUM!	#NUM!	not significant
ENST00000379682	ENSG00000173681	BCLAF3	95.6021	-0.0672659	0.812415	0.887036	not significant	2.85543	1.6119	0.324012		0.0159536	0.0482237	1.59587	0.131981	0.317917	not significant
ENST00000258200	ENSG00000135722	FBXL8	3.92017	-0.983605	0.293622	0.45355	not significant	8.94779	0.681259	0.493069	0.739837	1.43821	4.34584	1.59536	0.102937	0.273662	not significant
ENST00000601241	ENSG00000205209	SCGB2B2	8.22441	-1.82969	0.00900818	0.0319934	downregulated	0				0.0707297	0.213659	1.59492	#NUM!	#NUM!	not significant
ENST00000374395	ENSG00000117602	RCAN3	272.658	-1.0723	1.32288e-08	2.5045e-07	downregulated	6.1782	0.5337	0.64648		0.0146514	0.0442441	1.59445	0.0686308	0.211053	not significant
ENST00000315717	ENSG00000163466	ARPC2	1082.73	-0.421764	0.019954	0.0601181	not significant	287.851	1.23279	0.000595481	0.00808139	0.151877	0.458154	1.59293	1.79534e-05	0.000550705	translationally activated
ENST00000483851	ENSG00000168779	SHOX2	179.43	0.314164	0.304452	0.464925	not significant	23.2584	1.9937	0.00224521	0.0231605	0.064943	0.195905	1.59291	0.00679881	0.0448	translationally activated
ENST00000374050	ENSG00000136888	ATP6V1G1	76.0319	0.504003	0.0243094	0.0700661	not significant	66.4832	2.15082	3.5278e-06	0.000113463	0.423609	1.27767	1.59271	9.95393e-05	0.00198526	translationally activated
ENST00000356853	ENSG00000187736	NHEJ1	121.339	-0.153361	0.540785	0.686167	not significant	17.7971	1.49916	0.0356998	0.166445	0.0796281	0.240169	1.5927	0.00470333	0.0345898	translationally activated
ENST00000683843	ENSG00000147234	FRMPD3	8.87176	-0.723004	0.222049	0.372016	not significant	0.213976	-0.00921898	0.998496		0.0425194	0.128166	1.59182	#NUM!	#NUM!	not significant
ENST00000340487	ENSG00000196812	ZSCAN16	17.3921	-1.19396	0.0077984	0.0283223	downregulated	6.80418	0.352075	0.760794		0.260718	0.785821	1.59171	0.11146	0.287202	not significant
ENST00000234453	ENSG00000116095	PLEKHA3	282.494	-0.469749	0.00583108	0.0224705	downregulated	6.59777	1.24167	0.275222		0.0134994	0.0406783	1.59137	0.0145253	0.0750501	not significant
ENST00000319481	ENSG00000141447	OSBPL1A	236.941	-0.424474	0.0244872	0.0704487	not significant	14.4616	1.23053	0.113301	0.339818	0.0349123	0.105187	1.59114	0.00390653	0.0303683	translationally activated
ENST00000637012	ENSG00000274386	TMEM269	5.45175	-2.03949	0.0313626	0.0855727	not significant	0				0.101408	0.305513	1.59107	#NUM!	#NUM!	not significant
ENST00000424383	ENSG00000225968	ELFN1	1.67258	-2.18631	0.1288		not significant	0.282947	-0.426003	0.93023		0.219801	0.661996	1.59063	#NUM!	#NUM!	not significant
ENST00000308020	ENSG00000174915	PTDSS2	55.0221	-0.535961	0.0692435	0.157975	not significant	18.4756	1.11689	0.112083	0.338216	0.197234	0.593843	1.59017	0.00383511	0.0300273	translationally activated
ENST00000361131	ENSG00000198729	PPP1R14C	8.15038	-2.00721	0.0133075	0.0438773	downregulated	0.427952	-1.00951	0.796727		0.0731924	0.21996	1.58747	#NUM!	#NUM!	not significant
ENST00000409644	ENSG00000167716	WDR81	12.5917	-0.107592	0.829184	0.897213	not significant	8.59165	1.59763	0.106301	0.327513	0.366902	1.10245	1.58724	0.0261912	0.111312	not significant
ENST00000291688	ENSG00000160294	MCM3AP	110.433	-0.883789	7.0346e-05	0.000540825	downregulated	13.5868	0.806196	0.317294	0.598117	0.0769293	0.23115	1.58723	0.00368904	0.0292139	translationally activated
ENST00000296473	ENSG00000164077	MON1A	22.7212	-0.643543	0.130716	0.252919	not significant	4.68459	1.04232	0.423189		0.123854	0.371626	1.5852	0.0701926	0.214022	not significant
ENST00000374690	ENSG00000169083	AR	61.0705	-0.669199	0.020032	0.0602448	not significant	3.6663	1.05855	0.489062		0.0361397	0.108365	1.58424	0.0652762	0.20512	not significant
ENST00000392185	ENSG00000130340	SNX9	144.786	-0.0349022	0.853639	0.912072	not significant	24.9786	1.60994	0.00881621	0.0632975	0.0921432	0.276155	1.58353	0.000462617	0.00650819	translationally activated
ENST00000360131	ENSG00000084693	AGBL5	398.178	-0.501163	0.0571324	0.135555	not significant	6.93374	1.17676	0.279567		0.0101694	0.030463	1.58282	0.0336839	0.131464	not significant
ENST00000587539	ENSG00000176222	ZNF404	14.4657	-1.21693	0.0199413	0.0600952	not significant	0.333636	-0.646222	0.882355		0.0354485	0.106072	1.58125	#NUM!	#NUM!	not significant
ENST00000355849	ENSG00000131773	KHDRBS3	129.002	0.301147	0.255069	0.409801	not significant	16.3124	1.99599	0.0123361	0.0812004	0.0637875	0.190864	1.5812	0.00573816	0.0400144	translationally activated
ENST00000393545	ENSG00000042317	SPATA7	54.8682	0.221174	0.481482	0.635801	not significant	8.4631	1.87923	0.0570078	0.227341	0.0791024	0.236503	1.58006	0.0248907	0.10742	not significant
ENST00000520810	ENSG00000104365	IKBKB	132.277	-0.0276437	0.90536	0.94212	not significant	32.8078	1.63053	0.00309508	0.0298274	0.132295	0.395518	1.57999	0.000519591	0.00705378	translationally activated
ENST00000306796	ENSG00000169718	DUS1L	79.0419	-0.205969	0.424915	0.584103	not significant	18.0434	1.43312	0.0401862	0.180246	0.126136	0.376998	1.57958	0.0036146	0.0287654	translationally activated
ENST00000226230	ENSG00000109084	TMEM97	711.711	-0.420056	0.0865215	0.186067	not significant	159.172	1.21605	0.00121316	0.0142623	0.128605	0.384182	1.57884	0.000388554	0.00564656	translationally activated
ENST00000400017	ENSG00000092200	RPGRIP1	0.970206	-2.3551	0.148616		not significant	0				0.334989	1	1.57782	#NUM!	#NUM!	not significant
ENST00000251413	ENSG00000131462	TUBG1	352.405	-0.0365529	0.848501	0.908981	not significant	295.158	1.60177	1.23723e-06	4.55301e-05	0.448792	1.3393	1.57736	4.74979e-06	0.000196751	translationally activated
ENST00000298838	ENSG00000165912	PACSIN3	27.2549	-0.694373	0.0658133	0.15208	not significant	25.9152	0.995213	0.112868	0.339352	0.57434	1.71375	1.57718	0.00302628	0.0254633	translationally activated
ENST00000639662	ENSG00000228623	ZNF883	10.131	-1.65223	0.018978	0.0578457	not significant	0				0.0587177	0.175076	1.57611	#NUM!	#NUM!	not significant
ENST00000286096	ENSG00000155666	KDM8	2.29525	-1.66963	0.217804	0.366745	not significant	0.91458	0.381847	0.891794		0.279109	0.83215	1.57602	#NUM!	#NUM!	not significant
ENST00000360612	ENSG00000198355	PIM3	717.572	-1.07392	0.000523815	0.00303482	downregulated	90.5486	0.564549	0.1614	0.417318	0.0823874	0.245582	1.57571	0.00320802	0.0264875	translationally activated
ENST00000358395	ENSG00000101236	RNF24	167.933	0.673689	0.000679696	0.00375979	upregulated	6.90609	2.31313	0.0548723		0.0196607	0.0585839	1.57519	0.0302811	0.122688	not significant
ENST00000375327	ENSG00000158423	RIBC1	1.79153	-0.372899	0.760804	0.853023	not significant	0.11966	0.873574	0.86069		0.129774	0.386181	1.57328	#NUM!	#NUM!	not significant
ENST00000341423	ENSG00000189403	HMGB1	73.5793	-0.430363	0.0703411	0.159935	not significant	0.700604	1.37962	0.662308		0.00552868	0.0164522	1.57327	#NUM!	#NUM!	not significant
ENST00000297875	ENSG00000147041	SYTL5	123.47	-0.859765	0.00202092	0.00931352	downregulated	4.03136	0.691842	0.633632		0.0205206	0.0610548	1.57303	0.173547	0.375825	not significant
ENST00000291547	ENSG00000160199	PKNOX1	88.3925	-0.261069	0.250753	0.405531	not significant	6.62545	1.39752	0.208566		0.0420669	0.125118	1.57253	0.0258493	0.110329	not significant
ENST00000253686	ENSG00000131368	MRPS25	16.6557	-0.482384	0.302108	0.463064	not significant	2.68649	1.10573	0.511665		0.0939723	0.279386	1.57195	0.225957	0.442766	not significant
ENST00000367412	ENSG00000143278	F13B	0.963596	-2.34583	0.151504		not significant	0				0.336363	1	1.57191	#NUM!	#NUM!	not significant
ENST00000359653	ENSG00000019995	ZRANB1	158.28	0.0266728	0.916642	0.949276	not significant	9.61933	1.67047	0.0700629	0.256638	0.0322847	0.0958649	1.57015	0.0196733	0.0918117	not significant
ENST00000367123	ENSG00000171943	SRGAP2C	39.771	-0.357263	0.260172	0.415893	not significant	37.6471	1.28548	0.0145582	0.0907682	0.538562	1.59916	1.57013	0.000890256	0.0108681	translationally activated
ENST00000335624	ENSG00000186806	VSIG10L	14.9415	0.928107	0.0523447	0.126737	not significant	7.29699	2.5338	0.0230417		0.224433	0.66617	1.56961	0.0807964	0.234484	not significant
ENST00000373672	ENSG00000084636	COL16A1	2.36235	0.353139	0.760661	0.853023	not significant	2.30923	2.02062	0.278319		0.488146	1.44861	1.56929	#NUM!	#NUM!	not significant
ENST00000366641	ENSG00000135766	EGLN1	293.549	0.214634	0.251777	0.406738	not significant	44.535	1.83674	0.000280379	0.00432429	0.0782223	0.232032	1.56867	0.000164931	0.00293035	translationally activated
ENST00000686237	ENSG00000284713	SMIM38	6.1433	-1.71139	0.0369825	0.0972899	not significant	0				0.0918798	0.272519	1.56854	#NUM!	#NUM!	not significant
ENST00000194530	ENSG00000082146	STRADB	72.644	0.398965	0.12212	0.239907	not significant	1.81886	2.13801	0.349153		0.0125471	0.037201	1.56798	#NUM!	#NUM!	not significant
ENST00000252338	ENSG00000130054	NALF2	23.5322	0.613887	0.168561	0.304676	not significant	0.0943156	1.04734	0.833719		0.011245	0.0333326	1.56765	#NUM!	#NUM!	not significant
ENST00000345093	ENSG00000181852	RNF41	380.054	-0.29381	0.154224	0.285469	not significant	18.5113	1.35063	0.051879	0.212998	0.027538	0.0815793	1.56678	0.00215798	0.0201293	translationally activated
ENST00000222307	ENSG00000105700	KXD1	427.708	0.420427	0.221889	0.37181	not significant	51.3282	2.06885	3.69876e-05	0.000838527	0.059973	0.177588	1.56615	0.0101247	0.0590486	not significant
ENST00000612932	ENSG00000274211	SOCS7	379.554	-0.54364	0.000924917	0.0048838	downregulated	13.7877	1.06856	0.174674	0.437912	0.0215128	0.06368	1.56564	0.00519455	0.03738	translationally activated
ENST00000274711	ENSG00000146006	LRRTM2	0.958094	-2.32662	0.153591		not significant	0				0.337856	1	1.56552	#NUM!	#NUM!	not significant
ENST00000267984	ENSG00000140406	TLNRD1	47.9493	-0.461467	0.0941566	0.197894	not significant	3.09476	1.20969	0.437516		0.0376235	0.111324	1.56506	0.108325	0.28256	not significant
ENST00000206542	ENSG00000092094	OSGEP	46.7254	-1.24523	0.00141503	0.00697884	downregulated	16.5755	0.361097	0.645905	0.841357	0.238176	0.704477	1.56452	0.0312909	0.125487	not significant
ENST00000267884	ENSG00000140319	SRP14	794.668	0.0996813	0.7262	0.830738	not significant	160.975	1.71994	2.55399e-05	0.000608649	0.106615	0.315277	1.56421	0.00307314	0.0257459	translationally activated
ENST00000391860	ENSG00000177614	PGBD5	77.8655	0.158903	0.511885	0.662077	not significant	14.7535	1.75896	0.0250673	0.13236	0.0989075	0.292426	1.56392	0.00833055	0.0517616	not significant
ENST00000249396	ENSG00000068903	SIRT2	158.336	-0.23836	0.389879	0.550239	not significant	26.8495	1.3667	0.0255175	0.133617	0.0950842	0.28109	1.56375	0.00531484	0.0379317	translationally activated
ENST00000262265	ENSG00000104872	PIH1D1	137.252	-0.842515	0.000637464	0.0035636	downregulated	29.8344	0.807683	0.162175	0.418776	0.136116	0.402035	1.56248	0.00110808	0.0126272	translationally activated
ENST00000444387	ENSG00000189410	SH2D5	4.75284	0.470964	0.516108	0.665503	not significant	0.0943156	1.04734	0.833719		0.0516018	0.152293	1.56136	#NUM!	#NUM!	not significant
ENST00000264036	ENSG00000076706	MCAM	34.8232	-2.39758	1.53342e-07	2.34977e-06	downregulated	13.6636	-0.784229	0.351764	0.627119	0.325006	0.95802	1.55959	0.0408852	0.150799	not significant
ENST00000611444	ENSG00000275663	H4C7	0				not significant	3.82869	2.16233	0.139099		2.59759	7.65634	1.55948	#NUM!	#NUM!	not significant
ENST00000287957	ENSG00000157259	GATAD1	76.579	-0.410526	0.109074	0.22044	not significant	9.63337	1.1751	0.214394	0.490216	0.0727997	0.214549	1.5593	0.0300237	0.122021	not significant
ENST00000282869	ENSG00000152926	ZNF117	4.80063	-1.46927	0.130636	0.252858	not significant	0.308292	-0.540798	0.90445		0.095556	0.281459	1.55851	#NUM!	#NUM!	not significant
ENST00000373347	ENSG00000116544	DLGAP3	2.3755	-0.457895	0.692607	0.805731	not significant	4.11305	1.1475	0.398712		1.01884	2.99991	1.55799	0.200317	0.411634	not significant
ENST00000366963	ENSG00000175003	SLC22A1	0.944548	-2.29598	0.178213		not significant	0				0.340014	1	1.55633	#NUM!	#NUM!	not significant
ENST00000264335	ENSG00000108953	YWHAE	679.175	0.114523	0.68386	0.798325	not significant	300.562	1.73721	6.71526e-08	3.18151e-06	0.233464	0.686462	1.55598	0.00100234	0.0117481	translationally activated
ENST00000397166	ENSG00000085788	DDHD2	723.422	-0.946753	8.17805e-08	1.31499e-06	downregulated	41.1199	0.658536	0.20274	0.476695	0.0364814	0.107252	1.55577	0.000221826	0.00363202	translationally activated
ENST00000337910	ENSG00000072422	RHOBTB1	129.949	-0.904682	0.000121908	0.000868298	downregulated	3.93097	0.791781	0.592397		0.0193461	0.0568746	1.55575	0.0569619	0.18729	not significant
ENST00000340806	ENSG00000188306	LRRIQ4	1.45408	0.0161147	0.991192		not significant	0.0943156	1.04734	0.833719		0.139358	0.409601	1.55543	#NUM!	#NUM!	not significant
ENST00000401804	ENSG00000144504	ANKMY1	19.2555	-0.628218	0.169406	0.305545	not significant	4.57574	0.944342	0.47712		0.144106	0.423505	1.55525	0.128661	0.312921	not significant
ENST00000432791	ENSG00000120071	KANSL1	984.358	0.999202	4.3026e-10	1.01822e-08	upregulated	48.2006	2.6334	1.85325e-07	8.05656e-06	0.0225766	0.0663431	1.55512	5.22582e-05	0.00120604	translationally activated
ENST00000270645	ENSG00000142552	RCN3	1.59109	-0.0460626	0.971743		not significant	0.0943156	1.04734	0.833719		0.130201	0.382593	1.55507	#NUM!	#NUM!	not significant
ENST00000349499	ENSG00000159212	CLIC6	7.64017	-3.11751	0.00142321	0.00701327	downregulated	0.77987	-1.88508	0.549181		0.125833	0.369701	1.55486	#NUM!	#NUM!	not significant
ENST00000308127	ENSG00000172830	SSH3	86.4853	-1.15893	6.5709e-05	0.000511132	downregulated	36.5817	0.428335	0.42021	0.68863	0.284632	0.836191	1.55473	0.00194809	0.0186405	translationally activated
ENST00000282226	ENSG00000152380	FAM151B	5.17471	0.0469227	0.949325	0.970406	not significant	0.898629	1.53938	0.599041		0.0923719	0.271196	1.55381	#NUM!	#NUM!	not significant
ENST00000245105	ENSG00000125089	SH3TC1	7.48886	-1.60994	0.0268463	0.075787	not significant	2.8634	0.164685	0.923124		0.275404	0.808322	1.55338	0.140065	0.329526	not significant
ENST00000292566	ENSG00000160993	ALKBH4	38.6717	-0.822652	0.0109009	0.0371979	downregulated	14.8069	0.767197	0.316807	0.597658	0.240801	0.706268	1.55238	0.0124231	0.067726	not significant
ENST00000282344	ENSG00000152484	USP12	286.188	-0.990692	4.84516e-06	5.31023e-05	downregulated	6.26878	0.64618	0.568838		0.0142209	0.0417014	1.55209	0.0427338	0.155254	not significant
ENST00000456247	ENSG00000149091	DGKZ	158.847	-0.522501	0.0122171	0.0409728	downregulated	18.1025	1.04873	0.151434	0.402602	0.0677242	0.198556	1.5518	0.00599608	0.0412199	translationally activated
ENST00000295898	ENSG00000163633	C4orf36	4.71861	-1.47005	0.098589	0.204785	not significant	0.308292	-0.540798	0.90445		0.0972924	0.284809	1.54959	#NUM!	#NUM!	not significant
ENST00000698260	ENSG00000158486	DNAH3	2.69244	-1.33514	0.257905	0.413169	not significant	0.239321	-0.158332	0.974127		0.134932	0.394984	1.54956	#NUM!	#NUM!	not significant
ENST00000247291	ENSG00000126878	AIF1L	68.313	-0.910136	0.000453107	0.0026875	downregulated	9.71737	0.694646	0.459503	0.71629	0.0905539	0.264987	1.54907	0.0255298	0.109399	not significant
ENST00000402198	ENSG00000168137	SETD5	861.74	-0.585588	0.0020419	0.00938812	downregulated	20.0692	1.03641	0.121836	0.35584	0.014004	0.0409768	1.54897	0.00186973	0.0181373	translationally activated
ENST00000334351	ENSG00000189266	PNRC2	133.284	-0.301778	0.25704	0.412121	not significant	2.88452	1.20746	0.48694		0.0123384	0.0360756	1.54787	0.262488	0.484813	not significant
ENST00000379198	ENSG00000176022	B3GALT6	34.0917	-0.684246	0.100312	0.207264	not significant	18.546	0.988901	0.157513	0.411349	0.330627	0.966647	1.54778	0.0105287	0.0606385	not significant
ENST00000339020	ENSG00000188725	SMIM15	1547.28	-0.224894	0.424301	0.583581	not significant	18.3578	1.35452	0.0593682	0.233112	0.00668612	0.0195261	1.54616	0.0171917	0.0838226	not significant
ENST00000283882	ENSG00000153774	CFDP1	47.4052	-0.15719	0.611122	0.742659	not significant	25.2306	1.45614	0.0193849	0.110576	0.295375	0.861355	1.54406	0.00394276	0.030596	translationally activated
ENST00000217402	ENSG00000101421	CHMP4B	1494.28	-0.48971	0.0409579	0.104879	not significant	353.937	1.11504	0.00100989	0.0123312	0.140231	0.408736	1.54337	0.000380222	0.00555044	translationally activated
ENST00000378670	ENSG00000164405	UQCRQ	338.529	0.333139	0.249118	0.403721	not significant	113.608	1.92679	7.93621e-06	0.000230005	0.171707	0.500332	1.54293	0.00390687	0.0303683	translationally activated
ENST00000420450	ENSG00000251247	ZNF345	2.53682	-2.09502	0.164588	0.299107	not significant	0				0.18648	0.543339	1.54283	#NUM!	#NUM!	not significant
ENST00000392745	ENSG00000131323	TRAF3	150.164	-1.00492	6.66472e-06	6.98487e-05	downregulated	1.13795	0.456183	0.863512		0.0049411	0.0143931	1.54247	#NUM!	#NUM!	not significant
ENST00000369318	ENSG00000165806	CASP7	274.535	0.509675	0.00352444	0.0148545	upregulated	46.3901	2.11021	5.4501e-05	0.00115917	0.0842722	0.245113	1.54032	0.000198887	0.00335973	translationally activated
ENST00000340634	ENSG00000188582	PAQR9	10.6729	-0.835528	0.185491	0.325796	not significant	1.11261	0.524282	0.842766		0.0669955	0.194577	1.5382	#NUM!	#NUM!	not significant
ENST00000388934	ENSG00000172478	MAB21L4	3.58795	-2.55734	0.0280073	0.0782552	not significant	1.4115	-0.731508	0.761539		0.3321	0.964463	1.53811	#NUM!	#NUM!	not significant
ENST00000341074	ENSG00000206073	SERPINB4	0.68066	-1.84448	0.309912		not significant	0.213976	-0.00921898	0.998496		0.344535	1	1.53728	#NUM!	#NUM!	not significant
ENST00000312108	ENSG00000205560	CPT1B	19.4585	0.652874	0.104996	0.214264	not significant	0.0943156	1.04734	0.833719		0.0137202	0.039795	1.53629	#NUM!	#NUM!	not significant
ENST00000651989	ENSG00000033122	LRRC7	2.5339	-2.08924	0.101531	0.208974	not significant	0				0.187575	0.543339	1.53438	#NUM!	#NUM!	not significant
ENST00000358731	ENSG00000145734	BDP1	320.72	-0.0693915	0.726559	0.830896	not significant	8.93468	1.53864	0.106758	0.328156	0.015367	0.0445088	1.53425	0.0173558	0.0843681	not significant
ENST00000369535	ENSG00000213281	NRAS	561.932	-0.884152	1.44419e-08	2.7123e-07	downregulated	16.965	0.692177	0.352024	0.627441	0.0193439	0.056027	1.53425	0.00462769	0.0341631	translationally activated
ENST00000225577	ENSG00000108443	RPS6KB1	108.522	-0.378774	0.0838791	0.181871	not significant	14.6789	1.23277	0.112019	0.338196	0.0791408	0.22906	1.53323	0.00383225	0.0300273	translationally activated
ENST00000268933	ENSG00000049283	EPN3	107.59	-0.611804	0.03876	0.100678	not significant	15.4475	1.00844	0.19175	0.461273	0.0876918	0.253807	1.53322	0.0110827	0.0628502	not significant
ENST00000296215	ENSG00000163877	SNIP1	74.0057	-0.225879	0.383096	0.543352	not significant	2.9751	1.39725	0.379706		0.0228458	0.0661186	1.53312	0.126952	0.310508	not significant
ENST00000274605	ENSG00000145911	N4BP3	36.1491	-1.3008	0.000787641	0.00425463	downregulated	3.33548	0.29077	0.855436		0.0634544	0.183641	1.5331	0.190127	0.40037	not significant
ENST00000308167	ENSG00000102034	ELF4	203.34	-0.249201	0.21926	0.368615	not significant	14.9332	1.38395	0.0766804	0.271041	0.0418663	0.121163	1.53309	0.00316574	0.0262493	translationally activated
ENST00000264711	ENSG00000115137	DNAJC27	36.3871	-0.33709	0.310042	0.471164	not significant	0.188631	0.153698	0.975002		0.0102387	0.0296056	1.53184	#NUM!	#NUM!	not significant
ENST00000360840	ENSG00000116221	MRPL37	634.336	-0.0596286	0.766929	0.856913	not significant	164.712	1.5387	1.90072e-05	0.000478934	0.143268	0.414187	1.53156	3.55165e-05	0.00090834	translationally activated
ENST00000367012	ENSG00000082497	SERTAD4	110.771	-0.302092	0.201157	0.346335	not significant	7.43724	1.21466	0.284108		0.0386374	0.111684	1.53135	0.0795845	0.232353	not significant
ENST00000435680	ENSG00000166912	MTMR10	99.5337	-0.671954	0.0151182	0.0483668	downregulated	8.22044	0.886535	0.373637	0.646733	0.0510241	0.147353	1.53002	0.0461233	0.164184	not significant
ENST00000285947	ENSG00000155542	SETD9	44.1408	-0.0831752	0.838179	0.902859	not significant	4.34581	1.48157	0.294554		0.0543203	0.156726	1.52868	0.161062	0.357657	not significant
ENST00000525621	ENSG00000105397	TYK2	124.726	-0.581657	0.00962604	0.0336181	downregulated	15.332	1.0254	0.189416	0.458025	0.0747833	0.215745	1.52854	0.00531818	0.0379317	translationally activated
ENST00000350796	ENSG00000008256	CYTH3	463.981	-1.34997	1.02837e-13	4.25037e-12	downregulated	33.7122	0.254078	0.64928	0.842554	0.0508945	0.146812	1.52839	0.000357008	0.00527512	translationally activated
ENST00000313833	ENSG00000178974	FBXO34	245.893	-0.0141549	0.940451	0.965561	not significant	10.8211	1.5451	0.0939202	0.307034	0.0240736	0.0694285	1.52808	0.0207012	0.0950601	not significant
ENST00000368222	ENSG00000143320	CRABP2	75.3748	-1.9434	1.04518e-10	2.67283e-09	downregulated	98.0732	-0.320288	0.443623	0.704101	1.00532	2.89935	1.52808	0.000568315	0.00758772	translationally activated
ENST00000395443	ENSG00000198218	QRICH1	376.418	-0.529477	0.00290001	0.0126732	downregulated	96.5932	1.0624	0.00696246	0.0537959	0.154166	0.444595	1.52801	1.1748e-05	0.000402381	translationally activated
ENST00000607772	ENSG00000153721	CNKSR3	36.7848	0.356213	0.241331	0.395193	not significant	2.08586	1.97625	0.296537		0.0291764	0.084136	1.52792	#NUM!	#NUM!	not significant
ENST00000252971	ENSG00000130675	MNX1	19.955	-0.232039	0.638881	0.763588	not significant	3.9427	1.33454	0.340742		0.112779	0.325069	1.52725	0.154929	0.349646	not significant
ENST00000519676	ENSG00000174032	SLC25A30	159.186	0.599	0.00182559	0.0085544	upregulated	19.8943	2.15947	0.00211828	0.0223763	0.0620001	0.178645	1.52676	0.00379115	0.0297581	translationally activated
ENST00000482016	ENSG00000163320	CGGBP1	533.769	-0.349349	0.0336403	0.0904213	not significant	43.618	1.24329	0.0133616	0.08574	0.047584	0.136967	1.52528	8.26285e-05	0.00171871	translationally activated
ENST00000307078	ENSG00000168646	AXIN2	7.33685	-1.38171	0.0516845	0.125524	not significant	0.91458	0.381847	0.891794		0.0882006	0.253753	1.52457	#NUM!	#NUM!	not significant
ENST00000304786	ENSG00000143742	SRP9	379.445	-0.34885	0.156164	0.287933	not significant	67.1395	1.23477	0.00423371	0.0376372	0.103236	0.296775	1.52343	0.0006849	0.0088281	translationally activated
ENST00000328405	ENSG00000183960	KCNH8	26.5005	1.76472	3.06873e-07	4.40891e-06	upregulated	1.06757	3.30452	0.263281		0.0173703	0.0499296	1.52327	#NUM!	#NUM!	not significant
ENST00000343938	ENSG00000224051	CPTP	29.9871	-0.702894	0.0647416	0.150067	not significant	10.1496	0.933867	0.299801	0.584275	0.2093	0.60154	1.52309	0.022514	0.100105	not significant
ENST00000262138	ENSG00000075461	CACNG4	138.574	-1.82693	1.20103e-11	3.64282e-10	downregulated	2.54239	-0.262234	0.886084		0.0139538	0.0400988	1.5229	0.281237	0.503702	not significant
ENST00000334256	ENSG00000186432	KPNA4	1589.43	0.299757	0.09267	0.195635	not significant	297.778	1.88511	4.0996e-09	2.49508e-07	0.0977102	0.280646	1.52217	3.60742e-06	0.000159814	translationally activated
ENST00000338608	ENSG00000162148	SAXO4	2.19859	-0.185996	0.880101	0.926868	not significant	0.11966	0.873574	0.86069		0.112473	0.322576	1.52007	#NUM!	#NUM!	not significant
ENST00000244496	ENSG00000124541	RRP36	90.9277	-0.244716	0.273986	0.431398	not significant	34.3426	1.31734	0.0195719	0.111405	0.216629	0.621213	1.51986	0.00102159	0.0119305	translationally activated
ENST00000684222	ENSG00000196337	CGB7	5.06033	-0.488763	0.535687	0.681791	not significant	1.42655	1.21285	0.605175		0.168599	0.483256	1.5192	#NUM!	#NUM!	not significant
ENST00000394976	ENSG00000181904	C5orf24	335.525	0.469005	0.0301945	0.0830436	not significant	31.8336	2.05176	0.000264862	0.00414148	0.0482156	0.138131	1.51846	0.00120896	0.0134113	translationally activated
ENST00000236273	ENSG00000117614	SYF2	89.3129	-0.0156508	0.951128	0.970981	not significant	23.1128	1.53878	0.0200785	0.113634	0.142628	0.408316	1.51743	0.00577297	0.0401993	translationally activated
ENST00000598249	ENSG00000160460	SPTBN4	3.41596	-1.7413	0.122903	0.241001	not significant	0.308292	-0.540798	0.90445		0.130795	0.37444	1.51743	#NUM!	#NUM!	not significant
ENST00000209875	ENSG00000094916	CBX5	1234.77	-0.855234	1.89239e-08	3.47075e-07	downregulated	37.8782	0.707432	0.234102	0.512123	0.0196873	0.0563406	1.51691	0.00163102	0.0163999	translationally activated
ENST00000366956	ENSG00000152104	PTPN14	591.436	0.155986	0.286376	0.445215	not significant	33.7299	1.75746	0.00208473	0.0221277	0.0305627	0.0874061	1.51596	0.000104243	0.00204541	translationally activated
ENST00000380325	ENSG00000125901	MRPS26	11.1356	-1.29906	0.035334	0.0938773	not significant	30.4448	0.369654	0.522256	0.762378	1.87853	5.37187	1.51582	0.0101557	0.0591229	not significant
ENST00000417606	ENSG00000226763	SRRM5	0.902503	-2.23035	0.24447		not significant	0				0.349791	1	1.51543	#NUM!	#NUM!	not significant
ENST00000574481	ENSG00000141086	CTRL	0.909469	-2.26178	0.220695		not significant	0				0.350148	1	1.51396	#NUM!	#NUM!	not significant
ENST00000352681	ENSG00000103269	RHBDL1	1.03091	-2.4423	0.120954		not significant	1.48987	-0.41587	0.861932		0.859301	2.45365	1.5137	#NUM!	#NUM!	not significant
ENST00000370683	ENSG00000022267	FHL1	36.9319	-2.34905	5.64412e-08	9.35744e-07	downregulated	6.40104	-0.818091	0.493717		0.144061	0.411181	1.51309	0.147838	0.339975	not significant
ENST00000393597	ENSG00000175591	P2RY2	6.35975	0.441622	0.485683	0.639524	not significant	0.606288	2.28802	0.529765		0.0487745	0.139196	1.51292	#NUM!	#NUM!	not significant
ENST00000280979	ENSG00000151320	AKAP6	16.6985	-0.294484	0.511928	0.662077	not significant	0.9676	1.10542	0.71218		0.0336995	0.0961353	1.51234	#NUM!	#NUM!	not significant
ENST00000334166	ENSG00000187123	LYPD6	86.9202	-0.265513	0.333421	0.496096	not significant	1.64286	1.26273	0.575854		0.0109327	0.0311806	1.512	#NUM!	#NUM!	not significant
ENST00000357244	ENSG00000056586	RC3H2	574.689	0.201382	0.247377	0.40212	not significant	12.4842	1.77118	0.0313068	0.152995	0.0115801	0.0330262	1.51197	0.00826042	0.0514908	not significant
ENST00000215115	ENSG00000099385	BCL7C	9.4423	0.266895	0.720114	0.826265	not significant	12.0069	1.8149	0.0310211	0.151975	0.67065	1.91247	1.51181	0.103302	0.274331	not significant
ENST00000252445	ENSG00000130165	ELOF1	42.089	0.502163	0.139101	0.264565	not significant	15.7835	2.07902	0.00821216	0.060106	0.190282	0.542591	1.51172	0.0169518	0.0831127	not significant
ENST00000312637	ENSG00000174132	FAM174A	32.8989	0.693348	0.0936653	0.197121	not significant	3.06285	2.22216	0.174262		0.0457872	0.130523	1.51129	0.2363	0.455631	not significant
ENST00000349394	ENSG00000182379	NXPH4	6.66378	-2.0236	0.0134346	0.0441599	downregulated	2.68739	-0.402435	0.819122		0.314553	0.896491	1.51098	0.290245	0.512292	not significant
ENST00000333407	ENSG00000133477	FAM83F	224.921	-0.343637	0.0767489	0.170266	not significant	29.5445	1.24495	0.0377544	0.172866	0.0771412	0.219847	1.51093	0.000653503	0.00852545	translationally activated
ENST00000335312	ENSG00000186111	PIP5K1C	189.307	0.0720211	0.741009	0.840789	not significant	25.7647	1.6401	0.00675147	0.0526801	0.0741833	0.211347	1.51045	0.00176178	0.0173546	translationally activated
ENST00000397463	ENSG00000150551	LYPD1	78.0075	0.776787	0.00386366	0.016048	upregulated	0.580943	2.42408	0.511617		0.00363673	0.0103596	1.51025	#NUM!	#NUM!	not significant
ENST00000323534	ENSG00000181467	RAP2B	1209.97	-0.851063	1.86443e-07	2.78785e-06	downregulated	148.184	0.71151	0.063826	0.243604	0.0787449	0.224218	1.50965	2.08639e-05	0.000610979	translationally activated
ENST00000239144	ENSG00000120068	HOXB8	50.5753	-0.769508	0.0149673	0.0479755	downregulated	6.41237	0.865398	0.458755		0.0802997	0.228611	1.50943	0.0424249	0.154712	not significant
ENST00000408931	ENSG00000164532	TBX20	10.2685	0.693087	0.221465	0.371312	not significant	0.0943156	1.04734	0.833719		0.0257323	0.0732481	1.50921	#NUM!	#NUM!	not significant
ENST00000355716	ENSG00000157873	TNFRSF14	22.9653	0.202495	0.615008	0.745761	not significant	2.76112	1.82036	0.273031		0.0639513	0.182008	1.50896	0.158098	0.353996	not significant
ENST00000239938	ENSG00000120738	EGR1	540.481	-0.887079	0.23418	0.387046	not significant	88.0162	0.69019	0.536905	0.77313	0.105889	0.301348	1.50887	0.0848071	0.241768	not significant
ENST00000330978	ENSG00000183336	BOLA2	9.32539	-2.30531	0.00168036	0.00799875	downregulated	123.467	-0.668807	0.0926971	0.304708	10.8068	30.75	1.50865	0.0174254	0.0845369	not significant
ENST00000296930	ENSG00000181163	NPM1	922.681	-0.801494	0.000607267	0.00342697	downregulated	675.505	0.769147	0.0289617	0.145393	0.46657	1.32652	1.50749	0.000619645	0.00817173	translationally activated
ENST00000377028	ENSG00000080166	DCT	0.900436	-2.24697	0.230915		not significant	0				0.351739	1	1.50742	#NUM!	#NUM!	not significant
ENST00000335793	ENSG00000179604	CDC42EP4	371.492	-0.463344	0.00802341	0.0290285	downregulated	28.6012	1.09391	0.0633761	0.243002	0.0462327	0.131429	1.5073	0.000795385	0.00994796	translationally activated
ENST00000215794	ENSG00000184979	USP18	164.293	3.53086	7.65231e-29	1.06932e-26	upregulated	51.4232	5.14777	1.19522e-16	2.36414e-14	0.121858	0.346391	1.5072	0.0171795	0.083805	not significant
ENST00000325307	ENSG00000029993	HMGB3	101.647	-0.887496	0.000148916	0.00103004	downregulated	37.744	0.683253	0.216392	0.492127	0.241431	0.686232	1.50708	0.00102866	0.0119719	translationally activated
ENST00000236192	ENSG00000117533	VAMP4	82.1945	-0.358034	0.264291	0.4207	not significant	5.69815	1.21003	0.385374		0.0407126	0.115701	1.50686	0.11412	0.291787	not significant
ENST00000372338	ENSG00000130720	FIBCD1	21.2608	0.723602	0.113527	0.227092	not significant	1.99154	2.35483	0.233494		0.0460517	0.130846	1.50654	#NUM!	#NUM!	not significant
ENST00000393775	ENSG00000144847	IGSF11	3.46448	-0.062884	0.94876	0.970167	not significant	0.11966	0.873574	0.86069		0.0768382	0.218316	1.50652	#NUM!	#NUM!	not significant
ENST00000340912	ENSG00000166192	SENP8	10.9468	-0.853872	0.13514	0.258941	not significant	4.51565	0.749521	0.565476		0.264655	0.751871	1.50637	0.117366	0.295565	not significant
ENST00000359358	ENSG00000197705	KLHL14	12.1577	-0.883153	0.105248	0.214592	not significant	0.794919	0.842573	0.777305		0.0427243	0.121353	1.50608	#NUM!	#NUM!	not significant
ENST00000241014	ENSG00000121653	MAPK8IP1	21.0293	-0.510753	0.27519	0.432479	not significant	4.32328	1.14451	0.423469		0.124838	0.35458	1.50605	0.0793497	0.231947	not significant
ENST00000374542	ENSG00000204209	DAXX	296.533	-0.168404	0.389113	0.549232	not significant	19.6647	1.37306	0.0458327	0.19675	0.0377816	0.107285	1.50569	0.00437608	0.0329328	translationally activated
ENST00000247178	ENSG00000126775	ATG14	64.2064	-0.111264	0.686842	0.800536	not significant	6.77279	1.46479	0.188066		0.0594297	0.168679	1.50502	0.048504	0.169362	not significant
ENST00000407418	ENSG00000183741	CBX6	242.857	-0.562633	0.0179324	0.0552936	not significant	168.844	1.01345	0.00466397	0.0400666	0.42542	1.20726	1.50478	0.000186765	0.00318472	translationally activated
ENST00000306730	ENSG00000169857	AVEN	11.2773	0.835849	0.1199	0.236653	not significant	2.77051	2.44478	0.148246		0.118444	0.335917	1.5039	0.197599	0.408038	not significant
ENST00000258052	ENSG00000135587	SMPD2	32.0784	0.0197339	0.958562	0.975262	not significant	7.01635	1.54536	0.185161		0.120118	0.340281	1.50227	0.100711	0.269563	not significant
ENST00000333643	ENSG00000184515	BEX5	1.95646	-2.41146	0.0942605	0.198036	not significant	0				0.225185	0.637635	1.50162	#NUM!	#NUM!	not significant
ENST00000306954	ENSG00000170270	GON7	74.7947	-0.110612	0.712573	0.820581	not significant	10.0219	1.43648	0.112174	0.338233	0.0759332	0.214974	1.50136	0.0305856	0.123579	not significant
ENST00000337539	ENSG00000128271	ADORA2A	2.47441	-2.04865	0.10788	0.218798	not significant	0				0.191924	0.543339	1.50132	#NUM!	#NUM!	not significant
ENST00000305850	ENSG00000166451	CENPN	226.827	-0.163467	0.355248	0.517229	not significant	21.8064	1.39509	0.0323465	0.155862	0.0548885	0.15533	1.50076	0.00142011	0.0149947	translationally activated
ENST00000539719	ENSG00000160094	ZNF362	38.0226	0.0484	0.877909	0.926199	not significant	5.03561	1.64003	0.189819		0.0727276	0.205784	1.50056	0.0688218	0.211305	not significant
ENST00000340607	ENSG00000148344	PTGES	44.896	-2.28601	5.32121e-08	8.84707e-07	downregulated	11.6262	-0.730881	0.420411	0.688808	0.215051	0.608476	1.50052	0.056958	0.18729	not significant
ENST00000382038	ENSG00000113456	RAD1	76.93	0.0144063	0.955222	0.973044	not significant	18.8985	1.59829	0.0295917	0.146974	0.136305	0.385464	1.49976	0.00444925	0.0333281	translationally activated
ENST00000393927	ENSG00000133250	ZNF414	0.77931	-0.750752	0.660987		not significant	7.17588	0.474089	0.664105		6.19179	17.502	1.49909	#NUM!	#NUM!	not significant
ENST00000684192	ENSG00000164080	RAD54L2	244.63	-0.56584	0.00322719	0.0138453	downregulated	7.4654	1.0094	0.329474		0.0187268	0.0529173	1.49863	0.0302528	0.122643	not significant
ENST00000260970	ENSG00000138398	PPIG	137.966	-0.364606	0.153277	0.284139	not significant	17.5601	1.16976	0.102742	0.320888	0.0754705	0.213214	1.49832	0.0106304	0.0610068	not significant
ENST00000375980	ENSG00000142634	EFHD2	200.99	-0.554662	0.020736	0.0619335	not significant	82.2883	1.00318	0.0189363	0.10849	0.250313	0.706793	1.49756	0.000661866	0.00861136	translationally activated
ENST00000261674	ENSG00000061936	SFSWAP	87.1509	-1.1992	2.42154e-05	0.000212278	downregulated	27.1712	0.368624	0.547534	0.779578	0.215548	0.608438	1.4971	0.00383309	0.0300273	translationally activated
ENST00000262752	ENSG00000072133	RPS6KA6	82.3756	0.486489	0.0553465	0.132125	not significant	1.45423	1.98694	0.402251		0.00906856	0.0255934	1.49683	#NUM!	#NUM!	not significant
ENST00000309100	ENSG00000173327	MAP3K11	225.565	-0.310523	0.25343	0.408566	not significant	16.5085	1.2658	0.0890619	0.297449	0.0429905	0.121326	1.49679	0.0116112	0.0647568	not significant
ENST00000554311	ENSG00000168398	BDKRB2	5.75832	-0.451423	0.520081	0.668717	not significant	0.188631	0.153698	0.975002		0.061165	0.172598	1.49664	#NUM!	#NUM!	not significant
ENST00000602845	ENSG00000270170	NCBP2AS2	63.9676	-0.601741	0.0455881	0.113588	not significant	23.7741	1.00326	0.180522	0.445924	0.229955	0.648806	1.49643	0.00984508	0.0579407	not significant
ENST00000382599	ENSG00000074211	PPP2R2C	144.475	-0.136549	0.600758	0.734628	not significant	2.27449	1.43445	0.425993		0.00896363	0.0252843	1.49608	#NUM!	#NUM!	not significant
ENST00000347162	ENSG00000137171	KLC4	44.495	-0.829708	0.0223726	0.0657016	not significant	23.0166	0.721902	0.270576	0.552241	0.335571	0.945989	1.49521	0.00985372	0.0579564	not significant
ENST00000356521	ENSG00000172785	ZNG1A	30.0804	0.353647	0.280279	0.438113	not significant	45.1803	1.92401	0.000129412	0.00231354	0.784005	2.21006	1.49515	0.00119007	0.0132895	translationally activated
ENST00000394456	ENSG00000125651	GTF2F1	146.203	0.166605	0.464279	0.62013	not significant	22.3451	1.72231	0.0078563	0.058414	0.0825851	0.232782	1.49502	0.00335138	0.0272321	translationally activated
ENST00000293872	ENSG00000007392	LUC7L	24.0449	-0.439578	0.371574	0.532089	not significant	11.9562	1.11502	0.185161	0.452644	0.297719	0.839137	1.49496	0.0525248	0.177271	not significant
ENST00000652272	ENSG00000101158	NELFCD	513.498	-0.0341096	0.859672	0.915932	not significant	134.322	1.51659	4.09869e-05	0.000905834	0.146348	0.412347	1.49445	4.04574e-05	0.00100295	translationally activated
ENST00000306200	ENSG00000168818	STX18	79.9695	0.489041	0.0310218	0.0848338	not significant	29.9341	2.05441	0.000871751	0.0110283	0.192848	0.542952	1.49336	0.00124315	0.0136202	translationally activated
ENST00000598441	ENSG00000104852	SNRNP70	91.6848	-0.469358	0.0377229	0.0987052	not significant	68.1985	1.09448	0.0159803	0.0965164	0.450471	1.26774	1.49275	0.000155257	0.00278686	translationally activated
ENST00000255189	ENSG00000132837	DMGDH	0.886338	-2.21724	0.173526		not significant	0				0.355386	1	1.49254	#NUM!	#NUM!	not significant
ENST00000683859	ENSG00000153885	KCTD15	35.2247	-0.259485	0.455116	0.61153	not significant	1.37586	1.34748	0.569042		0.0229071	0.0644478	1.49234	#NUM!	#NUM!	not significant
ENST00000369562	ENSG00000272514	CFAP206	1.67878	-1.04112	0.446589		not significant	0.794919	0.842573	0.777305		0.30999	0.871833	1.49183	#NUM!	#NUM!	not significant
ENST00000216211	ENSG00000100373	UPK3A	2.05561	-3.43208	0.00922764	0.0325268	downregulated	0.667273	-1.64638	0.617225		0.355634	1	1.49153	#NUM!	#NUM!	not significant
ENST00000684302	ENSG00000111181	SLC6A12	0.951807	-2.33092	0.157135		not significant	0.308292	-0.540798	0.90445		0.355658	1	1.49144	#NUM!	#NUM!	not significant
ENST00000562435	ENSG00000171208	NETO2	195.331	0.471793	0.032123	0.0872015	not significant	13.1346	2.01882	0.0138142	0.0873687	0.0346674	0.097472	1.49141	0.0135913	0.0718582	not significant
ENST00000356189	ENSG00000176244	ACBD7	83.5003	-1.51187	4.83863e-06	5.30803e-05	downregulated	9.86983	0.0435885	0.962637	0.984665	0.0865135	0.243195	1.49111	0.0434779	0.157368	not significant
ENST00000334186	ENSG00000177380	PPFIA3	29.2078	-0.445448	0.234415	0.387325	not significant	9.21197	1.12893	0.233615	0.511918	0.188935	0.530958	1.49071	0.0385614	0.144818	not significant
ENST00000429371	ENSG00000196378	ZNF34	26.2619	-0.74255	0.134959	0.258678	not significant	6.01118	0.810722	0.479078		0.146603	0.411963	1.4906	0.104103	0.27549	not significant
ENST00000427836	ENSG00000178385	PLEKHM3	129.344	-0.554979	0.00731035	0.0268909	downregulated	2.48847	1.01013	0.557792		0.0118452	0.0332466	1.4889	0.183311	0.389401	not significant
ENST00000321027	ENSG00000005436	GCFC2	77.3174	-1.27158	6.92214e-07	9.18103e-06	downregulated	10.2077	0.322898	0.737241	0.889456	0.0930065	0.260969	1.48848	0.0138071	0.0724983	not significant
ENST00000261813	ENSG00000113068	PFDN1	394.561	0.179367	0.43507	0.593067	not significant	78.4521	1.71539	0.000121944	0.00220279	0.107756	0.302094	1.48723	0.00102885	0.0119719	translationally activated
ENST00000221403	ENSG00000104808	DHDH	4.62575	-2.27235	0.0301966	0.0830436	not significant	7.67693	-0.66914	0.542276	0.776943	1.34808	3.77857	1.48693	0.184915	0.392121	not significant
ENST00000263269	ENSG00000105464	GRIN2D	7.25614	-2.20965	0.00538874	0.0210283	downregulated	1.75453	-0.823999	0.714782		0.196831	0.55169	1.4869	#NUM!	#NUM!	not significant
ENST00000283006	ENSG00000153044	CENPH	141.094	-0.804583	0.000109325	0.000793115	downregulated	7.0008	0.690186	0.542791		0.0319063	0.0894264	1.48686	0.0833594	0.239123	not significant
ENST00000492112	ENSG00000188529	SRSF10	208.984	0.290681	0.231455	0.383622	not significant	34.2165	1.82538	0.000959705	0.0118644	0.0870913	0.244065	1.48666	0.00290689	0.0247596	translationally activated
ENST00000266742	ENSG00000139350	NEDD1	200.97	-0.196411	0.33336	0.496067	not significant	23.2113	1.34433	0.0345404	0.162766	0.0667053	0.186837	1.4859	0.00246074	0.0220443	translationally activated
ENST00000262932	ENSG00000166997	CNPY4	9.49761	-0.753755	0.245051	0.399834	not significant	5.129	0.904814	0.480359		0.339643	0.951166	1.48568	0.0959689	0.261189	not significant
ENST00000330173	ENSG00000171827	ZNF570	8.94984	-2.24254	0.00363587	0.0152475	downregulated	0.572957	-1.42367	0.686738		0.0849505	0.237869	1.48547	#NUM!	#NUM!	not significant
ENST00000566780	ENSG00000186153	WWOX	39.9371	-0.291869	0.401685	0.561842	not significant	11.5081	1.26634	0.142495	0.3892	0.16984	0.475528	1.48535	0.0237002	0.104064	not significant
ENST00000305883	ENSG00000172059	KLF11	144.981	0.289308	0.265455	0.42221	not significant	17.2537	1.80155	0.0160065	0.0966008	0.0634475	0.177491	1.48411	0.0166779	0.0821799	not significant
ENST00000330871	ENSG00000184557	SOCS3	314.022	0.31482	0.336905	0.499711	not significant	25.371	1.8843	0.00325449	0.0309489	0.0429592	0.120102	1.48322	0.0177903	0.0858526	not significant
ENST00000475390	ENSG00000121871	SLITRK3	0.582287	-1.61427	0.455296		not significant	0.188631	0.153698	0.975002		0.357874	1	1.48248	#NUM!	#NUM!	not significant
ENST00000641841	ENSG00000243896	OR2A7	7.93086	-1.73372	0.0148093	0.0475242	downregulated	0				0.0745977	0.208154	1.48045	#NUM!	#NUM!	not significant
ENST00000367821	ENSG00000143178	TBX19	11.7725	0.699619	0.21649	0.365057	not significant	0.0943156	1.04734	0.833719		0.0228843	0.0638472	1.48027	#NUM!	#NUM!	not significant
ENST00000437590	ENSG00000243660	ZNF487	11.7006	-0.669877	0.236123	0.389544	not significant	0.769574	0.942406	0.770787		0.0423342	0.118051	1.47951	#NUM!	#NUM!	not significant
ENST00000393567	ENSG00000157423	HYDIN	8.60073	-0.581295	0.512451	0.662534	not significant	1.76252	0.947925	0.646735		0.12704	0.35421	1.47932	#NUM!	#NUM!	not significant
ENST00000329665	ENSG00000182318	ZSCAN22	35.1511	-0.301965	0.409966	0.570028	not significant	4.32935	1.16687	0.392889		0.0730962	0.203765	1.47903	0.167085	0.365754	not significant
ENST00000375249	ENSG00000130956	HABP4	92.4742	-0.657838	0.00315388	0.0135854	downregulated	10.2551	0.876261	0.344838	0.620927	0.070082	0.195255	1.47824	0.0211736	0.0963098	not significant
ENST00000266254	ENSG00000100271	TTLL1	42.6598	-0.258856	0.405744	0.566237	not significant	8.66203	1.2959	0.178622	0.443478	0.119097	0.331798	1.47817	0.031854	0.127062	not significant
ENST00000259467	ENSG00000136940	PDCL	54.1436	-0.365118	0.197923	0.342452	not significant	12.5118	1.17537	0.151267	0.402425	0.137996	0.384059	1.47671	0.0162176	0.0806554	not significant
ENST00000216479	ENSG00000100591	AHSA1	370.244	0.0160943	0.933012	0.960843	not significant	180.667	1.55705	3.26282e-05	0.000749077	0.272909	0.759512	1.47666	0.00010123	0.00201071	translationally activated
ENST00000436624	ENSG00000196653	ZNF502	0.873407	-2.20822	0.252193		not significant	0				0.359569	1	1.47566	#NUM!	#NUM!	not significant
ENST00000381501	ENSG00000135605	TEC	59.2623	1.2586	0.000781475	0.00422912	upregulated	4.12669	2.82948	0.0518989		0.0326945	0.0909216	1.47558	0.13113	0.31673	not significant
ENST00000395604	ENSG00000166484	MAPK7	55.1093	0.748892	0.0247106	0.0709698	not significant	8.83946	2.28302	0.0201041	0.113698	0.0804148	0.223587	1.4753	0.0467613	0.165907	not significant
ENST00000244040	ENSG00000124209	RAB22A	1155.72	-0.272892	0.165863	0.300811	not significant	42.1439	1.25018	0.0185732	0.107139	0.0214816	0.0597188	1.47508	0.00130461	0.0140195	translationally activated
ENST00000428216	ENSG00000088888	MAVS	372.997	-0.571169	0.00214511	0.00977079	downregulated	20.4681	0.996777	0.140466	0.386269	0.0340734	0.0946769	1.47437	0.00180881	0.0177457	translationally activated
ENST00000378567	ENSG00000067606	PRKCZ	81.03	-0.970872	0.00150809	0.00732092	downregulated	11.721	0.558559	0.519281	0.760313	0.0963591	0.267729	1.47428	0.0355019	0.136554	not significant
ENST00000265807	ENSG00000104611	SH2D4A	152.388	-0.738278	0.00137436	0.00681645	downregulated	23.0071	0.806278	0.208184	0.483037	0.0965972	0.268347	1.47404	0.0035574	0.0285347	translationally activated
ENST00000399808	ENSG00000142089	IFITM3	251.72	0.462197	0.0871982	0.187083	not significant	211.295	2.00347	2.26997e-09	1.4843e-07	0.438009	1.21644	1.47363	0.00090029	0.0109175	translationally activated
ENST00000328913	ENSG00000053524	MCF2L2	1.64437	-2.20008	0.11169		not significant	0				0.254074	0.704108	1.47055	#NUM!	#NUM!	not significant
ENST00000249776	ENSG00000128944	KNSTRN	130.611	-1.62936	2.2563e-09	4.79917e-08	downregulated	20.4909	-0.123294	0.856939	0.943025	0.117962	0.326768	1.46995	0.0132946	0.0711566	not significant
ENST00000288228	ENSG00000157470	FAM81A	65.8477	0.380362	0.183106	0.323057	not significant	1.47957	1.89759	0.394876		0.0118822	0.032899	1.46925	#NUM!	#NUM!	not significant
ENST00000373912	ENSG00000117748	RPA2	58.6511	-0.798539	0.00521396	0.0205168	downregulated	11.8497	0.778295	0.365563	0.639215	0.130989	0.362669	1.46921	0.0130274	0.0700642	not significant
ENST00000393752	ENSG00000184845	DRD1	4.25295	1.34981	0.0815458	0.178214	not significant	0.778969	2.60278	0.438772		0.0851766	0.235707	1.46847	#NUM!	#NUM!	not significant
ENST00000284617	ENSG00000154429	CCSAP	165.167	-0.707511	0.000556178	0.00318926	downregulated	11.6272	0.7747	0.37705	0.650789	0.0450419	0.124023	1.46127	0.0270848	0.113798	not significant
ENST00000291565	ENSG00000160209	PDXK	885.723	-0.687141	4.56517e-05	0.000371608	downregulated	141.734	0.836548	0.0202509	0.114172	0.102018	0.280854	1.461	1.04889e-05	0.000368366	translationally activated
ENST00000379982	ENSG00000164292	RHOBTB3	392.942	-1.21277	4.92173e-07	6.77272e-06	downregulated	14.934	0.333239	0.665953	0.851792	0.0266101	0.0732528	1.46091	0.0141973	0.073907	not significant
ENST00000306145	ENSG00000291317	TMEM276	13.8187	-0.491884	0.365627	0.526996	not significant	7.30212	1.11251	0.285819		0.321902	0.885366	1.45965	0.0563854	0.186153	not significant
ENST00000313669	ENSG00000160963	COL26A1	0.85685	-2.17331	0.322352		not significant	0				0.364546	1	1.45583	#NUM!	#NUM!	not significant
ENST00000233154	ENSG00000071051	NCK2	269.462	-0.120843	0.541678	0.687078	not significant	8.74039	1.39255	0.147691	0.396516	0.0187706	0.0514556	1.45485	0.0309085	0.124676	not significant
ENST00000393760	ENSG00000171307	ZDHHC16	185.496	-0.448169	0.0196697	0.0595084	not significant	4.18202	1.06347	0.430606		0.0138378	0.0379333	1.45485	0.107117	0.280352	not significant
ENST00000370481	ENSG00000117226	GBP3	690.324	1.09248	2.79662e-09	5.8724e-08	upregulated	72.6814	2.59948	5.00872e-09	2.95739e-07	0.0508948	0.13951	1.45478	0.00024149	0.00384993	translationally activated
ENST00000587230	ENSG00000104915	STX10	84.5116	-0.839146	0.00400496	0.0165587	downregulated	20.2714	0.679757	0.311685	0.592786	0.15772	0.432237	1.45445	0.0104709	0.0603416	not significant
ENST00000225171	ENSG00000108176	DNAJC12	8.52569	0.0151837	0.979974	0.988656	not significant	1.84088	1.42252	0.534146		0.122234	0.334946	1.45428	#NUM!	#NUM!	not significant
ENST00000389617	ENSG00000172986	GXYLT2	4.18145	-2.04995	0.0465967	0.115635	not significant	0				0.129491	0.354772	1.45404	#NUM!	#NUM!	not significant
ENST00000256367	ENSG00000133985	TTC9	192.713	-0.512568	0.0110855	0.0377272	downregulated	13.9111	0.959776	0.238771	0.517539	0.044788	0.1227	1.45395	0.0189109	0.0890685	not significant
ENST00000683431	ENSG00000050165	DKK3	214.179	0.472383	0.0106719	0.0365742	upregulated	40.0237	2.00925	0.000144933	0.00254259	0.09842	0.26952	1.45337	0.000299127	0.00460228	translationally activated
ENST00000550078	ENSG00000257315	ZBED6	344.571	0.626489	0.0033238	0.0141735	upregulated	1.6776	2.04946	0.361213		0.00250054	0.00684531	1.45287	#NUM!	#NUM!	not significant
ENST00000289228	ENSG00000115073	ACTR1B	129.948	-0.205825	0.383835	0.544024	not significant	22.5736	1.32166	0.039139	0.177378	0.102298	0.279779	1.45151	0.00348852	0.0281083	translationally activated
ENST00000375662	ENSG00000185519	FAM131C	3.00683	-3.984	0.00273899	0.0120503	downregulated	1.00091	-2.23143	0.431069		0.365749	1	1.45107	#NUM!	#NUM!	not significant
ENST00000356864	ENSG00000173535	TNFRSF10C	33.0823	-0.151662	0.695125	0.807619	not significant	5.45135	1.26678	0.317569		0.0964961	0.263704	1.45038	0.171188	0.372296	not significant
ENST00000361752	ENSG00000112531	QKI	514.422	0.0909024	0.626667	0.754319	not significant	36.5473	1.60611	0.00245809	0.0248701	0.0397964	0.108732	1.45007	0.00062921	0.00827535	translationally activated
ENST00000311277	ENSG00000164114	MAP9	61.5069	-0.550999	0.0526807	0.127472	not significant	3.25804	0.969082	0.528429		0.0333063	0.0908894	1.44832	0.149881	0.342238	not significant
ENST00000316637	ENSG00000023892	DEF6	5.62659	0.0270484	0.971496	0.983647	not significant	6.01027	1.57715	0.170281		0.603961	1.6478	1.44801	0.104139	0.27549	not significant
ENST00000356454	ENSG00000198142	SOWAHC	179.52	-1.20814	5.68355e-08	9.40952e-07	downregulated	16.5032	0.324005	0.666554	0.85212	0.0649286	0.177047	1.44721	0.00683643	0.0449258	translationally activated
ENST00000465995	ENSG00000170946	DNAJC24	57.5247	-0.417231	0.131189	0.253391	not significant	3.57199	1.17405	0.44748		0.0380498	0.10374	1.44701	0.0851031	0.242366	not significant
ENST00000284503	ENSG00000154328	NEIL2	59.2834	-0.327115	0.220026	0.369533	not significant	13.5953	1.20735	0.126102	0.363469	0.137972	0.375836	1.44573	0.0104616	0.0603237	not significant
ENST00000273990	ENSG00000145358	DDIT4L	5.45715	-1.41809	0.0849828	0.18363	not significant	1.35193	-0.119319	0.961519		0.182066	0.495896	1.44558	#NUM!	#NUM!	not significant
ENST00000367282	ENSG00000170075	GPR37L1	3.33303	-0.675203	0.517989	0.66705	not significant	0.188631	0.153698	0.975002		0.101708	0.27696	1.44524	#NUM!	#NUM!	not significant
ENST00000427482	ENSG00000140600	SH3GL3	5.38976	-0.797822	0.334356	0.497062	not significant	0.213976	-0.00921898	0.998496		0.0705727	0.192096	1.44465	#NUM!	#NUM!	not significant
ENST00000395965	ENSG00000113391	ARB2A	146.429	-0.318627	0.190826	0.332825	not significant	7.71645	1.15875	0.263877	0.544666	0.0317312	0.0862624	1.44283	0.0627218	0.199634	not significant
ENST00000367553	ENSG00000135838	NPL	10.3499	0.188223	0.716108	0.82355	not significant	1.28155	1.73494	0.478596		0.0691521	0.187883	1.44199	#NUM!	#NUM!	not significant
ENST00000377346	ENSG00000171608	PIK3CD	96.466	-0.58837	0.00909934	0.0322539	downregulated	5.38894	0.8853	0.462269		0.0354051	0.0961793	1.44177	0.0926883	0.255889	not significant
ENST00000258411	ENSG00000135925	WNT10A	2.67922	-2.01866	0.102038	0.209759	not significant	0.333636	-0.646222	0.882355		0.172442	0.468035	1.4405	#NUM!	#NUM!	not significant
ENST00000392320	ENSG00000138378	STAT4	7.78301	-0.527513	0.394695	0.554681	not significant	0.213976	-0.00921898	0.998496		0.050337	0.136509	1.4393	#NUM!	#NUM!	not significant
ENST00000330494	ENSG00000170004	CHD3	456.863	-0.0833225	0.665163	0.783589	not significant	27.8856	1.41833	0.0160545	0.0967424	0.0354488	0.0961307	1.43926	0.00161424	0.0163328	translationally activated
ENST00000248450	ENSG00000127837	AAMP	326.212	-0.705848	0.000997183	0.00520451	downregulated	209.131	0.796423	0.0205132	0.115352	0.414017	1.12107	1.43712	0.000136708	0.00253946	translationally activated
ENST00000223051	ENSG00000106327	TFR2	0.710916	-1.91251	0.333202		not significant	0.239321	-0.158332	0.974127		0.369316	1	1.43707	#NUM!	#NUM!	not significant
ENST00000619039	ENSG00000276293	PIP4K2B	1067.96	-0.382471	0.0984854	0.204608	not significant	51.8614	1.12673	0.0174552	0.102315	0.0296986	0.0803507	1.43591	0.00153874	0.0157664	translationally activated
ENST00000393354	ENSG00000167080	B4GALNT2	2.97714	0.64561	0.574804	0.714241	not significant	1.6776	2.04946	0.361213		0.291376	0.787993	1.4353	#NUM!	#NUM!	not significant
ENST00000220496	ENSG00000104129	DNAJC17	20.5884	-0.348596	0.368941	0.53013	not significant	11.1401	1.13359	0.235013	0.513128	0.328328	0.887728	1.43498	0.0550825	0.183029	not significant
ENST00000369939	ENSG00000116299	ELAPOR1	6.33872	-2.8099	0.00390369	0.0161971	downregulated	1.57479	-0.970796	0.680796		0.218631	0.590878	1.43436	#NUM!	#NUM!	not significant
ENST00000402377	ENSG00000196172	ZNF681	10.3669	-0.276851	0.610504	0.742591	not significant	0.188631	0.153698	0.975002		0.0358906	0.0969497	1.43363	#NUM!	#NUM!	not significant
ENST00000368924	ENSG00000203797	DDO	0.917071	-2.27245	0.222789		not significant	0.308292	-0.540798	0.90445		0.370365	1	1.43298	#NUM!	#NUM!	not significant
ENST00000230053	ENSG00000112309	B3GAT2	0.831992	-2.12568	0.226522		not significant	0				0.370595	1	1.43208	#NUM!	#NUM!	not significant
ENST00000272139	ENSG00000143793	C1orf35	24.7083	-0.286633	0.474816	0.629832	not significant	24.2405	1.25631	0.0600525	0.234983	0.590735	1.59366	1.43176	0.0125162	0.0681418	not significant
ENST00000378756	ENSG00000197785	ATAD3A	120.307	-1.14505	1.25161e-05	0.00011993	downregulated	23.6251	0.330077	0.60096	0.814752	0.137954	0.372078	1.43142	0.00763594	0.0485027	translationally activated
ENST00000332780	ENSG00000185909	KLHDC8B	28.424	-0.330132	0.370302	0.53098	not significant	2.68649	1.10573	0.511665		0.0574801	0.15494	1.43057	0.264848	0.487129	not significant
ENST00000299505	ENSG00000166398	GARRE1	129.916	-0.469375	0.0193262	0.058716	not significant	9.6179	1.0491	0.259989	0.540299	0.0461976	0.124523	1.43052	0.0163906	0.0813489	not significant
ENST00000358204	ENSG00000135269	TES	340.038	-0.393254	0.0422279	0.107258	not significant	55.3817	1.09011	0.0192934	0.110217	0.100105	0.269825	1.4305	0.000376221	0.00551696	translationally activated
ENST00000357947	ENSG00000095587	TLL2	5.19898	0.6486	0.382262	0.542755	not significant	1.18723	2.27432	0.377612		0.118386	0.319094	1.43048	#NUM!	#NUM!	not significant
ENST00000515279	ENSG00000138780	GSTCD	256.648	-0.393541	0.0415077	0.105871	not significant	20.0589	1.0707	0.149793	0.399853	0.0479455	0.129215	1.43031	0.0113541	0.0639484	not significant
ENST00000262096	ENSG00000104219	ZDHHC2	320.818	0.475945	0.0886075	0.189094	not significant	19.4625	1.99043	0.00497394	0.0417769	0.032435	0.0873773	1.42971	0.0147772	0.0759063	not significant
ENST00000350302	ENSG00000147364	FBXO25	84.0943	-0.984214	0.00010441	0.000762643	downregulated	3.64237	0.559386	0.70069		0.0294863	0.0794127	1.42933	0.121656	0.302924	not significant
ENST00000375128	ENSG00000136936	XPA	14.7982	-1.98877	0.000558899	0.00319862	downregulated	4.12424	-0.555326	0.70014		0.226713	0.610416	1.42892	0.23892	0.458922	not significant
ENST00000382199	ENSG00000073792	IGF2BP2	1450.23	-1.13797	3.33388e-10	8.06867e-09	downregulated	162.755	0.349113	0.317987	0.598742	0.0786025	0.211474	1.42783	3.29193e-05	0.000864735	translationally activated
ENST00000046640	ENSG00000040531	CTNS	36.8506	-0.214102	0.492608	0.645147	not significant	7.26788	1.31104	0.218472		0.117078	0.314983	1.4278	0.0469846	0.166103	not significant
ENST00000368378	ENSG00000169231	THBS3	29.8215	-0.411008	0.217103	0.36578	not significant	2.44484	1.11133	0.529242		0.0506243	0.136139	1.42717	0.190774	0.401035	not significant
ENST00000610828	ENSG00000136098	NEK3	11.048	-0.899952	0.1195	0.236003	not significant	2.26884	0.486244	0.802933		0.137616	0.36971	1.42575	#NUM!	#NUM!	not significant
ENST00000568956	ENSG00000261221	ZNF865	24.7713	-0.511588	0.274497	0.431945	not significant	13.2007	1.0134	0.211237	0.487263	0.334442	0.898228	1.42533	0.0426584	0.155188	not significant
ENST00000339105	ENSG00000125246	CLYBL	3.81611	-1.24729	0.219072	0.368511	not significant	4.09093	0.387189	0.791371		0.742695	1.99468	1.42532	0.201215	0.412804	not significant
ENST00000377071	ENSG00000089094	KDM2B	112.436	-0.489508	0.0725271	0.163339	not significant	16.6821	1.01467	0.162591	0.419575	0.0929307	0.249587	1.42531	0.012145	0.0666598	not significant
ENST00000249116	ENSG00000128383	APOBEC3A	0.207401	2.85412	0.419286		not significant	2.60813	0.821584	0.626242		3.13325	8.41129	1.42467	#NUM!	#NUM!	not significant
ENST00000263125	ENSG00000065675	PRKCQ	8.07888	-1.24796	0.0923237	0.195225	not significant	2.1215	0.282055	0.881235		0.185962	0.498994	1.42401	#NUM!	#NUM!	not significant
ENST00000246229	ENSG00000126003	PLAGL2	310.274	0.608595	0.00338178	0.0143876	upregulated	6.62829	2.06656	0.0634085		0.0112143	0.0300888	1.42389	0.0743048	0.222061	not significant
ENST00000393609	ENSG00000186635	ARAP1	111.008	-0.405829	0.116152	0.23111	not significant	24.2039	1.08961	0.0852722	0.290083	0.134999	0.362171	1.42372	0.00524836	0.0375927	translationally activated
ENST00000673477	ENSG00000160072	ATAD3B	16.1502	-0.78166	0.17539	0.313239	not significant	12.1204	0.695071	0.404275	0.675528	0.494832	1.32657	1.4227	0.0832452	0.238939	not significant
ENST00000252729	ENSG00000130433	CACNG6	768.936	-1.79962	4.68179e-17	2.55604e-15	downregulated	22.3045	-0.29832	0.659301	0.848056	0.0227311	0.0609091	1.42199	0.00857783	0.0530261	not significant
ENST00000317744	ENSG00000179314	WSCD1	25.3422	-1.62392	0.000162208	0.00110504	downregulated	1.4209	-0.27684	0.908659		0.0424346	0.113629	1.42102	#NUM!	#NUM!	not significant
ENST00000369709	ENSG00000116473	RAP1A	164.222	-0.76194	0.00262018	0.0115841	downregulated	34.9708	0.725395	0.182971	0.449865	0.140141	0.375172	1.42067	0.00360364	0.0287018	translationally activated
ENST00000382952	ENSG00000159692	CTBP1	332.728	-0.12203	0.451456	0.608334	not significant	34.2657	1.3641	0.0119707	0.0793237	0.0606572	0.162379	1.42061	0.000393866	0.00570664	translationally activated
ENST00000345365	ENSG00000185379	RAD51D	53.7954	-0.360291	0.25658	0.411496	not significant	4.27966	1.19644	0.4198		0.049027	0.131219	1.42033	0.0742841	0.222061	not significant
ENST00000331113	ENSG00000184408	KCND2	19.534	-1.03196	0.0173423	0.053867	not significant	1.18158	0.288923	0.911762		0.0416529	0.111449	1.4199	#NUM!	#NUM!	not significant
ENST00000375471	ENSG00000142623	PADI1	3.30093	-0.83365	0.40972	0.569821	not significant	1.98356	0.532335	0.79156		0.408573	1.09304	1.41969	#NUM!	#NUM!	not significant
ENST00000344279	ENSG00000235109	ZSCAN31	6.60206	-1.37145	0.0725949	0.163429	not significant	0.333636	-0.646222	0.882355		0.077428	0.207073	1.41921	#NUM!	#NUM!	not significant
ENST00000608872	ENSG00000119402	FBXW2	321.156	-0.773831	1.57636e-05	0.000147437	downregulated	10.6972	0.726181	0.410987	0.681419	0.0219829	0.0587868	1.41911	0.0163695	0.0813271	not significant
ENST00000322563	ENSG00000085741	WNT11	0.819096	-2.11788	0.23985		not significant	0				0.374013	1	1.41884	#NUM!	#NUM!	not significant
ENST00000358491	ENSG00000197013	ZNF429	2.33084	-1.9401	0.127513	0.248175	not significant	0				0.20326	0.543339	1.41853	#NUM!	#NUM!	not significant
ENST00000650182	ENSG00000163956	LRPAP1	225.292	-1.04729	0.000112208	0.000809027	downregulated	69.2639	0.446024	0.303548	0.587267	0.212365	0.56762	1.41838	0.00257983	0.0228159	translationally activated
ENST00000343053	ENSG00000188986	NELFB	99.6429	0.0536198	0.827701	0.896352	not significant	80.9223	1.53247	0.000207812	0.00343258	0.466089	1.24568	1.41825	0.000494371	0.00680673	translationally activated
ENST00000442267	ENSG00000109436	TBC1D9	142.348	-0.493172	0.0596864	0.140372	not significant	11.2645	0.99046	0.249039	0.528823	0.0496599	0.132689	1.41789	0.0308171	0.124359	not significant
ENST00000258301	ENSG00000135823	STX6	290.415	-0.0174282	0.938598	0.964144	not significant	25.0199	1.43753	0.0276062	0.141098	0.0499221	0.133366	1.41764	0.00938838	0.056278	not significant
ENST00000369800	ENSG00000214357	NEURL1B	11.3168	-2.34713	0.00153221	0.00741043	downregulated	0.641928	-1.59449	0.631819		0.0753166	0.200913	1.41553	#NUM!	#NUM!	not significant
ENST00000307407	ENSG00000169429	CXCL8	3494.19	-0.857552	5.83431e-05	0.000461166	downregulated	641.098	0.620846	0.0562533	0.225039	0.123051	0.328147	1.41509	0.000319779	0.00485834	translationally activated
ENST00000511455	ENSG00000172932	ANKRD13D	55.0998	0.181622	0.602745	0.736404	not significant	7.55508	1.71593	0.104515	0.324028	0.0771364	0.205666	1.41482	0.0519018	0.175965	not significant
ENST00000397041	ENSG00000074370	ATP2A3	8.20789	-0.792818	0.227552	0.378598	not significant	0.769574	0.942406	0.770787		0.0613701	0.163538	1.41401	#NUM!	#NUM!	not significant
ENST00000521374	ENSG00000102878	HSF4	2.53257	0.43979	0.672646	0.789158	not significant	0.0943156	1.04734	0.833719		0.0954773	0.254365	1.41367	#NUM!	#NUM!	not significant
ENST00000264538	ENSG00000114446	IFT57	460.871	-0.84585	4.28677e-07	5.98313e-06	downregulated	52.2567	0.605838	0.225395	0.501538	0.0759609	0.202355	1.41356	0.000631542	0.00829476	translationally activated
ENST00000291416	ENSG00000116525	TRIM62	50.527	-0.0822867	0.770759	0.860054	not significant	6.69774	1.48605	0.222351		0.0778345	0.207315	1.41334	0.0280442	0.116566	not significant
ENST00000503393	ENSG00000087266	SH3BP2	161.929	-2.00561	2.64114e-15	1.26023e-13	downregulated	8.85244	-0.471565	0.645291	0.840877	0.0443845	0.118196	1.41305	0.0457684	0.163521	not significant
ENST00000262094	ENSG00000041353	RAB27B	1277.22	0.454769	0.0235019	0.0683682	not significant	43.2117	1.93398	0.000127281	0.00228775	0.0182874	0.0486835	1.41259	0.00103688	0.0120221	translationally activated
ENST00000301096	ENSG00000167766	ZNF83	1.14912	-0.133047	0.937662		not significant	0.0943156	1.04734	0.833719		0.175932	0.468035	1.4116	#NUM!	#NUM!	not significant
ENST00000264703	ENSG00000115226	FNDC4	19.8425	-0.591579	0.150585	0.280389	not significant	0.239321	-0.158332	0.974127		0.0219951	0.0584852	1.41089	#NUM!	#NUM!	not significant
ENST00000397536	ENSG00000188549	CCDC9B	69.4577	-1.33456	3.7582e-07	5.30851e-06	downregulated	12.1711	0.118028	0.889719	0.956968	0.128032	0.340274	1.41019	0.0290684	0.119429	not significant
ENST00000471115	ENSG00000162642	C1orf52	204.029	0.430018	0.0554231	0.132281	not significant	13.5987	1.92996	0.0175976	0.102754	0.0362319	0.0962854	1.41006	0.0120582	0.0664468	not significant
ENST00000322444	ENSG00000180901	KCTD2	283.556	-0.301064	0.194099	0.337181	not significant	19.4371	1.14083	0.107854	0.330203	0.0417832	0.11103	1.40995	0.0160539	0.0802115	not significant
ENST00000692774	ENSG00000079101	CLUL1	2.87708	0.514768	0.577085	0.715897	not significant	0.0943156	1.04734	0.833719		0.08587	0.228049	1.40912	#NUM!	#NUM!	not significant
ENST00000308497	ENSG00000173320	STOX2	70.3661	-0.0859392	0.8117	0.886666	not significant	3.24209	1.34629	0.384567		0.0272408	0.0722513	1.40726	0.228353	0.446418	not significant
ENST00000239367	ENSG00000120256	LRP11	213.314	-0.927319	5.90237e-06	6.29265e-05	downregulated	28.9362	0.571234	0.342978	0.619412	0.0924625	0.245237	1.40723	0.00160065	0.0162122	translationally activated
ENST00000396832	ENSG00000213923	CSNK1E	464.126	-1.18464	1.43901e-05	0.000135781	downregulated	55.2178	0.286224	0.542862	0.777341	0.0847413	0.224721	1.407	0.00521328	0.0374313	translationally activated
ENST00000391984	ENSG00000142330	CAPN10	14.779	-0.0332906	0.944246	0.967912	not significant	4.82304	1.41962	0.265868		0.191326	0.50706	1.40612	0.137999	0.32646	not significant
ENST00000388820	ENSG00000136378	ADAMTS7	1.59355	-3.07124	0.0388378		not significant	0.547612	-1.36277	0.701141		0.377651	1	1.40488	#NUM!	#NUM!	not significant
ENST00000375679	ENSG00000184908	CLCNKB	0.809149	-2.09054	0.291068		not significant	0				0.377653	1	1.40487	#NUM!	#NUM!	not significant
ENST00000337227	ENSG00000089050	RBBP9	51.9073	-1.43971	4.10149e-05	0.000337848	downregulated	1.89813	0.174244	0.932332		0.027008	0.0714873	1.4043	#NUM!	#NUM!	not significant
ENST00000334307	ENSG00000166352	IFTAP	44.1682	-0.395426	0.190072	0.331781	not significant	5.62685	1.07423	0.36885		0.0795309	0.210373	1.40336	0.0826766	0.2378	not significant
ENST00000334994	ENSG00000186105	LRRC70	0.804999	-2.0849	0.226927		not significant	0				0.378139	1	1.40301	#NUM!	#NUM!	not significant
ENST00000367474	ENSG00000203727	SAMD5	5.02703	-1.62376	0.0789389	0.173811	not significant	0				0.112358	0.296541	1.40013	#NUM!	#NUM!	not significant
ENST00000377708	ENSG00000186470	BTN3A2	208.714	0.0613797	0.783767	0.868321	not significant	16.5793	1.48731	0.0506413	0.209777	0.0459041	0.121124	1.39979	0.0199397	0.0926175	not significant
ENST00000292614	ENSG00000005075	POLR2J	10.5624	0.712199	0.151874	0.282117	not significant	0.0943156	1.04734	0.833719		0.0262676	0.0693093	1.39976	#NUM!	#NUM!	not significant
ENST00000576742	ENSG00000167723	TRPV3	4.84372	0.65424	0.369238	0.530297	not significant	0.0943156	1.04734	0.833719		0.0545223	0.143616	1.3973	#NUM!	#NUM!	not significant
ENST00000336219	ENSG00000170779	CDCA4	60.574	-0.0789905	0.77244	0.861135	not significant	18.8989	1.34761	0.0658831	0.248222	0.18433	0.485531	1.39727	0.0196216	0.0916149	not significant
ENST00000683046	ENSG00000186314	PRELID2	104.043	-0.0376015	0.901982	0.940559	not significant	4.54898	1.43425	0.271414		0.0257149	0.067725	1.39708	0.123934	0.305671	not significant
ENST00000390667	ENSG00000136122	BORA	17.9046	-0.551911	0.224237	0.374622	not significant	4.6123	0.881863	0.512108		0.164668	0.433482	1.39641	0.182133	0.387748	not significant
ENST00000358157	ENSG00000213694	S1PR3	36.1962	-0.559076	0.09748	0.202912	not significant	1.78786	0.899485	0.656661		0.0315831	0.0830932	1.39558	#NUM!	#NUM!	not significant
ENST00000355085	ENSG00000197405	C5AR1	1.4236	-1.04907	0.508501		not significant	0.188631	0.153698	0.975002		0.206533	0.543339	1.39548	#NUM!	#NUM!	not significant
ENST00000525445	ENSG00000185507	IRF7	225.05	3.58407	2.35763e-35	4.85507e-33	upregulated	245.444	5.05547	7.60727e-41	6.68764e-38	0.457813	1.20438	1.39546	0.00431918	0.0326821	translationally activated
ENST00000441174	ENSG00000154144	TBRG1	51.1937	-0.420482	0.160597	0.293819	not significant	3.91502	1.08515	0.440124		0.048008	0.126236	1.39478	0.109479	0.28475	not significant
ENST00000216294	ENSG00000023608	SNAPC1	248.655	-1.60326	1.59025e-05	0.000148146	downregulated	45.4662	-0.121694	0.83409	0.932766	0.139822	0.367655	1.39477	0.0399518	0.148202	not significant
ENST00000315948	ENSG00000176018	LYSMD3	458.387	-0.564739	0.0046574	0.0186835	downregulated	25.093	0.890313	0.149564	0.399584	0.035255	0.0926772	1.39439	0.00389721	0.0303419	translationally activated
ENST00000273598	ENSG00000145029	NICN1	31.1605	-0.247813	0.484497	0.638443	not significant	5.00461	1.2032	0.347246		0.0974914	0.256167	1.39374	0.134063	0.320647	not significant
ENST00000336577	ENSG00000008516	MMP25	1.56797	-0.167394	0.899153		not significant	0.11966	0.873574	0.86069		0.154431	0.405567	1.39298	#NUM!	#NUM!	not significant
ENST00000377391	ENSG00000215126	ZNG1F	0.583693	0.16348	0.940021		not significant	33.2765	1.60241	0.00375859	0.0342434	32.5354	85.4409	1.39291	#NUM!	#NUM!	not significant
ENST00000266736	ENSG00000139344	AMDHD1	0.686059	-1.85318	0.352983		not significant	0.239321	-0.158332	0.974127		0.38108	1	1.39183	#NUM!	#NUM!	not significant
ENST00000372429	ENSG00000136878	USP20	28.7922	-0.55461	0.105564	0.215123	not significant	8.86428	0.935087	0.3421	0.61892	0.198666	0.521231	1.39158	0.031243	0.125399	not significant
ENST00000335815	ENSG00000169131	ZNF354A	11.2408	-0.516299	0.378048	0.538992	not significant	4.29461	0.931696	0.505297		0.244354	0.641004	1.39136	0.192711	0.402693	not significant
ENST00000326474	ENSG00000180044	C3orf80	1.95481	-2.47832	0.0597515	0.140497	not significant	0.427952	-1.00951	0.796727		0.268538	0.704108	1.39067	#NUM!	#NUM!	not significant
ENST00000273596	ENSG00000248487	ABHD14A	7.12677	0.184494	0.807912	0.884026	not significant	12.4311	1.68443	0.0409783	0.182659	0.988818	2.59233	1.39047	0.0670891	0.208495	not significant
ENST00000395834	ENSG00000100490	CDKL1	21.1385	-1.79176	0.000172086	0.00116289	downregulated	0.522268	-1.29944	0.719029		0.0351705	0.0921828	1.39013	#NUM!	#NUM!	not significant
ENST00000394323	ENSG00000213462	ERV3-1	3.57229	0.130084	0.892084	0.934519	not significant	0.11966	0.873574	0.86069		0.0784906	0.205717	1.39007	#NUM!	#NUM!	not significant
ENST00000311331	ENSG00000197566	ZNF624	13.3435	-1.05752	0.0559892	0.133361	not significant	2.07081	0.348223	0.856717		0.109198	0.286027	1.3892	#NUM!	#NUM!	not significant
ENST00000410066	ENSG00000144331	ZNF385B	5.771	0.443435	0.525892	0.67357	not significant	1.36931	5.06529	0.0776819		0.165445	0.433098	1.38834	#NUM!	#NUM!	not significant
ENST00000619208	ENSG00000186862	PDZD7	5.22083	-0.30322	0.711356	0.819904	not significant	1.69355	1.14415	0.580253		0.199844	0.523068	1.38813	#NUM!	#NUM!	not significant
ENST00000425340	ENSG00000176920	FUT2	17.2233	-0.601419	0.206213	0.352641	not significant	4.37065	0.871969	0.511596		0.164063	0.429393	1.38805	0.146196	0.337448	not significant
ENST00000315366	ENSG00000180801	ARSJ	113.097	0.0925661	0.697256	0.808974	not significant	2.88078	1.57502	0.329769		0.0147519	0.0385935	1.38746	0.164788	0.362607	not significant
ENST00000371933	ENSG00000159658	EFCAB14	1653.02	-0.680856	0.00128484	0.00645335	downregulated	20.2729	0.787726	0.249802	0.528973	0.00807966	0.0211355	1.3873	0.00758921	0.0483009	translationally activated
ENST00000397272	ENSG00000168907	PLA2G4F	1.22556	-0.175458	0.918507		not significant	0.684653	4.02359	0.279927		0.444454	1.16253	1.38716	#NUM!	#NUM!	not significant
ENST00000409190	ENSG00000162520	SYNC	12.0252	-1.34609	0.0127875	0.0425814	downregulated	1.30124	-0.020911	0.993308		0.0790759	0.206731	1.38644	#NUM!	#NUM!	not significant
ENST00000360442	ENSG00000130669	PAK4	331.63	-0.493413	0.0260493	0.0742153	not significant	75.1657	0.964211	0.0263376	0.136645	0.144733	0.378192	1.38573	0.000894752	0.0108877	translationally activated
ENST00000002501	ENSG00000003249	DBNDD1	318.233	0.554136	0.0292973	0.0810874	not significant	40.4563	2.00948	0.000101282	0.00191533	0.0688229	0.179539	1.38334	0.00455963	0.0338411	translationally activated
ENST00000320285	ENSG00000026652	AGPAT4	60.8283	0.21859	0.398145	0.558408	not significant	22.4174	1.62785	0.0166419	0.0989018	0.21013	0.547669	1.38202	0.0115696	0.0646163	not significant
ENST00000649170	ENSG00000182093	GET1	92.5413	-0.974267	2.57074e-05	0.000223355	downregulated	20.6548	0.471848	0.479619	0.729191	0.154753	0.403329	1.38199	0.00643114	0.04314	translationally activated
ENST00000257527	ENSG00000135074	ADAM19	92.6146	1.77415	1.11031e-15	5.49908e-14	upregulated	6.60578	3.16485	0.0134308		0.0334545	0.0871872	1.38191	0.151691	0.344982	not significant
ENST00000308317	ENSG00000092208	GEMIN2	17.2929	-1.27433	0.0131857	0.0435984	downregulated	8.50943	0.27593	0.793884	0.915483	0.356588	0.929235	1.38179	0.0644829	0.203461	not significant
ENST00000392589	ENSG00000112290	WASF1	49.8191	-0.531584	0.111125	0.22348	not significant	3.86807	0.864353	0.550805		0.0497321	0.129587	1.38168	0.225713	0.442703	not significant
ENST00000267460	ENSG00000139946	PELI2	241.005	-1.12286	4.75874e-10	1.1194e-08	downregulated	11.5788	0.261005	0.777345	0.910084	0.0341049	0.0887646	1.38001	0.0525503	0.17729	not significant
ENST00000434415	ENSG00000204946	ZNF783	52.3373	0.382513	0.296355	0.45663	not significant	5.12104	1.85646	0.142871		0.0542876	0.141122	1.37825	0.119581	0.299199	not significant
ENST00000374704	ENSG00000108100	CCNY	489.48	-0.609864	0.000637055	0.0035636	downregulated	12.0355	0.811524	0.334394	0.614071	0.0160546	0.0417107	1.37743	0.0241717	0.105396	not significant
ENST00000215957	ENSG00000100139	MICALL1	725.631	-1.02527	5.37062e-10	1.2508e-08	downregulated	71.8163	0.422895	0.321686	0.601826	0.0693474	0.180116	1.37701	8.77648e-05	0.00180617	translationally activated
ENST00000327669	ENSG00000184731	FAM110C	215.594	-0.263225	0.126481	0.246577	not significant	41.1074	1.17546	0.0202242	0.114133	0.117611	0.30542	1.37677	0.000325157	0.00490926	translationally activated
ENST00000285021	ENSG00000154767	XPC	34.1444	-1.14272	0.000710593	0.00389763	downregulated	9.58547	0.331345	0.727357	0.883459	0.201366	0.522569	1.3758	0.0353275	0.136002	not significant
ENST00000398073	ENSG00000175215	CTDSP2	968.077	0.0337629	0.858974	0.915605	not significant	50.4668	1.45301	0.00360197	0.0331767	0.0306528	0.0795013	1.37496	0.00152714	0.0156807	translationally activated
ENST00000273968	ENSG00000145337	PYURF	0				not significant	35.1925	1.4819	0.00732422	0.0554538	21.7048	56.2853	1.37474	#NUM!	#NUM!	not significant
ENST00000322054	ENSG00000013016	EHD3	35.2776	0.1524	0.652921	0.77414	not significant	9.50856	1.57484	0.105349	0.325466	0.156252	0.405192	1.37473	0.0547346	0.182129	not significant
ENST00000357002	ENSG00000213096	ZNF254	48.2386	0.399623	0.177248	0.31552	not significant	4.12477	1.76121	0.223371		0.0474795	0.123121	1.3747	0.225505	0.442564	not significant
ENST00000333651	ENSG00000064961	HMG20B	281.973	-0.800749	9.44923e-06	9.40755e-05	downregulated	69.1707	0.633311	0.151316	0.402425	0.16549	0.429081	1.3745	0.000250325	0.0039712	translationally activated
ENST00000312465	ENSG00000138675	FGF5	0.779151	-2.02861	0.253964		not significant	0				0.385731	1	1.37433	#NUM!	#NUM!	not significant
ENST00000372966	ENSG00000007952	NOX1	0.779151	-2.02861	0.253964		not significant	0				0.385731	1	1.37433	#NUM!	#NUM!	not significant
ENST00000306675	ENSG00000170214	ADRA1B	10.421	-0.0603826	0.910445	0.945051	not significant	0.675259	1.51847	0.65669		0.0388733	0.100766	1.37415	#NUM!	#NUM!	not significant
ENST00000611551	ENSG00000274180	NATD1	25.0386	-0.851154	0.0510735	0.124404	not significant	3.54805	0.655018	0.656622		0.0962548	0.249489	1.37405	0.156021	0.351456	not significant
ENST00000290551	ENSG00000159388	BTG2	20.9679	-1.13922	0.0410842	0.10511	not significant	2.14685	0.250326	0.894356		0.0737346	0.19107	1.37368	#NUM!	#NUM!	not significant
ENST00000339950	ENSG00000162607	USP1	439.258	-0.477538	0.0173348	0.0538613	not significant	39.6165	0.937677	0.0813141	0.281925	0.0576779	0.149414	1.37322	0.00306493	0.0256993	translationally activated
ENST00000541669	ENSG00000166796	LDHC	1.64994	-2.12038	0.13346		not significant	0.308292	-0.540798	0.90445		0.24644	0.637635	1.3715	#NUM!	#NUM!	not significant
ENST00000334554	ENSG00000099904	ZDHHC8	75.7983	0.469441	0.0819389	0.178906	not significant	8.30355	1.88633	0.0637242	0.243604	0.0604795	0.156458	1.37126	0.0614033	0.196797	not significant
ENST00000394505	ENSG00000001631	KRIT1	89.8654	-0.0211555	0.935832	0.962585	not significant	7.25708	1.43944	0.176876		0.0481655	0.124595	1.37117	0.0471632	0.16634	not significant
ENST00000425380	ENSG00000198331	HYLS1	4.79955	1.03888	0.283365	0.441616	not significant	0.580943	2.42408	0.511617		0.0629584	0.162739	1.37009	#NUM!	#NUM!	not significant
ENST00000409300	ENSG00000151164	RAD9B	5.62523	-1.52675	0.0615627	0.144035	not significant	0				0.102953	0.26597	1.36927	#NUM!	#NUM!	not significant
ENST00000354422	ENSG00000188859	FAM78B	0.775069	-2.0338	0.305146		not significant	0				0.387252	1	1.36866	#NUM!	#NUM!	not significant
ENST00000590247	ENSG00000105185	PDCD5	343.665	0.0359871	0.85006	0.91007	not significant	99.0148	1.46434	0.000236803	0.00383146	0.170122	0.439166	1.3682	0.000204127	0.00342888	translationally activated
ENST00000393427	ENSG00000087884	AAMDC	15.6917	-0.011922	0.980251	0.988674	not significant	7.63859	1.39423	0.188511	0.456708	0.288295	0.744215	1.36817	0.110867	0.286339	not significant
ENST00000369724	ENSG00000013392	RWDD2A	20.8768	-0.770315	0.0756049	0.168525	not significant	4.34297	0.672028	0.617413		0.141151	0.36429	1.36785	0.132892	0.319237	not significant
ENST00000262406	ENSG00000108370	RGS9	0.773018	-2.01909	0.298423		not significant	0				0.387615	1	1.3673	#NUM!	#NUM!	not significant
ENST00000343810	ENSG00000187778	MCRS1	95.9706	-0.135444	0.59058	0.727412	not significant	16.714	1.32656	0.0709436	0.259024	0.105567	0.272225	1.36665	0.0102102	0.0592973	not significant
ENST00000366691	ENSG00000116574	RHOU	114.147	-0.870666	0.00054032	0.00311217	downregulated	4.41194	0.610242	0.647728		0.0265267	0.0683771	1.36607	0.105971	0.278669	not significant
ENST00000683975	ENSG00000134864	GGACT	19.5518	-0.144325	0.774219	0.862136	not significant	2.32518	1.34762	0.453403		0.0719823	0.185502	1.36572	0.243135	0.462735	not significant
ENST00000309668	ENSG00000175189	INHBC	0.770079	-2.01351	0.234335		not significant	0				0.388072	1	1.3656	#NUM!	#NUM!	not significant
ENST00000263674	ENSG00000110237	ARHGEF17	28.6165	-0.653255	0.0715069	0.161631	not significant	4.49737	0.778848	0.559163		0.104212	0.268461	1.36519	0.131842	0.317739	not significant
ENST00000316757	ENSG00000011132	APBA3	37.706	0.0285793	0.93724	0.96317	not significant	16.6817	1.45064	0.0631395	0.242324	0.262454	0.675017	1.36286	0.0387774	0.14546	not significant
ENST00000688331	ENSG00000174292	TNK1	13.2989	-0.239647	0.632981	0.759396	not significant	8.48935	1.25515	0.200236	0.472735	0.392496	1.00769	1.36031	0.0544753	0.181516	not significant
ENST00000229554	ENSG00000111834	RSPH4A	0.765893	-2.00762	0.243994		not significant	0				0.389808	1	1.35916	#NUM!	#NUM!	not significant
ENST00000341255	ENSG00000188636	RTL6	216.292	0.00330105	0.987167	0.992784	not significant	16.9937	1.45552	0.0482408	0.202261	0.046868	0.120172	1.35843	0.00676806	0.0446581	translationally activated
ENST00000282928	ENSG00000152977	ZIC1	1.70008	-0.174187	0.895911	0.936522	not significant	0.11966	0.873574	0.86069		0.147446	0.377875	1.35773	#NUM!	#NUM!	not significant
ENST00000222120	ENSG00000105514	RAB3D	135.73	-0.227253	0.437928	0.595781	not significant	14.4541	1.17718	0.130694	0.371425	0.0659054	0.168883	1.35756	0.037161	0.141034	not significant
ENST00000368277	ENSG00000160783	PMF1	43.7111	-0.209964	0.495054	0.64717	not significant	40.9662	1.232	0.0174706	0.102315	0.577433	1.47922	1.35711	0.00366999	0.0290869	translationally activated
ENST00000329805	ENSG00000185156	MFSD6L	1.85361	-2.31396	0.100149	0.207146	not significant	0				0.240338	0.615305	1.35624	#NUM!	#NUM!	not significant
ENST00000425673	ENSG00000090924	PLEKHG2	388.745	-0.958347	0.000210769	0.00138678	downregulated	28.1295	0.495975	0.431017	0.695676	0.0506867	0.129712	1.35564	0.00961795	0.0570543	not significant
ENST00000682384	ENSG00000162714	ZNF496	341.719	-0.509218	0.0124131	0.041547	downregulated	9.85722	0.946782	0.305488	0.588505	0.0187232	0.0478735	1.3544	0.0243527	0.105725	not significant
ENST00000466444	ENSG00000111832	RWDD1	110.418	0.052155	0.815659	0.888557	not significant	23.1649	1.43038	0.0297724	0.147501	0.124434	0.318128	1.35423	0.010418	0.0602158	not significant
ENST00000396308	ENSG00000139190	VAMP1	3.55154	-0.927242	0.365683	0.526996	not significant	2.05253	0.401792	0.834609		0.407003	1.04042	1.35405	#NUM!	#NUM!	not significant
ENST00000308595	ENSG00000173020	GRK2	290.994	-0.270026	0.149029	0.278064	not significant	42.481	1.15376	0.0218903	0.120606	0.0911034	0.232861	1.35389	0.000710198	0.00908173	translationally activated
ENST00000254579	ENSG00000179532	DNHD1	124.065	0.513769	0.0132204	0.0436637	upregulated	1.47957	1.89759	0.394876		0.00660222	0.016875	1.35387	#NUM!	#NUM!	not significant
ENST00000263856	ENSG00000115561	CHMP3	411.307	0.308734	0.0789187	0.173799	not significant	40.7734	1.71044	0.00153565	0.0173151	0.0564376	0.144252	1.35386	0.00198915	0.0189772	translationally activated
ENST00000373830	ENSG00000180098	TRNAU1AP	63.5005	-0.612456	0.0340068	0.0911144	not significant	41.1744	0.795636	0.120274	0.352709	0.430162	1.09933	1.35367	0.00394074	0.030596	translationally activated
ENST00000263433	ENSG00000125503	PPP1R12C	145.399	0.275991	0.176409	0.314455	not significant	19.6503	1.72728	0.0142993	0.0896842	0.0774427	0.197858	1.35326	0.00450288	0.0336	translationally activated
ENST00000268668	ENSG00000140990	NDUFB10	146.469	-0.507124	0.0209751	0.0625363	not significant	98.6518	0.898687	0.0219526	0.120629	0.437366	1.11691	1.3526	0.000405396	0.00584747	translationally activated
ENST00000438684	ENSG00000293137	MSL3B	96.2233	-0.718727	0.0109418	0.037325	downregulated	8.4649	0.756067	0.450438	0.710217	0.0590159	0.150669	1.3522	0.0448547	0.161208	not significant
ENST00000353224	ENSG00000101349	PAK5	0.75976	-1.99761	0.24361		not significant	0				0.391732	1	1.35206	#NUM!	#NUM!	not significant
ENST00000371021	ENSG00000165879	FRAT1	6.76423	0.249447	0.736444	0.837571	not significant	1.91318	1.79301	0.388925		0.162684	0.415179	1.35166	#NUM!	#NUM!	not significant
ENST00000695999	ENSG00000196465	MYL6B	149.904	1.03472	0.000668145	0.00371164	upregulated	21.1181	2.46073	0.000313089	0.00476376	0.0728228	0.185718	1.35065	0.0268809	0.113187	not significant
ENST00000355557	ENSG00000196387	ZNF140	96.8437	-0.685193	0.00230213	0.0103733	downregulated	5.63532	0.724844	0.550902		0.0389404	0.099225	1.34943	0.0960881	0.261404	not significant
ENST00000257831	ENSG00000135373	EHF	7125.86	-0.947094	4.31179e-10	1.01835e-08	downregulated	217.163	0.457033	0.205049	0.478919	0.0213292	0.0542703	1.34733	6.67126e-05	0.00144663	translationally activated
ENST00000409939	ENSG00000169221	TBC1D10B	132.818	-0.247183	0.354022	0.516277	not significant	56.9567	1.17415	0.0106399	0.0728854	0.267358	0.680014	1.34679	0.00333498	0.0271762	translationally activated
ENST00000337435	ENSG00000170113	NIPA1	98.0421	-0.45933	0.106698	0.216831	not significant	4.14213	0.876105	0.557452		0.027154	0.0690563	1.34661	0.252162	0.473225	not significant
ENST00000325327	ENSG00000176619	LMNB2	260.581	-0.361151	0.0835352	0.181553	not significant	86.6948	1.05342	0.00863239	0.0623739	0.211151	0.536974	1.34658	0.000393227	0.00570591	translationally activated
ENST00000299601	ENSG00000166477	LEO1	83.2984	-0.408782	0.201793	0.346971	not significant	23.3779	1.01821	0.106458	0.327868	0.179577	0.456261	1.34526	0.0178556	0.0859334	not significant
ENST00000426824	ENSG00000007516	BAIAP3	21.7052	-3.01612	3.04476e-07	4.37982e-06	downregulated	6.25278	-1.43985	0.264977		0.263487	0.669075	1.34443	0.177316	0.381769	not significant
ENST00000395116	ENSG00000181619	GPR135	1.89478	-2.4205	0.0911247	0.193502	not significant	0.427952	-1.00951	0.796727		0.277349	0.704108	1.34409	#NUM!	#NUM!	not significant
ENST00000251303	ENSG00000132207	SLX1A	0.0695509	1.41145	0.689589		not significant	3.72782	4.03598	0.016177		3.34144	8.48257	1.34403	#NUM!	#NUM!	not significant
ENST00000247706	ENSG00000127220	ABHD8	23.6232	0.623677	0.0866068	0.186155	not significant	2.6668	2.06557	0.223099		0.0618508	0.156961	1.34354	0.205053	0.417297	not significant
ENST00000266458	ENSG00000139112	GABARAPL1	95.407	-0.68171	0.00557148	0.0216263	downregulated	69.6145	0.720176	0.107468	0.329184	0.48936	1.24156	1.34319	0.00176009	0.0173546	translationally activated
ENST00000380599	ENSG00000174282	ZBTB4	340.732	-0.423591	0.0215199	0.0636915	not significant	16.4685	0.947877	0.206508	0.481002	0.0310885	0.0788402	1.34255	0.0178206	0.0858526	not significant
ENST00000494426	ENSG00000169583	CLIC3	1.89603	0.429391	0.738517	0.839259	not significant	1.79726	1.58792	0.459126		0.545618	1.38365	1.34252	#NUM!	#NUM!	not significant
ENST00000279839	ENSG00000150316	CWC15	232.685	-1.19262	0.000149943	0.00103471	downregulated	42.568	0.210932	0.681248	0.859381	0.13341	0.338214	1.34207	0.0181241	0.0867297	not significant
ENST00000399899	ENSG00000156284	CLDN8	0.746949	-1.95859	0.275782		not significant	0				0.394517	1	1.34184	#NUM!	#NUM!	not significant
ENST00000284000	ENSG00000153879	CEBPG	421.338	-1.02196	4.96224e-07	6.80452e-06	downregulated	12.9486	0.385502	0.635621	0.835526	0.0218369	0.0553479	1.34176	0.0239037	0.104604	not significant
ENST00000317479	ENSG00000176894	PXMP2	14.4767	0.903228	0.044765	0.111965	not significant	4.56403	2.35812	0.0777499		0.166493	0.421991	1.34175	0.121994	0.303329	not significant
ENST00000377182	ENSG00000165072	MAMDC2	2.6204	0.491354	0.653434	0.774402	not significant	0.0943156	1.04734	0.833719		0.0959395	0.243093	1.34131	#NUM!	#NUM!	not significant
ENST00000303251	ENSG00000169228	RAB24	134.551	-0.307874	0.417747	0.577767	not significant	30.7269	1.08367	0.0637821	0.243604	0.143758	0.364223	1.34118	0.0466752	0.165662	not significant
ENST00000313608	ENSG00000181610	MRPS23	127.051	-0.68468	0.00921904	0.0325168	downregulated	58.8309	0.712168	0.169657	0.430176	0.310578	0.786815	1.34107	0.0104007	0.0601771	not significant
ENST00000682506	ENSG00000160145	KALRN	27.0641	-0.0563635	0.87988	0.926862	not significant	3.5415	1.30109	0.39215		0.0792791	0.200792	1.34069	0.232335	0.450766	not significant
ENST00000621158	ENSG00000157613	CREB3L1	4.05825	-0.202118	0.837714	0.902771	not significant	0.9676	1.10542	0.71218		0.14655	0.371022	1.34011	#NUM!	#NUM!	not significant
ENST00000337673	ENSG00000160908	ZNF394	80.551	-0.858732	0.00162196	0.00777086	downregulated	9.66243	0.598106	0.531317	0.770091	0.0829539	0.209786	1.33853	0.0349367	0.134756	not significant
ENST00000322927	ENSG00000198026	ZNF335	62.0762	0.0328464	0.909507	0.944773	not significant	15.1275	1.46427	0.0668596	0.250352	0.146465	0.370288	1.33809	0.018128	0.0867297	not significant
ENST00000289361	ENSG00000026950	BTN3A1	212.788	0.711343	0.000579317	0.00329299	upregulated	25.9467	2.09706	0.000734093	0.00958439	0.0662052	0.167305	1.33746	0.00698798	0.0457356	translationally activated
ENST00000519973	ENSG00000147454	SLC25A37	267.938	-0.0223888	0.908912	0.944477	not significant	29.1578	1.38777	0.0176866	0.103198	0.0658301	0.166349	1.3374	0.00269832	0.0234362	translationally activated
ENST00000568000	ENSG00000174943	KCTD13	25.2424	0.359939	0.327562	0.490112	not significant	6.35564	1.69203	0.135838		0.144174	0.364309	1.33735	0.135131	0.321983	not significant
ENST00000546148	ENSG00000176371	ZSCAN2	26.7943	-0.450492	0.305136	0.465488	not significant	8.07543	0.95825	0.340887	0.617467	0.193862	0.489321	1.33576	0.0962582	0.26172	not significant
ENST00000312521	ENSG00000174738	NR1D2	656.805	-0.211078	0.24927	0.403791	not significant	29.6102	1.20057	0.0368922	0.170398	0.0281188	0.0709627	1.33553	0.00207718	0.019643	translationally activated
ENST00000373699	ENSG00000137168	PPIL1	157.065	-0.2394	0.293042	0.452894	not significant	20.3662	1.13604	0.0923779	0.304286	0.081313	0.205177	1.33531	0.0133742	0.0713225	not significant
ENST00000394909	ENSG00000170631	ZNF16	90.2928	-0.392224	0.180626	0.31998	not significant	7.0318	0.971798	0.366471		0.0501344	0.126494	1.33519	0.106069	0.278761	not significant
ENST00000271915	ENSG00000143603	KCNN3	0.740558	-1.94829	0.276217		not significant	0				0.39667	1	1.33399	#NUM!	#NUM!	not significant
ENST00000265171	ENSG00000138798	EGF	2.93955	-0.979771	0.34871	0.511901	not significant	0.239321	-0.158332	0.974127		0.133386	0.335992	1.33281	#NUM!	#NUM!	not significant
ENST00000392006	ENSG00000105323	HNRNPUL1	1238.71	-0.437044	0.00474248	0.0189665	downregulated	143.138	0.960371	0.00720735	0.0549899	0.07484	0.188461	1.33239	2.02015e-05	0.000598816	translationally activated
ENST00000269856	ENSG00000141965	FEM1A	3.13	-0.922821	0.383416	0.54374	not significant	0.820264	0.749535	0.799574		0.181869	0.457906	1.33215	#NUM!	#NUM!	not significant
ENST00000378230	ENSG00000116198	CEP104	109.873	-1.34379	1.61406e-09	3.52154e-08	downregulated	9.1969	0.0341806	0.971655	0.988341	0.0628238	0.158167	1.33207	0.06346	0.201348	not significant
ENST00000356404	ENSG00000110697	PITPNM1	198.133	-0.259927	0.27135	0.428739	not significant	25.2137	1.16379	0.062037	0.23953	0.0800638	0.201547	1.33189	0.00654221	0.0437034	translationally activated
ENST00000395395	ENSG00000175787	ZNF169	13.0574	0.957814	0.0648309	0.150206	not significant	1.16189	2.39055	0.384472		0.0470984	0.118538	1.3316	#NUM!	#NUM!	not significant
ENST00000379772	ENSG00000101220	ADISSP	26.8664	-0.119429	0.786673	0.870062	not significant	8.04868	1.22962	0.235707	0.513708	0.185662	0.467127	1.33114	0.124716	0.307111	not significant
ENST00000334176	ENSG00000186326	RGS9BP	0.742573	-1.96954	0.267157		not significant	0				0.397562	1	1.33075	#NUM!	#NUM!	not significant
ENST00000335870	ENSG00000170260	ZNF212	29.3661	0.0438207	0.897185	0.93729	not significant	15.502	1.44298	0.0540119	0.218366	0.317147	0.79687	1.32919	0.0217345	0.0979305	not significant
ENST00000623617	ENSG00000233087	RAB6D	0.818415	-0.714304	0.692363		not significant	4.60997	0.66942	0.604863		3.83864	9.64302	1.32889	#NUM!	#NUM!	not significant
ENST00000341426	ENSG00000008130	NADK	137.206	0.0743175	0.772968	0.861591	not significant	19.5399	1.43248	0.0491656	0.205168	0.0850794	0.213701	1.32871	0.029775	0.121112	not significant
ENST00000229955	ENSG00000112218	GPR63	7.21808	-1.56224	0.0310267	0.0848338	not significant	0				0.0834611	0.209613	1.32855	#NUM!	#NUM!	not significant
ENST00000347519	ENSG00000254505	CHMP4A	1.81367	-2.2662	0.0933517	0.196655	not significant	0				0.245124	0.615305	1.32779	#NUM!	#NUM!	not significant
ENST00000398548	ENSG00000141956	PRDM15	44.0402	0.243592	0.370987	0.531768	not significant	1.54854	1.5796	0.493531		0.0205422	0.0515553	1.32753	#NUM!	#NUM!	not significant
ENST00000301286	ENSG00000167676	PLIN4	0.73516	-1.93837	0.26934		not significant	0				0.398541	1	1.3272	#NUM!	#NUM!	not significant
ENST00000595793	ENSG00000167759	KLK13	0.735637	-1.94063	0.278487		not significant	0				0.398605	1	1.32697	#NUM!	#NUM!	not significant
ENST00000616305	ENSG00000274070	CASTOR2	71.9169	-1.85735	1.58918e-11	4.74651e-10	downregulated	2.76343	-0.464087	0.788346		0.0310954	0.0779915	1.32662	0.30539	0.528452	not significant
ENST00000222567	ENSG00000105849	POLR1F	219.058	-0.740183	0.000380313	0.00231421	downregulated	39.0087	0.668504	0.207459	0.481636	0.121353	0.304362	1.32658	0.00221236	0.0204428	translationally activated
ENST00000603798	ENSG00000170545	SMAGP	76.8152	0.289448	0.35105	0.513602	not significant	15.5991	1.67879	0.0287185	0.144727	0.117492	0.294536	1.32589	0.0377368	0.142717	not significant
ENST00000284245	ENSG00000154102	C16orf74	3.62159	-1.53166	0.134437	0.257998	not significant	0				0.14889	0.373003	1.32494	#NUM!	#NUM!	not significant
ENST00000380243	ENSG00000205476	CCDC85C	168.601	-0.750295	0.000386407	0.00234643	downregulated	22.0964	0.652673	0.319033	0.599925	0.0896212	0.224467	1.32459	0.00660164	0.0439188	translationally activated
ENST00000412585	ENSG00000234745	HLA-B	690.735	1.03648	0.00010023	0.000735969	upregulated	533.183	2.42831	4.49282e-16	8.46361e-14	0.405541	1.01553	1.32431	0.00267482	0.0233188	translationally activated
ENST00000382040	ENSG00000134321	RSAD2	1414.95	6.19166	6.72821e-128	7.89758e-125	upregulated	183.512	7.58601	9.28114e-38	6.11936e-35	0.0548071	0.13722	1.32406	0.0320167	0.127344	not significant
ENST00000556766	ENSG00000186469	GNG2	0.737175	-1.95826	0.32943		not significant	0				0.399442	1	1.32394	#NUM!	#NUM!	not significant
ENST00000305454	ENSG00000169085	VXN	0.73644	-1.95869	0.281218		not significant	0				0.399563	1	1.32351	#NUM!	#NUM!	not significant
ENST00000404801	ENSG00000180884	ZNF792	72.7109	-0.132787	0.579872	0.71761	not significant	5.12053	1.29021	0.31193		0.043747	0.109469	1.32327	0.0818727	0.236329	not significant
ENST00000340080	ENSG00000164654	MIOS	211.235	-0.426407	0.0681168	0.15598	not significant	23.3108	0.976498	0.125988	0.363273	0.0716125	0.17918	1.32313	0.00885012	0.0541287	not significant
ENST00000361566	ENSG00000171345	KRT19	6657.49	-0.425661	0.149088	0.27813	not significant	2864.2	0.962818	0.000592528	0.00805512	0.279355	0.698946	1.32308	0.00661525	0.0439577	translationally activated
ENST00000396878	ENSG00000085644	ZNF213	33.5989	0.0562296	0.872815	0.923849	not significant	6.14822	1.43607	0.203744		0.110267	0.275842	1.32284	0.104028	0.27549	not significant
ENST00000430365	ENSG00000144560	VGLL4	584.719	0.526499	0.00286846	0.012554	upregulated	38.3938	1.9094	0.00026838	0.00417996	0.0368871	0.0922714	1.32277	0.00134988	0.0143942	translationally activated
ENST00000261822	ENSG00000110987	BCL7A	55.2594	-0.0332959	0.909949	0.944837	not significant	5.97554	1.37924	0.231019		0.0661421	0.165382	1.32216	0.0795829	0.232353	not significant
ENST00000257860	ENSG00000135406	PRPH	1.8028	-2.24652	0.0974299	0.202911	not significant	0				0.246143	0.615305	1.3218	#NUM!	#NUM!	not significant
ENST00000346872	ENSG00000161405	IKZF3	42.5515	-0.86444	0.00465874	0.0186835	downregulated	2.31953	0.41588	0.827313		0.0379767	0.0949283	1.32172	0.408393	0.629842	not significant
ENST00000326495	ENSG00000084112	SSH1	448.785	-0.506775	0.0130169	0.043174	downregulated	5.73197	0.831334	0.485287		0.00840202	0.0210011	1.32166	0.135085	0.321951	not significant
ENST00000318636	ENSG00000169239	CA5B	25.7325	-0.786397	0.0304662	0.0836324	not significant	1.13795	0.456183	0.863512		0.0304173	0.0760244	1.32157	#NUM!	#NUM!	not significant
ENST00000397098	ENSG00000146540	C7orf50	85.3501	-0.396375	0.131381	0.25356	not significant	47.2219	1.0181	0.0420151	0.185815	0.356914	0.891956	1.32139	0.00301583	0.0254416	translationally activated
ENST00000215565	ENSG00000099795	NDUFB7	42.9317	-0.482084	0.179335	0.318077	not significant	142.726	0.89376	0.0758087	0.269209	2.17545	5.4339	1.32067	0.031688	0.126504	not significant
ENST00000644974	ENSG00000141068	KSR1	25.4277	0.26813	0.459819	0.616171	not significant	2.56309	1.73011	0.336582		0.0589559	0.147141	1.3195	0.173843	0.376297	not significant
ENST00000372806	ENSG00000101109	STK4	820.784	-0.353474	0.088458	0.188889	not significant	28.7973	0.999826	0.104642	0.324253	0.0225406	0.0562093	1.31828	0.0117327	0.0651345	not significant
ENST00000301653	ENSG00000186832	KRT16	0.843627	-2.15676	0.204328		not significant	0.308292	-0.540798	0.90445		0.401719	1	1.31574	#NUM!	#NUM!	not significant
ENST00000264071	ENSG00000104833	TUBB4A	20.6688	-1.77505	7.8812e-05	0.000596066	downregulated	20.5106	-0.349877	0.615344	0.823807	0.795086	1.97888	1.3155	0.0285904	0.118077	not significant
ENST00000263182	ENSG00000129151	BBOX1	0.729315	-1.94581	0.314579		not significant	0				0.401894	1	1.31511	#NUM!	#NUM!	not significant
ENST00000256797	ENSG00000134398	ERN2	14.6552	-2.12783	0.000439544	0.00262697	downregulated	5.94541	-0.778253	0.527696		0.346625	0.862415	1.31501	0.210859	0.424626	not significant
ENST00000336934	ENSG00000133121	STARD13	59.3798	0.174296	0.52328	0.671359	not significant	4.98866	1.47518	0.264418		0.0499555	0.124272	1.31478	0.195358	0.405831	not significant
ENST00000381192	ENSG00000002586	CD99	160.009	-1.00902	0.000840469	0.0044986	downregulated	55.7577	0.345451	0.484637	0.734007	0.249328	0.619217	1.3124	0.0174956	0.0846759	not significant
ENST00000369486	ENSG00000143061	IGSF3	104.668	-0.312433	0.32188	0.483731	not significant	10.357	1.06686	0.233971	0.512123	0.0632058	0.15691	1.31181	0.0665734	0.207644	not significant
ENST00000280987	ENSG00000151327	FAM177A1	146.486	0.0276395	0.903688	0.941539	not significant	20.805	1.3831	0.0453341	0.196002	0.0860838	0.213643	1.31139	0.0185583	0.0882222	not significant
ENST00000393600	ENSG00000071859	FAM50A	96.0535	-0.566344	0.0181162	0.0557255	not significant	179.562	0.814341	0.0343177	0.162006	1.24989	3.1014	1.31112	0.00109888	0.0125607	translationally activated
ENST00000263280	ENSG00000090372	STRN4	492.903	-0.331507	0.0911297	0.193502	not significant	112.968	1.03695	0.00710785	0.0543881	0.147442	0.365645	1.3103	0.000461155	0.00650121	translationally activated
ENST00000284885	ENSG00000154646	TMPRSS15	142.926	0.916127	0.00241836	0.0108429	upregulated	2.2332	2.20983	0.266436		0.00840268	0.0208126	1.30854	#NUM!	#NUM!	not significant
ENST00000244230	ENSG00000124383	MPHOSPH10	24.7019	-0.425197	0.33002	0.49249	not significant	15.1124	0.950801	0.225315	0.501538	0.399848	0.990271	1.30837	0.0583552	0.190192	not significant
ENST00000374882	ENSG00000204264	PSMB8	262.08	1.07517	1.01741e-05	0.000100441	upregulated	143.658	2.45319	5.22075e-10	3.59188e-08	0.289649	0.717072	1.30781	0.00317681	0.0263186	translationally activated
ENST00000326775	ENSG00000196652	ZKSCAN5	102.871	-0.411898	0.0746992	0.166854	not significant	2.80615	0.915569	0.579138		0.0177695	0.0439261	1.30568	0.279714	0.502068	not significant
ENST00000321854	ENSG00000181513	ACBD4	38.7011	0.0868499	0.787023	0.870367	not significant	28.0758	1.47424	0.0145983	0.0908256	0.438584	1.08374	1.30509	0.0105782	0.0608338	not significant
ENST00000319340	ENSG00000180767	CHST13	0.717715	-1.90997	0.277673		not significant	0				0.404767	1	1.30484	#NUM!	#NUM!	not significant
ENST00000299088	ENSG00000100802	C14orf93	43.804	-1.13795	0.00102135	0.0053141	downregulated	10.1425	0.249563	0.785081	0.913142	0.1704	0.420839	1.30434	0.0583741	0.190192	not significant
ENST00000245796	ENSG00000125637	PSD4	356.21	0.292546	0.142756	0.269571	not significant	27.1114	1.66541	0.00520585	0.043311	0.0447004	0.110388	1.30423	0.00433958	0.0327598	translationally activated
ENST00000395184	ENSG00000138639	ARHGAP24	29.7196	-0.70802	0.0937995	0.197315	not significant	8.58456	0.704871	0.478221	0.728332	0.198209	0.489215	1.30345	0.0788667	0.231093	not significant
ENST00000313582	ENSG00000104825	NFKBIB	34.2009	0.27269	0.390755	0.550755	not significant	88.2052	1.65676	4.3215e-05	0.000949769	1.51393	3.73632	1.30332	0.0015758	0.0160443	translationally activated
ENST00000652689	ENSG00000124795	DEK	673.862	-0.443529	0.00564874	0.0218828	downregulated	46.99	0.911558	0.0609555	0.237643	0.0458415	0.113075	1.30255	0.000675803	0.00874574	translationally activated
ENST00000238961	ENSG00000119906	SLF2	151.783	0.560735	0.0305953	0.0838702	not significant	3.07507	2.00433	0.231611		0.011485	0.0283287	1.30252	0.141069	0.330926	not significant
ENST00000366847	ENSG00000213066	CEP43	91.142	-0.56839	0.0321911	0.0873259	not significant	20.1574	0.801006	0.234653	0.512582	0.148505	0.366151	1.30193	0.0151976	0.077126	not significant
ENST00000441788	ENSG00000105325	FZR1	68.9898	-0.569887	0.0194298	0.0589625	not significant	43.8393	0.795387	0.108238	0.330733	0.426603	1.05179	1.30188	0.00165069	0.0165462	translationally activated
ENST00000649031	ENSG00000106031	HOXA13	44.0716	-0.66741	0.128887	0.250186	not significant	4.15808	0.59062	0.67357		0.0647402	0.159543	1.30121	0.288477	0.511095	not significant
ENST00000361428	ENSG00000171467	ZNF318	61.2769	-0.609251	0.0417249	0.106332	not significant	3.88028	0.832596	0.576189		0.0428969	0.105698	1.301	0.116719	0.294701	not significant
ENST00000334678	ENSG00000187051	RPS19BP1	207.243	-0.334882	0.140735	0.266831	not significant	54.1123	1.03743	0.0371383	0.171035	0.168705	0.415584	1.30064	0.00444584	0.0333281	translationally activated
ENST00000399609	ENSG00000185739	SRL	0.714368	-1.92019	0.297747		not significant	0				0.406316	1	1.29933	#NUM!	#NUM!	not significant
ENST00000513458	ENSG00000153006	SREK1IP1	196.63	-0.660442	0.00119205	0.00604681	downregulated	9.15097	0.700133	0.457489	0.714782	0.0317596	0.0781239	1.29857	0.0481821	0.168786	not significant
ENST00000518568	ENSG00000253598	SLC10A5	0.714264	-1.90493	0.289032		not significant	0				0.40653	1	1.29856	#NUM!	#NUM!	not significant
ENST00000268989	ENSG00000141258	SGSM2	99.8511	-0.317514	0.228195	0.379398	not significant	4.20736	1.04236	0.438099		0.0272462	0.0669956	1.29801	0.157314	0.353056	not significant
ENST00000614654	ENSG00000185453	ZSWIM9	10.941	0.600247	0.272786	0.430025	not significant	9.29883	1.94088	0.0466164	0.198437	0.477094	1.17301	1.29787	0.123712	0.305358	not significant
ENST00000042381	ENSG00000039523	RIPOR1	278.311	-0.404192	0.0354901	0.0941219	not significant	55.8345	0.951605	0.0371744	0.171101	0.131568	0.323094	1.29614	0.000788512	0.00991316	translationally activated
ENST00000361507	ENSG00000033327	GAB2	118.028	0.22608	0.382241	0.542755	not significant	11.1618	1.63548	0.0679673	0.253176	0.0562768	0.138182	1.29595	0.0287344	0.11852	not significant
ENST00000331555	ENSG00000263961	RHEX	15.6031	-0.766737	0.19186	0.334132	not significant	0.282947	-0.426003	0.93023		0.0317568	0.0779408	1.29531	#NUM!	#NUM!	not significant
ENST00000328709	ENSG00000183513	COA5	62.5925	0.233866	0.355839	0.517704	not significant	12.3879	1.53314	0.0750544	0.267749	0.117822	0.289065	1.29479	0.0544074	0.181419	not significant
ENST00000380155	ENSG00000169895	SYAP1	480.198	-1.24222	2.16197e-11	6.17452e-10	downregulated	53.5484	0.111899	0.811506	0.923567	0.0835324	0.204929	1.29471	0.00115411	0.0130079	translationally activated
ENST00000458408	ENSG00000183401	CCDC159	7.24716	0.186737	0.755767	0.850057	not significant	2.23087	1.57789	0.398181		0.184414	0.45229	1.2943	#NUM!	#NUM!	not significant
ENST00000372936	ENSG00000188917	TRMT2B	66.4356	-0.343472	0.206582	0.353014	not significant	3.78082	0.992103	0.506364		0.0367867	0.0901773	1.29358	0.217591	0.432915	not significant
ENST00000395159	ENSG00000100575	TIMM9	156.181	0.203992	0.483034	0.637134	not significant	8.89105	1.57532	0.100874	0.318888	0.034075	0.0835233	1.29346	0.0659479	0.206204	not significant
ENST00000309424	ENSG00000117877	POLR1G	32.9673	-0.767778	0.0380342	0.0992542	not significant	13.4339	0.627699	0.436856	0.699111	0.282755	0.693024	1.29335	0.0349966	0.134933	not significant
ENST00000286234	ENSG00000155792	DEPTOR	29.5422	1.06316	0.00299702	0.0130341	upregulated	10.5447	2.3927	0.00884149	0.063364	0.190496	0.466799	1.29304	0.0777532	0.229285	not significant
ENST00000269582	ENSG00000141744	PNMT	5.2223	-3.16818	0.00502786	0.0199113	downregulated	2.07171	-1.50815	0.489217		0.37376	0.915491	1.29243	#NUM!	#NUM!	not significant
ENST00000523392	ENSG00000172733	PURG	4.04297	-1.18025	0.182253	0.322112	not significant	0.308292	-0.540798	0.90445		0.119097	0.291551	1.29162	#NUM!	#NUM!	not significant
ENST00000286070	ENSG00000155636	RBM45	28.4803	0.111256	0.748758	0.845821	not significant	6.42228	1.42512	0.202044		0.137404	0.336318	1.29141	0.115023	0.292706	not significant
ENST00000337132	ENSG00000157191	NECAP2	59.2372	0.195959	0.559262	0.701199	not significant	25.5863	1.53155	0.0116226	0.0779306	0.259398	0.634888	1.29134	0.0254484	0.10923	not significant
ENST00000278671	ENSG00000149357	LAMTOR1	181.364	0.932686	0.000100257	0.000735969	upregulated	146.734	2.29804	6.95815e-09	3.96064e-07	0.439333	1.07504	1.291	0.00252395	0.0224446	translationally activated
ENST00000219313	ENSG00000103035	PSMD7	232.625	-0.898694	2.83616e-05	0.000242999	downregulated	89.4338	0.458928	0.267803	0.549085	0.27291	0.667692	1.29076	0.00128883	0.0139583	translationally activated
ENST00000280756	ENSG00000151135	TMEM263	182.329	-0.202272	0.291547	0.451109	not significant	10.746	1.11289	0.220637	0.495932	0.0374265	0.0915343	1.29025	0.0558797	0.184798	not significant
ENST00000361987	ENSG00000242689	CNTF	4.39291	-1.44679	0.145387	0.273135	not significant	0				0.12812	0.31333	1.29019	#NUM!	#NUM!	not significant
ENST00000304301	ENSG00000168101	NUDT16L1	27.3622	-0.329177	0.451362	0.608315	not significant	34.0418	1.0526	0.053007	0.215988	0.804875	1.96775	1.28971	0.0177486	0.0857183	not significant
ENST00000253008	ENSG00000130711	PRDM12	0.706403	-1.89174	0.362053		not significant	0				0.409071	1	1.28958	#NUM!	#NUM!	not significant
ENST00000520876	ENSG00000129951	PLPPR3	0.813336	-2.09765	0.22993		not significant	1.10321	-0.150893	0.954078		0.834758	2.04054	1.28952	#NUM!	#NUM!	not significant
ENST00000513312	ENSG00000234602	MCIDAS	12.008	0.0656693	0.897615	0.937405	not significant	1.62458	1.37741	0.52088		0.0832143	0.203383	1.2893	#NUM!	#NUM!	not significant
ENST00000375887	ENSG00000102524	TNFSF13B	25.1948	4.48971	1.35818e-18	8.90631e-17	upregulated	5.55467	5.71973	0.00153052		0.0972529	0.237666	1.28912	0.429279	0.64599	not significant
ENST00000297164	ENSG00000164620	RELL2	78.218	0.268299	0.369825	0.530634	not significant	4.00278	1.6099	0.25039		0.0302987	0.0739947	1.28817	0.198324	0.408924	not significant
ENST00000401533	ENSG00000157833	GAREM2	11.2381	-1.49006	0.0135043	0.0443395	downregulated	0				0.0565022	0.137953	1.2878	#NUM!	#NUM!	not significant
ENST00000398165	ENSG00000160200	CBS	96.0792	-0.5313	0.0265857	0.0752375	not significant	39.3091	0.846561	0.108846	0.331866	0.274167	0.669375	1.28776	0.002769	0.0238365	translationally activated
ENST00000274710	ENSG00000146005	PSD2	0.700241	-1.86505	0.365891		not significant	0				0.409591	1	1.28774	#NUM!	#NUM!	not significant
ENST00000517399	ENSG00000143494	VASH2	12.4581	-1.42555	0.00880143	0.0313825	downregulated	0				0.0513766	0.125397	1.28731	#NUM!	#NUM!	not significant
ENST00000330149	ENSG00000182400	TRAPPC6B	31.1877	0.0157857	0.963632	0.978633	not significant	6.89245	1.37588	0.207678		0.136194	0.332322	1.28691	0.0941368	0.25828	not significant
ENST00000679454	ENSG00000138031	ADCY3	195.458	-0.293002	0.125664	0.24535	not significant	34.6439	1.07431	0.0578937	0.228913	0.114524	0.279433	1.28685	0.00273315	0.0236364	translationally activated
ENST00000222224	ENSG00000105617	LENG1	22.7069	-0.233486	0.532392	0.679544	not significant	40.8958	1.10114	0.0353956	0.165514	1.16094	2.83096	1.286	0.00891367	0.0543323	not significant
ENST00000268184	ENSG00000140577	CRTC3	82.673	-0.263722	0.32864	0.491285	not significant	5.17496	1.05924	0.387803		0.0403746	0.0983975	1.28517	0.148747	0.340894	not significant
ENST00000244227	ENSG00000124380	SNRNP27	91.7266	-0.952781	0.000483554	0.00284082	downregulated	33.9844	0.370466	0.502027	0.748312	0.26651	0.649404	1.28493	0.01143	0.0640889	not significant
ENST00000370372	ENSG00000196072	BLOC1S2	123.598	-0.0724742	0.779728	0.865725	not significant	9.36263	1.29445	0.164779	0.422667	0.0473393	0.115338	1.28476	0.0515007	0.175218	not significant
ENST00000397128	ENSG00000132356	PRKAA1	958.312	0.0688522	0.707464	0.816701	not significant	293.652	1.41537	0.171519	0.433373	0.187989	0.457963	1.28458	0.0192934	0.0903916	not significant
ENST00000565726	ENSG00000159714	ZDHHC1	76.0656	-0.207577	0.444374	0.602039	not significant	6.53254	1.14751	0.29663		0.054946	0.133821	1.28422	0.0875963	0.247057	not significant
ENST00000222305	ENSG00000105698	USF2	737.132	-0.0312895	0.889894	0.932939	not significant	29.956	1.31327	0.0226905	0.123361	0.0252663	0.0615363	1.28422	0.00930162	0.0558616	not significant
ENST00000571133	ENSG00000171490	RSL1D1	579.48	-0.228712	0.289487	0.448699	not significant	98.1274	1.10466	0.0230512	0.124748	0.108578	0.264399	1.28399	0.010153	0.0591229	not significant
ENST00000263791	ENSG00000128829	EIF2AK4	258.508	-0.648176	0.00264759	0.0117008	downregulated	13.0917	0.650567	0.442206	0.702134	0.0346474	0.0842405	1.28177	0.0558699	0.184798	not significant
ENST00000673835	ENSG00000198569	SLC34A3	0.697847	-1.87455	0.341942		not significant	0				0.411312	1	1.28169	#NUM!	#NUM!	not significant
ENST00000369183	ENSG00000165669	FAM204A	106.36	-1.11174	2.22055e-05	0.000197611	downregulated	3.80939	0.11133	0.942723		0.0263993	0.0641753	1.28152	0.343516	0.568041	not significant
ENST00000521198	ENSG00000104205	SGK3	46.3262	-1.24393	0.00125433	0.00632446	downregulated	4.13929	0.143972	0.917273		0.0672586	0.163499	1.28149	0.183788	0.390157	not significant
ENST00000392750	ENSG00000114209	PDCD10	1628.55	-0.54563	0.000888894	0.00471906	downregulated	129.668	0.792792	0.0491506	0.205168	0.0536897	0.130484	1.28116	0.000672604	0.00871597	translationally activated
ENST00000314529	ENSG00000177842	ZNF620	37.5247	-0.270064	0.427544	0.586891	not significant	3.74841	0.998069	0.499801		0.0645676	0.156814	1.28018	0.281858	0.504254	not significant
ENST00000361228	ENSG00000198774	RASSF9	55.9779	0.0639477	0.828831	0.897161	not significant	4.97553	1.42233	0.287119		0.0548045	0.133047	1.27957	0.122465	0.303801	not significant
ENST00000336292	ENSG00000182253	SYNM	5.22672	-1.17693	0.167601	0.303351	not significant	0.308292	-0.540798	0.90445		0.0947112	0.229776	1.27862	#NUM!	#NUM!	not significant
ENST00000583313	ENSG00000265241	RBM8A	165.929	-0.560366	0.00247705	0.011068	downregulated	62.1153	0.782494	0.0871911	0.293817	0.253353	0.614567	1.27842	0.000705222	0.00903029	translationally activated
ENST00000263102	ENSG00000108091	CCDC6	3073.42	-0.341707	0.0269359	0.0759485	not significant	99.6546	0.994355	0.012806	0.0834604	0.0212115	0.0514362	1.27794	0.000193385	0.0032828	translationally activated
ENST00000265732	ENSG00000127993	RBM48	43.8643	0.477034	0.23684	0.39007	not significant	5.49689	1.84078	0.132969		0.072582	0.175996	1.27786	0.148615	0.340894	not significant
ENST00000335255	ENSG00000141568	FOXK2	460.019	0.538861	0.00888274	0.0316436	upregulated	24.8384	1.86041	0.00492077	0.041428	0.031014	0.075172	1.27728	0.0158085	0.0794358	not significant
ENST00000392863	ENSG00000111850	SMIM8	22.3525	0.579184	0.157565	0.289482	not significant	12.7169	1.90201	0.0214231	0.119114	0.325156	0.788035	1.27713	0.0654095	0.205157	not significant
ENST00000256015	ENSG00000133639	BTG1	428.142	0.137188	0.464606	0.620356	not significant	67.2661	1.46289	0.00374318	0.0341987	0.0956408	0.231676	1.27641	0.00569823	0.0398506	translationally activated
ENST00000227451	ENSG00000110042	DTX4	495.428	-0.308073	0.110504	0.222564	not significant	16.8548	1.03633	0.149687	0.399705	0.0221734	0.053684	1.27566	0.014313	0.074286	not significant
ENST00000401095	ENSG00000215912	TTC34	0.695607	-1.87258	0.298777		not significant	0				0.413072	1	1.27554	#NUM!	#NUM!	not significant
ENST00000372622	ENSG00000101457	DNTTIP1	117.059	0.59176	0.00279781	0.0122723	upregulated	142.35	1.9256	7.34898e-08	3.46102e-06	0.695169	1.68267	1.27531	0.000104983	0.00205547	translationally activated
ENST00000389394	ENSG00000115423	DNAH6	7.57699	-2.25195	0.00614493	0.0233699	downregulated	0.616583	-1.5407	0.648965		0.109195	0.264287	1.27521	#NUM!	#NUM!	not significant
ENST00000357232	ENSG00000197410	DCHS2	2.64815	-0.259298	0.811891	0.886757	not significant	0.684653	4.02359	0.279927		0.250567	0.606371	1.275	#NUM!	#NUM!	not significant
ENST00000316804	ENSG00000177885	GRB2	448.772	-0.841267	2.15239e-06	2.54685e-05	downregulated	57.6697	0.521821	0.30978	0.591881	0.0911525	0.220401	1.27377	0.0015108	0.0156272	translationally activated
ENST00000301281	ENSG00000167671	UBXN6	311.398	0.10908	0.59893	0.733463	not significant	48.5265	1.45057	0.00292077	0.0283784	0.095286	0.230349	1.27349	0.00261467	0.0230544	translationally activated
ENST00000444095	ENSG00000160999	SH2B2	7.72752	-0.713801	0.301405	0.462266	not significant	2.22521	0.572721	0.767797		0.198222	0.479045	1.27304	#NUM!	#NUM!	not significant
ENST00000312579	ENSG00000175602	CCDC85B	12.516	0.915031	0.125023	0.244384	not significant	18.0731	2.24125	0.00220999	0.0229167	0.795402	1.92184	1.27273	0.0952371	0.259891	not significant
ENST00000378578	ENSG00000165169	DYNLT3	659.106	-0.844045	0.00269598	0.0118789	downregulated	66.8029	0.475883	0.357624	0.632436	0.0719009	0.173564	1.27139	0.0275261	0.115054	not significant
ENST00000357721	ENSG00000139160	ETFBKMT	21.1949	-0.633445	0.112792	0.226123	not significant	2.19987	0.609515	0.754537		0.0709822	0.171309	1.27107	#NUM!	#NUM!	not significant
ENST00000394095	ENSG00000138468	SENP7	201.523	0.31155	0.096747	0.201744	not significant	12.7586	1.59129	0.0784642	0.275059	0.0376254	0.0907972	1.27094	0.0616786	0.197376	not significant
ENST00000306156	ENSG00000171132	PRKCE	173.186	0.259968	0.328992	0.491507	not significant	8.04918	1.56797	0.122319	0.355936	0.0278149	0.0670992	1.27044	0.104184	0.27549	not significant
ENST00000344111	ENSG00000240230	COX19	97.3769	-0.544419	0.0194189	0.0589445	not significant	25.7349	0.789483	0.196207	0.467588	0.179214	0.432277	1.27027	0.00799969	0.0502291	not significant
ENST00000266503	ENSG00000029153	BMAL2	726.144	-0.0232211	0.878949	0.926514	not significant	8.49542	1.26749	0.206663	0.481199	0.00731508	0.0176419	1.27006	0.0778085	0.229379	not significant
ENST00000332499	ENSG00000186834	HEXIM1	67.9645	-0.197083	0.55849	0.700529	not significant	0.213976	-0.00921898	0.998496		0.00640801	0.0154523	1.26987	#NUM!	#NUM!	not significant
ENST00000399002	ENSG00000172296	SPTLC3	22.95	0.135594	0.75343	0.848694	not significant	2.51614	1.41706	0.455806		0.0667985	0.16101	1.26926	0.379881	0.602945	not significant
ENST00000419625	ENSG00000104537	ANXA13	1.38119	-2.86277	0.0489583		not significant	0.522268	-1.29944	0.719029		0.414873	1	1.26926	#NUM!	#NUM!	not significant
ENST00000221265	ENSG00000006712	PAF1	99.9276	-0.0792784	0.789202	0.872119	not significant	42.7062	1.25014	0.0146806	0.0911005	0.269105	0.648483	1.2689	0.0136365	0.0720321	not significant
ENST00000351018	ENSG00000177105	RHOG	346.234	0.140914	0.572011	0.711785	not significant	63.1383	1.4904	0.00166792	0.0183286	0.111385	0.268388	1.26876	0.00711933	0.0462828	translationally activated
ENST00000341735	ENSG00000188095	MESP2	1.64526	-0.215406	0.880388		not significant	1.71889	1.09113	0.596961		0.675896	1.62833	1.26852	#NUM!	#NUM!	not significant
ENST00000360321	ENSG00000196476	C20orf96	19.9855	-0.977828	0.0201792	0.0606254	not significant	2.07081	0.348223	0.856717		0.0749876	0.180523	1.26746	#NUM!	#NUM!	not significant
ENST00000231061	ENSG00000113140	SPARC	0.686317	-1.85359	0.319481		not significant	0				0.415488	1	1.26712	#NUM!	#NUM!	not significant
ENST00000343820	ENSG00000177426	TGIF1	269.306	-0.358089	0.0853703	0.184307	not significant	75.3528	0.959406	0.0251887	0.132421	0.184593	0.444052	1.26638	0.00155017	0.01585	translationally activated
ENST00000323588	ENSG00000164088	PPM1M	22.2521	-0.134737	0.759053	0.852202	not significant	1.40121	1.28093	0.582467		0.0402384	0.0967609	1.26585	#NUM!	#NUM!	not significant
ENST00000380871	ENSG00000167034	NKX3-1	48.4402	0.332147	0.254641	0.409467	not significant	6.17589	1.61669	0.166578		0.0760663	0.182791	1.26486	0.142607	0.333016	not significant
ENST00000553106	ENSG00000171759	PAH	12.3004	-1.31928	0.0187315	0.0573026	not significant	0				0.0521833	0.12526	1.26327	#NUM!	#NUM!	not significant
ENST00000677315	ENSG00000288661	ENSG00000288661	20.0348	0.00496904	0.990257	0.994664	not significant	0.675259	1.51847	0.65669		0.0210123	0.050437	1.26325	#NUM!	#NUM!	not significant
ENST00000366609	ENSG00000168264	IRF2BP2	359.572	-0.146133	0.517284	0.666433	not significant	52.0646	1.20631	0.014753	0.0914063	0.0925209	0.222074	1.26319	0.00414866	0.0317638	translationally activated
ENST00000598418	ENSG00000161677	JOSD2	7.49655	-0.355646	0.702766	0.812578	not significant	31.4604	1.00515	0.0739508	0.26591	2.75958	6.61247	1.26074	0.128974	0.313163	not significant
ENST00000682579	ENSG00000189042	ZNF567	82.1646	-0.727332	0.0133965	0.0440716	downregulated	6.2829	0.657263	0.576467		0.0533539	0.127713	1.25923	0.0970374	0.263321	not significant
ENST00000300900	ENSG00000167434	CA4	2.6866	-3.81444	0.00394854	0.0163658	downregulated	2.58276	-1.89296	0.353452		0.852526	2.04054	1.25913	0.112713	0.289412	not significant
ENST00000454402	ENSG00000111445	RFC5	280.034	-0.515529	0.00713345	0.0263641	downregulated	37.2495	0.800171	0.129473	0.369284	0.090108	0.215674	1.25912	0.00325669	0.0267518	translationally activated
ENST00000405617	ENSG00000219607	PPP1R3G	0.676663	-1.81805	0.320815		not significant	0				0.418363	1	1.25717	#NUM!	#NUM!	not significant
ENST00000331134	ENSG00000182446	NPLOC4	861.738	-0.538526	0.00460384	0.0185131	downregulated	73.4498	0.774257	0.0696986	0.255777	0.0580047	0.138627	1.25697	0.00133242	0.0142552	translationally activated
ENST00000371410	ENSG00000101882	NKAP	144.221	-1.19631	5.04836e-05	0.000407269	downregulated	30.2711	0.132127	0.818376	0.926108	0.157948	0.377447	1.25683	0.021809	0.0980947	not significant
ENST00000596358	ENSG00000142546	NOSIP	157.769	-0.358226	0.124189	0.243037	not significant	136.624	0.963912	0.00722384	0.0550626	0.573659	1.37019	1.25611	0.000913318	0.0110246	translationally activated
ENST00000381033	ENSG00000139515	PDX1	1.53427	-0.237387	0.861263		not significant	1.04363	0.821881	0.779166		0.450688	1.07594	1.2554	#NUM!	#NUM!	not significant
ENST00000242783	ENSG00000123143	PKN1	847.896	-0.553103	0.0202991	0.0609231	not significant	61.6345	0.768928	0.0871477	0.293817	0.0495953	0.1184	1.2554	0.00588107	0.0408054	translationally activated
ENST00000382159	ENSG00000176533	GNG7	8.78789	-1.13076	0.0767889	0.170323	not significant	1.84744	0.237896	0.911493		0.158305	0.377789	1.25488	#NUM!	#NUM!	not significant
ENST00000374274	ENSG00000147164	SNX12	507.045	-0.00495922	0.982204	0.990133	not significant	171.471	1.31835	0.000146201	0.00255916	0.212324	0.506607	1.2546	0.0012879	0.0139583	translationally activated
ENST00000369454	ENSG00000155961	RAB39B	1.60301	-1.1475	0.409637		not significant	0.213976	-0.00921898	0.998496		0.210767	0.502884	1.25458	#NUM!	#NUM!	not significant
ENST00000315792	ENSG00000176907	TCIM	30.81	-0.52709	0.154617	0.28599	not significant	1.8639	0.763753	0.709401		0.0413686	0.0985603	1.25247	#NUM!	#NUM!	not significant
ENST00000432605	ENSG00000237651	C2orf74	2.55268	-1.92489	0.135917	0.259971	not significant	0				0.196658	0.468035	1.25093	#NUM!	#NUM!	not significant
ENST00000285106	ENSG00000154832	CXXC1	63.3494	0.176861	0.50037	0.651364	not significant	13.5996	1.52862	0.0613241	0.238329	0.131715	0.313388	1.25053	0.0221808	0.0990322	not significant
ENST00000336564	ENSG00000124444	ZNF576	41.1169	0.524185	0.107044	0.217348	not significant	8.36546	1.80549	0.0740032	0.26591	0.118924	0.282888	1.25019	0.110319	0.285686	not significant
ENST00000640019	ENSG00000284024	MSANTD7	136.414	-0.697845	0.00315006	0.0135739	downregulated	3.07082	0.570747	0.722686		0.0157414	0.0374317	1.2497	0.281762	0.504254	not significant
ENST00000366574	ENSG00000198626	RYR2	10.0913	0.861229	0.11019	0.222083	not significant	0.0943156	1.04734	0.833719		0.0293864	0.0698683	1.24949	#NUM!	#NUM!	not significant
ENST00000381254	ENSG00000178295	GEN1	71.9168	-0.721112	0.00818645	0.0295306	downregulated	6.68078	0.569344	0.60382		0.0654326	0.155449	1.24836	0.120213	0.300316	not significant
ENST00000229633	ENSG00000111911	HINT3	506.596	-0.820725	1.22603e-05	0.000117864	downregulated	32.7169	0.494767	0.377368	0.651054	0.0461271	0.109584	1.24835	0.00476827	0.0348434	translationally activated
ENST00000367202	ENSG00000143845	ETNK2	23.3433	-1.72769	0.000972085	0.00510073	downregulated	1.10321	-0.150893	0.954078		0.0382837	0.0909377	1.24815	#NUM!	#NUM!	not significant
ENST00000298910	ENSG00000188906	LRRK2	9.48101	-0.345945	0.559805	0.701728	not significant	0.213976	-0.00921898	0.998496		0.044304	0.105183	1.24739	#NUM!	#NUM!	not significant
ENST00000368685	ENSG00000143553	SNAPIN	30.8406	0.361958	0.246078	0.401009	not significant	10.5362	1.64241	0.0691679	0.255012	0.205013	0.486578	1.24695	0.0642181	0.202956	not significant
ENST00000696123	ENSG00000126768	TIMM17B	79.6414	0.279133	0.369028	0.530189	not significant	43.1825	1.55642	0.00223957	0.0231325	0.329242	0.78086	1.24592	0.0190656	0.0895795	not significant
ENST00000295971	ENSG00000163694	RBM47	675.314	-0.516289	0.000403317	0.00243902	downregulated	66.6499	0.788106	0.0743531	0.266344	0.0672921	0.15956	1.24559	0.000317232	0.00482845	translationally activated
ENST00000292140	ENSG00000176531	PHLDB3	16.5512	-0.213376	0.681281	0.796184	not significant	22.1908	1.15377	0.0976643	0.313477	0.870193	2.06278	1.24518	0.0601584	0.194307	not significant
ENST00000434687	ENSG00000030419	IKZF2	283.399	0.0141733	0.944022	0.967843	not significant	6.55315	1.29143	0.264561		0.0145665	0.0345283	1.24513	0.128278	0.312413	not significant
ENST00000397899	ENSG00000196872	CRACDL	40.9861	0.753548	0.0104111	0.0358268	upregulated	14.0478	2.05187	0.00902574	0.0643302	0.195335	0.463005	1.24508	0.0359779	0.137894	not significant
ENST00000306984	ENSG00000168303	MPLKIP	109.404	0.0354428	0.895294	0.936127	not significant	72.8166	1.3373	0.00268158	0.0267212	0.416866	0.987743	1.24455	0.0079379	0.0499948	translationally activated
ENST00000268485	ENSG00000140832	MARVELD3	25.617	-0.409277	0.332895	0.495514	not significant	13.6503	0.940496	0.261112	0.541668	0.358067	0.848275	1.2443	0.0521695	0.176502	not significant
ENST00000368761	ENSG00000056972	TRAF3IP2	142.327	-0.427221	0.102894	0.210973	not significant	10.1026	0.850207	0.349505	0.625064	0.0478404	0.113334	1.24428	0.0803742	0.233753	not significant
ENST00000429584	ENSG00000230797	YY2	6.06218	-0.136631	0.855992	0.913422	not significant	0.700604	1.37962	0.662308		0.0744124	0.176238	1.24391	#NUM!	#NUM!	not significant
ENST00000615612	ENSG00000128266	GNAZ	113.02	-2.29726	3.98763e-12	1.3185e-10	downregulated	1.48047	-0.840379	0.726109		0.0115877	0.027441	1.24374	#NUM!	#NUM!	not significant
ENST00000424952	ENSG00000163812	ZDHHC3	1018.67	0.51779	0.00190924	0.00888254	upregulated	35.2746	1.81769	0.00087157	0.0110283	0.0203356	0.0481259	1.2428	0.00326105	0.0267649	translationally activated
ENST00000343380	ENSG00000101412	E2F1	339.642	-0.135081	0.577955	0.716296	not significant	9.44241	1.15413	0.218865	0.494619	0.0178928	0.0423074	1.24153	0.079936	0.232926	not significant
ENST00000324685	ENSG00000103549	RNF40	233.523	-0.122237	0.543797	0.688724	not significant	57.5478	1.18552	0.00911997	0.064749	0.158512	0.374578	1.24068	0.00162048	0.0163618	translationally activated
ENST00000422728	ENSG00000237765	FAM200B	28.1358	-0.234167	0.527466	0.674664	not significant	0.213976	-0.00921898	0.998496		0.0154752	0.0365632	1.24043	#NUM!	#NUM!	not significant
ENST00000264639	ENSG00000108344	PSMD3	2046.89	-0.340891	0.0906402	0.192847	not significant	2130.59	0.962037	0.00357225	0.0329798	0.693609	1.63827	1.23998	0.0014267	0.0150479	translationally activated
ENST00000250405	ENSG00000129473	BCL2L2	78.906	0.423514	0.129267	0.250799	not significant	1.45988	5.28268	0.0570537		0.0143551	0.0339019	1.2398	#NUM!	#NUM!	not significant
ENST00000294179	ENSG00000162236	STX5	111.059	-0.18923	0.457946	0.614188	not significant	50.7421	1.10125	0.0226743	0.123361	0.297953	0.703381	1.23922	0.00673822	0.0445522	translationally activated
ENST00000381782	ENSG00000179299	NSUN7	44.3592	-0.792602	0.0107721	0.0368532	downregulated	7.7535	0.46222	0.67394	0.855093	0.124046	0.292716	1.23863	0.158625	0.354683	not significant
ENST00000674370	ENSG00000152133	GPATCH11	51.8607	-1.66383	2.19554e-06	2.59008e-05	downregulated	3.0994	-0.472301	0.78499		0.0483509	0.114086	1.2385	0.442968	0.65713	not significant
ENST00000695909	ENSG00000129455	KLK8	5.82648	-1.16206	0.132504	0.255266	not significant	2.76202	0.253981	0.884765		0.357633	0.842624	1.23641	0.252582	0.473737	not significant
ENST00000258742	ENSG00000136243	NUP42	33.3106	-0.144145	0.677802	0.793382	not significant	4.51424	1.19201	0.378957		0.0877744	0.206742	1.23596	0.147651	0.339816	not significant
ENST00000683635	ENSG00000146263	MMS22L	115.012	0.161632	0.450397	0.607324	not significant	15.1758	1.42618	0.0711469	0.259049	0.0816029	0.192175	1.23573	0.0388226	0.145574	not significant
ENST00000371741	ENSG00000158445	KCNB1	0.662158	-1.7924	0.329037		not significant	0				0.42468	1	1.23555	#NUM!	#NUM!	not significant
ENST00000369449	ENSG00000155962	CLIC2	1.83492	0.44283	0.710875	0.81951	not significant	0.0943156	1.04734	0.833719		0.134561	0.316681	1.23477	#NUM!	#NUM!	not significant
ENST00000238936	ENSG00000138111	MFSD13A	18.2434	0.488479	0.21406	0.362621	not significant	3.38569	1.80048	0.282167		0.109921	0.258649	1.23453	0.220955	0.437352	not significant
ENST00000284551	ENSG00000154370	TRIM11	46.6307	-0.884908	0.0076597	0.0279656	downregulated	26.1859	0.422642	0.488201	0.736246	0.407458	0.958177	1.23364	0.0220394	0.0985823	not significant
ENST00000251412	ENSG00000037042	TUBG2	90.6189	-0.863467	0.0388118	0.100768	not significant	112.789	0.408788	0.279262	0.563797	0.904476	2.1253	1.23251	0.0505044	0.173411	not significant
ENST00000262903	ENSG00000085382	HACE1	63.5367	-0.606559	0.0342251	0.0916555	not significant	4.26694	0.725151	0.594681		0.046819	0.109979	1.23207	0.155076	0.349815	not significant
ENST00000343150	ENSG00000135047	CTSL	47.1848	-0.987864	0.004718	0.0188881	downregulated	28.6911	0.297454	0.636378	0.835699	0.445961	1.04736	1.23177	0.0411799	0.151368	not significant
ENST00000404795	ENSG00000142700	DMRTA2	0.654745	-1.76064	0.368913		not significant	0				0.425798	1	1.23176	#NUM!	#NUM!	not significant
ENST00000358242	ENSG00000158856	DMTN	45.7843	0.0547266	0.876312	0.925496	not significant	4.35096	1.37977	0.307629		0.0601252	0.141204	1.23174	0.158961	0.355129	not significant
ENST00000356978	ENSG00000198668	CALM1	1260.59	-0.45381	0.0314749	0.0858193	not significant	154.629	0.835309	0.0243932	0.129443	0.0833124	0.195643	1.23162	0.0023119	0.021101	translationally activated
ENST00000315150	ENSG00000172780	RAB43	34.4421	0.271738	0.381399	0.542059	not significant	37.6528	1.57106	0.00273874	0.0270861	0.667221	1.56569	1.23056	0.00748121	0.0478334	translationally activated
ENST00000299155	ENSG00000166126	AMN	9.27683	-1.40389	0.0310609	0.0848878	not significant	16.4694	-0.153057	0.842151	0.936198	1.39368	3.26984	1.23032	0.122486	0.303801	not significant
ENST00000356493	ENSG00000165283	STOML2	874.581	-0.151079	0.486651	0.640465	not significant	193.374	1.14866	0.00204168	0.0217413	0.143862	0.337058	1.22831	0.00281985	0.0242312	translationally activated
ENST00000465093	ENSG00000114790	ARHGEF26	212.1	0.0577334	0.757745	0.851545	not significant	12.7676	1.39477	0.112835	0.339352	0.0381072	0.0891257	1.22578	0.0160037	0.0801261	not significant
ENST00000435506	ENSG00000141698	NT5C3B	120.03	-0.0320059	0.895911	0.936522	not significant	10.6409	1.2442	0.169901	0.430575	0.0566643	0.132524	1.22574	0.0696535	0.213116	not significant
ENST00000215555	ENSG00000099785	MARCHF2	81.1753	0.0119079	0.966092	0.979503	not significant	0.188631	0.153698	0.975002		0.00512292	0.0119787	1.22543	#NUM!	#NUM!	not significant
ENST00000345317	ENSG00000005020	SKAP2	274.562	-0.408348	0.0142396	0.046147	not significant	30.7513	0.841954	0.178343	0.443307	0.0757692	0.177142	1.22523	0.0116859	0.0650237	not significant
ENST00000676153	ENSG00000133019	CHRM3	6.10513	0.83162	0.282127	0.440197	not significant	0.0943156	1.04734	0.833719		0.0477061	0.111483	1.22458	#NUM!	#NUM!	not significant
ENST00000373116	ENSG00000116898	MRPS15	258.758	-0.462681	0.0133252	0.0439235	downregulated	75.2048	0.813265	0.0688538	0.25421	0.198213	0.463179	1.22452	0.00214063	0.0200119	translationally activated
ENST00000373943	ENSG00000117758	STX12	152.224	-0.387936	0.0569899	0.135305	not significant	19.4614	0.889184	0.211477	0.487308	0.0863026	0.201669	1.22451	0.0230471	0.102072	not significant
ENST00000512701	ENSG00000155158	TTC39B	265.579	0.840987	0.000306634	0.00191247	upregulated	17.7314	2.13228	0.00319152	0.0304967	0.0380428	0.0888865	1.22434	0.0281526	0.116885	not significant
ENST00000297632	ENSG00000164983	TMEM65	219.824	-0.160496	0.432434	0.590824	not significant	8.24437	1.12695	0.254352	0.533716	0.0244662	0.0571473	1.22389	0.0728761	0.219103	not significant
ENST00000561028	ENSG00000129535	NRL	2.32183	-1.80693	0.160531	0.293781	not significant	0				0.211855	0.494764	1.22366	#NUM!	#NUM!	not significant
ENST00000281282	ENSG00000128849	CGNL1	29.5397	-0.110045	0.738768	0.839464	not significant	2.39415	1.18764	0.497935		0.052607	0.122818	1.2232	0.279585	0.502068	not significant
ENST00000228705	ENSG00000111110	PPM1H	297.293	-0.258922	0.217311	0.366021	not significant	10.1843	1.03231	0.253146	0.532543	0.0226959	0.052975	1.22288	0.0524297	0.177083	not significant
ENST00000219611	ENSG00000103326	CAPN15	57.5341	-0.775924	0.0103407	0.0356788	downregulated	12.8853	0.557443	0.499714	0.746411	0.160039	0.373542	1.22285	0.0394169	0.147006	not significant
ENST00000264094	ENSG00000115318	LOXL3	7.0617	0.874939	0.136358	0.260466	not significant	0.0943156	1.04734	0.833719		0.0417139	0.0972757	1.22155	#NUM!	#NUM!	not significant
ENST00000314218	ENSG00000181004	BBS12	21.1993	0.220541	0.648215	0.770819	not significant	2.23087	1.57789	0.398181		0.064733	0.150924	1.22125	#NUM!	#NUM!	not significant
ENST00000311946	ENSG00000172548	NIPAL4	13.2077	-0.61305	0.214134	0.362621	not significant	2.72779	0.654386	0.69304		0.145489	0.339026	1.22049	0.291745	0.513881	not significant
ENST00000444565	ENSG00000158553	POM121L2	0.652315	-1.77571	0.394999		not significant	0				0.42914	1	1.22048	#NUM!	#NUM!	not significant
ENST00000314289	ENSG00000063978	RNF4	351.937	-0.150784	0.404299	0.564825	not significant	26.8518	1.11078	0.0700206	0.256602	0.0497946	0.116021	1.22033	0.010681	0.0611526	not significant
ENST00000360947	ENSG00000165804	ZNF219	11.1289	-1.014	0.0629292	0.146473	not significant	2.98539	0.332278	0.836411		0.198133	0.461596	1.22016	0.266887	0.488932	not significant
ENST00000314222	ENSG00000181649	PHLDA2	78.5284	-0.00632577	0.987163	0.992784	not significant	144.662	1.27046	0.000346359	0.00514144	1.1796	2.74686	1.21948	0.0342488	0.132896	not significant
ENST00000332509	ENSG00000184381	PLA2G6	17.1934	-0.233761	0.586185	0.723516	not significant	0.213976	-0.00921898	0.998496		0.0252263	0.0587409	1.21944	#NUM!	#NUM!	not significant
ENST00000273183	ENSG00000144681	STAC	51.9533	0.399854	0.203799	0.349633	not significant	0.898629	1.53938	0.599041		0.0104467	0.0243128	1.21867	#NUM!	#NUM!	not significant
ENST00000329271	ENSG00000164284	GRPEL2	475.015	-0.721941	0.00148106	0.00723454	downregulated	42.7948	0.559843	0.269107	0.550492	0.0641374	0.149258	1.21857	0.0081888	0.051176	not significant
ENST00000695302	ENSG00000174628	IQCK	121.237	-1.09014	0.000786558	0.00425075	downregulated	7.30816	0.122356	0.913245		0.045253	0.105284	1.21821	0.211974	0.425838	not significant
ENST00000308527	ENSG00000173548	SNX33	272.952	-0.499125	0.0100649	0.0349017	downregulated	38.4942	0.798423	0.172782	0.435921	0.0972609	0.226138	1.21727	0.00828364	0.0515361	not significant
ENST00000283905	ENSG00000153790	SPMIP4	31.4553	-0.165313	0.725289	0.830094	not significant	0.213976	-0.00921898	0.998496		0.0139949	0.0325366	1.21716	#NUM!	#NUM!	not significant
ENST00000397821	ENSG00000147010	SH3KBP1	821.803	0.816546	1.24073e-05	0.000119	upregulated	93.2104	2.09065	1.49845e-07	6.73622e-06	0.0651214	0.151337	1.21656	0.00101126	0.0118241	translationally activated
ENST00000302824	ENSG00000172345	STARD5	5.94567	1.09853	0.144146	0.271566	not significant	1.85593	5.53527	0.0240807		0.206059	0.478541	1.21559	#NUM!	#NUM!	not significant
ENST00000389474	ENSG00000197046	SIGLEC15	0.642221	-1.73904	0.408283		not significant	0				0.43063	1	1.21548	#NUM!	#NUM!	not significant
ENST00000373610	ENSG00000084652	TXLNA	390.638	-0.304074	0.0679287	0.155678	not significant	61.0386	0.986028	0.0288386	0.145043	0.104618	0.242913	1.21531	0.00059868	0.00793845	translationally activated
ENST00000446197	ENSG00000100897	DCAF11	395.711	-0.6536	0.00404192	0.0166704	downregulated	35.999	0.624342	0.243344	0.522709	0.06412	0.148854	1.21505	0.0102725	0.0595524	not significant
ENST00000392870	ENSG00000198873	GRK5	23.9285	1.33965	0.00611898	0.0233045	upregulated	3.86343	2.63293	0.0717879		0.0878525	0.203885	1.2146	0.249958	0.470637	not significant
ENST00000374338	ENSG00000157978	LDLRAP1	45.8388	-0.332246	0.292248	0.451904	not significant	6.6306	0.924273	0.411707		0.0967267	0.224469	1.21453	0.157614	0.353482	not significant
ENST00000451237	ENSG00000235863	B3GALT4	26.07	-0.800475	0.0385958	0.100363	not significant	6.12144	0.576859	0.620612		0.168697	0.391179	1.21339	0.0918545	0.254967	not significant
ENST00000377939	ENSG00000158286	RNF207	16.5156	-2.12635	0.000102203	0.000748852	downregulated	1.36788	-0.650671	0.789939		0.0718245	0.166486	1.21286	#NUM!	#NUM!	not significant
ENST00000391711	ENSG00000185869	ZNF829	14.9497	-1.93909	0.00155778	0.00751242	downregulated	0.641928	-1.59449	0.631819		0.0592477	0.137298	1.21248	#NUM!	#NUM!	not significant
ENST00000248846	ENSG00000128159	TUBGCP6	44.4839	-1.00592	0.000507001	0.00295516	downregulated	19.8678	0.263533	0.700908	0.87004	0.332958	0.771507	1.21234	0.0243078	0.105672	not significant
ENST00000341376	ENSG00000001167	NFYA	78.8234	0.0835709	0.705103	0.814776	not significant	11.6404	1.41039	0.111862	0.338193	0.0935735	0.216784	1.21209	0.0223594	0.0996919	not significant
ENST00000361605	ENSG00000198912	C1orf174	24.8264	-0.00519157	0.987945	0.993191	not significant	15.2983	1.27872	0.0878579	0.294865	0.394948	0.914923	1.21199	0.033893	0.131938	not significant
ENST00000295006	ENSG00000162909	CAPN2	1631.23	-0.96747	7.37994e-09	1.48332e-07	downregulated	356.816	0.308684	0.339597	0.616563	0.162111	0.375353	1.21126	0.000173803	0.00302454	translationally activated
ENST00000261167	ENSG00000084463	WBP11	163.812	-1.55305	4.17847e-12	1.37772e-10	downregulated	14.0503	-0.29438	0.718812	0.879242	0.0692181	0.160183	1.2105	0.0590388	0.191521	not significant
ENST00000260386	ENSG00000137825	ITPKA	0.721713	-1.93203	0.325594		not significant	0.282947	-0.426003	0.93023		0.432233	1	1.21012	#NUM!	#NUM!	not significant
ENST00000372685	ENSG00000180964	TCEAL8	0.641297	-1.75322	0.341701		not significant	0				0.432249	1	1.21007	#NUM!	#NUM!	not significant
ENST00000409140	ENSG00000196141	SPATS2L	1230.92	0.842671	3.15408e-05	0.000267504	upregulated	330.801	2.1169	4.50194e-10	3.20895e-08	0.154472	0.357324	1.20989	0.00135915	0.0144677	translationally activated
ENST00000255390	ENSG00000133028	SCO1	102.013	-0.762193	0.00189821	0.00884798	downregulated	23.1545	0.522214	0.411307	0.681805	0.162809	0.376454	1.20929	0.0166111	0.0819397	not significant
ENST00000398604	ENSG00000253767	PCDHGA8	1.3909	-1.79586	0.223261		not significant	16.5271	-0.580387	0.475183	0.726081	9.92301	22.9326	1.20855	0.323708	0.547413	not significant
ENST00000389677	ENSG00000146267	FAXC	4.50634	-1.65192	0.0752299	0.167848	not significant	0				0.127832	0.295246	1.20767	#NUM!	#NUM!	not significant
ENST00000643780	ENSG00000113163	CERT1	387.675	-0.0516845	0.773896	0.861941	not significant	62.1893	1.21835	0.00572787	0.0466724	0.103823	0.239789	1.20763	0.00111418	0.0126609	translationally activated
ENST00000392554	ENSG00000184887	BTBD6	69.0457	-0.328446	0.248566	0.403216	not significant	4.61936	0.891869	0.493497		0.0452065	0.104391	1.20739	0.217356	0.432761	not significant
ENST00000649815	ENSG00000142208	AKT1	723.785	-0.164715	0.339144	0.502001	not significant	80.7252	1.11611	0.0143272	0.0897523	0.0734324	0.16956	1.20731	0.00218698	0.0203007	translationally activated
ENST00000242577	ENSG00000088986	DYNLL1	1043.89	0.841581	4.06367e-07	5.69884e-06	upregulated	146.699	2.10458	3.93322e-07	1.6041e-05	0.0807794	0.186517	1.20725	0.00222231	0.0204956	translationally activated
ENST00000573034	ENSG00000266028	SRGAP2	204.973	-0.360288	0.129856	0.251651	not significant	53.7121	0.92181	0.0482901	0.202261	0.177415	0.409621	1.20716	0.00548697	0.0388108	translationally activated
ENST00000232375	ENSG00000114268	PFKFB4	106.891	2.07348	6.96333e-17	3.76662e-15	upregulated	44.7225	3.32186	3.51904e-10	2.55437e-08	0.214474	0.495163	1.2071	0.0133769	0.0713225	not significant
ENST00000535829	ENSG00000166532	RIMKLB	53.6031	-0.595338	0.0237174	0.0687819	not significant	7.29413	0.691024	0.511112		0.0954647	0.22034	1.20669	0.0864988	0.245299	not significant
ENST00000643721	ENSG00000171206	TRIM8	204.444	-0.0474875	0.83302	0.899621	not significant	23.5102	1.2264	0.0530415	0.215988	0.074357	0.171594	1.20646	0.017081	0.0835768	not significant
ENST00000373824	ENSG00000120656	TAF12	232.535	-0.82585	0.000654113	0.00364576	downregulated	42.8191	0.460589	0.368852	0.641679	0.133807	0.308778	1.20642	0.00879007	0.0539596	not significant
ENST00000343004	ENSG00000156504	PABIR2	145.631	0.223388	0.287621	0.446633	not significant	9.14351	1.46092	0.135607	0.37864	0.0391231	0.0901455	1.20423	0.0852948	0.242666	not significant
ENST00000393795	ENSG00000131470	PSMC3IP	28.288	0.254691	0.492627	0.645147	not significant	5.9197	1.48875	0.212664		0.12962	0.298616	1.204	0.18651	0.394638	not significant
ENST00000304195	ENSG00000172159	FRMD3	15.4221	1.7048	0.00106546	0.00551427	upregulated	1.64851	2.95986	0.218797		0.05677	0.130704	1.2031	#NUM!	#NUM!	not significant
ENST00000581897	ENSG00000266338	NBPF15	4.99038	-1.5116	0.0769282	0.170471	not significant	0				0.117664	0.270869	1.20292	#NUM!	#NUM!	not significant
ENST00000342456	ENSG00000006534	ALDH3B1	207.867	-0.980588	2.50941e-06	2.9309e-05	downregulated	44.925	0.282053	0.569616	0.7942	0.161026	0.370578	1.20248	0.00419438	0.0319649	translationally activated
ENST00000372684	ENSG00000117016	RIMS3	35.981	-1.2319	0.000788002	0.00425463	downregulated	0				0.0190199	0.0437597	1.20209	#NUM!	#NUM!	not significant
ENST00000321556	ENSG00000158828	PINK1	54.265	-0.821259	0.0091306	0.0323032	downregulated	17.316	0.444394	0.541842	0.776741	0.231276	0.532087	1.20205	0.046061	0.164083	not significant
ENST00000420826	ENSG00000188612	SUMO2	770.223	-1.14581	0.000579897	0.00329469	downregulated	116.261	0.112196	0.805883	0.920477	0.115104	0.264678	1.2013	0.050323	0.172972	not significant
ENST00000296137	ENSG00000163820	FYCO1	358.59	-0.199428	0.329081	0.491507	not significant	35.9277	1.0786	0.0532806	0.216516	0.0665955	0.153098	1.20096	0.00659898	0.0439188	translationally activated
[truncated: 10,333 more rows]
