# Supplementary material for: Coronaviruses reprogram the tRNA epitranscriptome to favor viral protein expression
Source: Nat Commun. 2026 Feb 19;17:2944. doi: 10.1038/s41467-026-69700-w (PMC13031925; doi:10.1038/s41467-026-69700-w)
Supplement: Supplementary file 7 — Source data [file 41467_2026_69700_MOESM7_ESM.xlsx]

## Sheet: Figure 1 A
AA	codon	eff	freq	RSCU	genome	host	host_group	name
Lys	aaa	313	0.0354	1.2227	NC_023760.1	Mustela vison	Mink	Mink coronavirus strain WD1127
Asn	aac	185	0.0209	0.6457	NC_023760.1	Mustela vison	Mink	Mink coronavirus strain WD1127
Lys	aag	199	0.0225	0.7773	NC_023760.1	Mustela vison	Mink	Mink coronavirus strain WD1127
Asn	aat	388	0.0438	1.3543	NC_023760.1	Mustela vison	Mink	Mink coronavirus strain WD1127
Thr	aca	245	0.0277	1.75	NC_023760.1	Mustela vison	Mink	Mink coronavirus strain WD1127
Thr	acc	55	0.0062	0.3929	NC_023760.1	Mustela vison	Mink	Mink coronavirus strain WD1127
Thr	acg	42	0.0047	0.3	NC_023760.1	Mustela vison	Mink	Mink coronavirus strain WD1127
Thr	act	218	0.0246	1.5571	NC_023760.1	Mustela vison	Mink	Mink coronavirus strain WD1127
Arg	aga	82	0.0093	1.6291	NC_023760.1	Mustela vison	Mink	Mink coronavirus strain WD1127
Ser	agc	45	0.0051	0.4279	NC_023760.1	Mustela vison	Mink	Mink coronavirus strain WD1127
Arg	agg	42	0.0047	0.8344	NC_023760.1	Mustela vison	Mink	Mink coronavirus strain WD1127
Ser	agt	177	0.02	1.683	NC_023760.1	Mustela vison	Mink	Mink coronavirus strain WD1127
Ile	ata	137	0.0155	0.882	NC_023760.1	Mustela vison	Mink	Mink coronavirus strain WD1127
Ile	atc	59	0.0067	0.3798	NC_023760.1	Mustela vison	Mink	Mink coronavirus strain WD1127
Met	atg	181	0.0204	1	NC_023760.1	Mustela vison	Mink	Mink coronavirus strain WD1127
Ile	att	270	0.0305	1.7382	NC_023760.1	Mustela vison	Mink	Mink coronavirus strain WD1127
Gln	caa	152	0.0172	1.1559	NC_023760.1	Mustela vison	Mink	Mink coronavirus strain WD1127
His	cac	46	0.0052	0.5974	NC_023760.1	Mustela vison	Mink	Mink coronavirus strain WD1127
Gln	cag	111	0.0125	0.8441	NC_023760.1	Mustela vison	Mink	Mink coronavirus strain WD1127
His	cat	108	0.0122	1.4026	NC_023760.1	Mustela vison	Mink	Mink coronavirus strain WD1127
Pro	cca	104	0.0118	1.3684	NC_023760.1	Mustela vison	Mink	Mink coronavirus strain WD1127
Pro	ccc	30	0.0034	0.3947	NC_023760.1	Mustela vison	Mink	Mink coronavirus strain WD1127
Pro	ccg	22	0.0025	0.2895	NC_023760.1	Mustela vison	Mink	Mink coronavirus strain WD1127
Pro	cct	148	0.0167	1.9474	NC_023760.1	Mustela vison	Mink	Mink coronavirus strain WD1127
Arg	cga	17	0.0019	0.3377	NC_023760.1	Mustela vison	Mink	Mink coronavirus strain WD1127
Arg	cgc	38	0.0043	0.755	NC_023760.1	Mustela vison	Mink	Mink coronavirus strain WD1127
Arg	cgg	9	0.001	0.1788	NC_023760.1	Mustela vison	Mink	Mink coronavirus strain WD1127
Arg	cgt	114	0.0129	2.2649	NC_023760.1	Mustela vison	Mink	Mink coronavirus strain WD1127
Leu	cta	73	0.0082	0.5871	NC_023760.1	Mustela vison	Mink	Mink coronavirus strain WD1127
Leu	ctc	25	0.0028	0.2011	NC_023760.1	Mustela vison	Mink	Mink coronavirus strain WD1127
Leu	ctg	54	0.0061	0.4343	NC_023760.1	Mustela vison	Mink	Mink coronavirus strain WD1127
Leu	ctt	171	0.0193	1.3753	NC_023760.1	Mustela vison	Mink	Mink coronavirus strain WD1127
Glu	gaa	220	0.0249	1.2979	NC_023760.1	Mustela vison	Mink	Mink coronavirus strain WD1127
Asp	gac	150	0.0169	0.611	NC_023760.1	Mustela vison	Mink	Mink coronavirus strain WD1127
Glu	gag	119	0.0134	0.7021	NC_023760.1	Mustela vison	Mink	Mink coronavirus strain WD1127
Asp	gat	341	0.0385	1.389	NC_023760.1	Mustela vison	Mink	Mink coronavirus strain WD1127
Ala	gca	185	0.0209	1.3214	NC_023760.1	Mustela vison	Mink	Mink coronavirus strain WD1127
Ala	gcc	76	0.0086	0.5429	NC_023760.1	Mustela vison	Mink	Mink coronavirus strain WD1127
Ala	gcg	35	0.004	0.25	NC_023760.1	Mustela vison	Mink	Mink coronavirus strain WD1127
Ala	gct	264	0.0298	1.8857	NC_023760.1	Mustela vison	Mink	Mink coronavirus strain WD1127
Gly	gga	58	0.0066	0.4007	NC_023760.1	Mustela vison	Mink	Mink coronavirus strain WD1127
Gly	ggc	92	0.0104	0.6356	NC_023760.1	Mustela vison	Mink	Mink coronavirus strain WD1127
Gly	ggg	14	0.0016	0.0967	NC_023760.1	Mustela vison	Mink	Mink coronavirus strain WD1127
Gly	ggt	415	0.0469	2.867	NC_023760.1	Mustela vison	Mink	Mink coronavirus strain WD1127
Val	gta	131	0.0148	0.6114	NC_023760.1	Mustela vison	Mink	Mink coronavirus strain WD1127
Val	gtc	93	0.0105	0.4341	NC_023760.1	Mustela vison	Mink	Mink coronavirus strain WD1127
Val	gtg	161	0.0182	0.7515	NC_023760.1	Mustela vison	Mink	Mink coronavirus strain WD1127
Val	gtt	472	0.0533	2.203	NC_023760.1	Mustela vison	Mink	Mink coronavirus strain WD1127
Stp	taa	5	0.0006	3	NC_023760.1	Mustela vison	Mink	Mink coronavirus strain WD1127
Tyr	tac	171	0.0193	0.7533	NC_023760.1	Mustela vison	Mink	Mink coronavirus strain WD1127
Stp	tag	0	0	0	NC_023760.1	Mustela vison	Mink	Mink coronavirus strain WD1127
Tyr	tat	283	0.032	1.2467	NC_023760.1	Mustela vison	Mink	Mink coronavirus strain WD1127
Ser	tca	115	0.013	1.0935	NC_023760.1	Mustela vison	Mink	Mink coronavirus strain WD1127
Ser	tcc	48	0.0054	0.4564	NC_023760.1	Mustela vison	Mink	Mink coronavirus strain WD1127
Ser	tcg	31	0.0035	0.2948	NC_023760.1	Mustela vison	Mink	Mink coronavirus strain WD1127
Ser	tct	215	0.0243	2.0444	NC_023760.1	Mustela vison	Mink	Mink coronavirus strain WD1127
Stp	tga	0	0	0	NC_023760.1	Mustela vison	Mink	Mink coronavirus strain WD1127
Cys	tgc	52	0.0059	0.3333	NC_023760.1	Mustela vison	Mink	Mink coronavirus strain WD1127
Trp	tgg	115	0.013	1	NC_023760.1	Mustela vison	Mink	Mink coronavirus strain WD1127
Cys	tgt	260	0.0294	1.6667	NC_023760.1	Mustela vison	Mink	Mink coronavirus strain WD1127
Leu	tta	194	0.0219	1.5603	NC_023760.1	Mustela vison	Mink	Mink coronavirus strain WD1127
Phe	ttc	89	0.0101	0.3991	NC_023760.1	Mustela vison	Mink	Mink coronavirus strain WD1127
Leu	ttg	229	0.0259	1.8418	NC_023760.1	Mustela vison	Mink	Mink coronavirus strain WD1127
Phe	ttt	357	0.0403	1.6009	NC_023760.1	Mustela vison	Mink	Mink coronavirus strain WD1127
Lys	aaa	311	0.0352	1.2031	NC_018871.1	Rousettus sp.	Bat	Rousettus bat coronavirus HKU10
Asn	aac	197	0.0223	0.7636	NC_018871.1	Rousettus sp.	Bat	Rousettus bat coronavirus HKU10
Lys	aag	206	0.0233	0.7969	NC_018871.1	Rousettus sp.	Bat	Rousettus bat coronavirus HKU10
Asn	aat	319	0.0361	1.2364	NC_018871.1	Rousettus sp.	Bat	Rousettus bat coronavirus HKU10
Thr	aca	232	0.0262	1.6425	NC_018871.1	Rousettus sp.	Bat	Rousettus bat coronavirus HKU10
Thr	acc	62	0.007	0.4389	NC_018871.1	Rousettus sp.	Bat	Rousettus bat coronavirus HKU10
Thr	acg	46	0.0052	0.3257	NC_018871.1	Rousettus sp.	Bat	Rousettus bat coronavirus HKU10
Thr	act	225	0.0255	1.5929	NC_018871.1	Rousettus sp.	Bat	Rousettus bat coronavirus HKU10
Arg	aga	87	0.0098	1.7816	NC_018871.1	Rousettus sp.	Bat	Rousettus bat coronavirus HKU10
Ser	agc	43	0.0049	0.4102	NC_018871.1	Rousettus sp.	Bat	Rousettus bat coronavirus HKU10
Arg	agg	38	0.0043	0.7782	NC_018871.1	Rousettus sp.	Bat	Rousettus bat coronavirus HKU10
Ser	agt	164	0.0186	1.5644	NC_018871.1	Rousettus sp.	Bat	Rousettus bat coronavirus HKU10
Ile	ata	116	0.0131	0.8056	NC_018871.1	Rousettus sp.	Bat	Rousettus bat coronavirus HKU10
Ile	atc	45	0.0051	0.3125	NC_018871.1	Rousettus sp.	Bat	Rousettus bat coronavirus HKU10
Met	atg	188	0.0213	1	NC_018871.1	Rousettus sp.	Bat	Rousettus bat coronavirus HKU10
Ile	att	271	0.0307	1.8819	NC_018871.1	Rousettus sp.	Bat	Rousettus bat coronavirus HKU10
Gln	caa	222	0.0251	1.4095	NC_018871.1	Rousettus sp.	Bat	Rousettus bat coronavirus HKU10
His	cac	54	0.0061	0.6585	NC_018871.1	Rousettus sp.	Bat	Rousettus bat coronavirus HKU10
Gln	cag	93	0.0105	0.5905	NC_018871.1	Rousettus sp.	Bat	Rousettus bat coronavirus HKU10
His	cat	110	0.0124	1.3415	NC_018871.1	Rousettus sp.	Bat	Rousettus bat coronavirus HKU10
Pro	cca	97	0.011	1.1865	NC_018871.1	Rousettus sp.	Bat	Rousettus bat coronavirus HKU10
Pro	ccc	31	0.0035	0.3792	NC_018871.1	Rousettus sp.	Bat	Rousettus bat coronavirus HKU10
Pro	ccg	19	0.0021	0.2324	NC_018871.1	Rousettus sp.	Bat	Rousettus bat coronavirus HKU10
Pro	cct	180	0.0204	2.2018	NC_018871.1	Rousettus sp.	Bat	Rousettus bat coronavirus HKU10
Arg	cga	15	0.0017	0.3072	NC_018871.1	Rousettus sp.	Bat	Rousettus bat coronavirus HKU10
Arg	cgc	40	0.0045	0.8191	NC_018871.1	Rousettus sp.	Bat	Rousettus bat coronavirus HKU10
Arg	cgg	6	0.0007	0.1229	NC_018871.1	Rousettus sp.	Bat	Rousettus bat coronavirus HKU10
Arg	cgt	107	0.0121	2.1911	NC_018871.1	Rousettus sp.	Bat	Rousettus bat coronavirus HKU10
Leu	cta	42	0.0048	0.3247	NC_018871.1	Rousettus sp.	Bat	Rousettus bat coronavirus HKU10
Leu	ctc	40	0.0045	0.3093	NC_018871.1	Rousettus sp.	Bat	Rousettus bat coronavirus HKU10
Leu	ctg	43	0.0049	0.3325	NC_018871.1	Rousettus sp.	Bat	Rousettus bat coronavirus HKU10
Leu	ctt	246	0.0278	1.9021	NC_018871.1	Rousettus sp.	Bat	Rousettus bat coronavirus HKU10
Glu	gaa	232	0.0262	1.2925	NC_018871.1	Rousettus sp.	Bat	Rousettus bat coronavirus HKU10
Asp	gac	173	0.0196	0.7425	NC_018871.1	Rousettus sp.	Bat	Rousettus bat coronavirus HKU10
Glu	gag	127	0.0144	0.7075	NC_018871.1	Rousettus sp.	Bat	Rousettus bat coronavirus HKU10
Asp	gat	293	0.0331	1.2575	NC_018871.1	Rousettus sp.	Bat	Rousettus bat coronavirus HKU10
Ala	gca	148	0.0167	1.0725	NC_018871.1	Rousettus sp.	Bat	Rousettus bat coronavirus HKU10
Ala	gcc	76	0.0086	0.5507	NC_018871.1	Rousettus sp.	Bat	Rousettus bat coronavirus HKU10
Ala	gcg	32	0.0036	0.2319	NC_018871.1	Rousettus sp.	Bat	Rousettus bat coronavirus HKU10
Ala	gct	296	0.0335	2.1449	NC_018871.1	Rousettus sp.	Bat	Rousettus bat coronavirus HKU10
Gly	gga	48	0.0054	0.338	NC_018871.1	Rousettus sp.	Bat	Rousettus bat coronavirus HKU10
Gly	ggc	90	0.0102	0.6338	NC_018871.1	Rousettus sp.	Bat	Rousettus bat coronavirus HKU10
Gly	ggg	11	0.0012	0.0775	NC_018871.1	Rousettus sp.	Bat	Rousettus bat coronavirus HKU10
Gly	ggt	419	0.0474	2.9507	NC_018871.1	Rousettus sp.	Bat	Rousettus bat coronavirus HKU10
Val	gta	114	0.0129	0.5194	NC_018871.1	Rousettus sp.	Bat	Rousettus bat coronavirus HKU10
Val	gtc	99	0.0112	0.451	NC_018871.1	Rousettus sp.	Bat	Rousettus bat coronavirus HKU10
Val	gtg	173	0.0196	0.7882	NC_018871.1	Rousettus sp.	Bat	Rousettus bat coronavirus HKU10
Val	gtt	492	0.0557	2.2415	NC_018871.1	Rousettus sp.	Bat	Rousettus bat coronavirus HKU10
Stp	taa	4	0.0005	2.4	NC_018871.1	Rousettus sp.	Bat	Rousettus bat coronavirus HKU10
Tyr	tac	139	0.0157	0.6814	NC_018871.1	Rousettus sp.	Bat	Rousettus bat coronavirus HKU10
Stp	tag	0	0	0	NC_018871.1	Rousettus sp.	Bat	Rousettus bat coronavirus HKU10
Tyr	tat	269	0.0304	1.3186	NC_018871.1	Rousettus sp.	Bat	Rousettus bat coronavirus HKU10
Ser	tca	114	0.0129	1.0874	NC_018871.1	Rousettus sp.	Bat	Rousettus bat coronavirus HKU10
Ser	tcc	51	0.0058	0.4865	NC_018871.1	Rousettus sp.	Bat	Rousettus bat coronavirus HKU10
Ser	tcg	30	0.0034	0.2862	NC_018871.1	Rousettus sp.	Bat	Rousettus bat coronavirus HKU10
Ser	tct	227	0.0257	2.1653	NC_018871.1	Rousettus sp.	Bat	Rousettus bat coronavirus HKU10
Stp	tga	1	0.0001	0.6	NC_018871.1	Rousettus sp.	Bat	Rousettus bat coronavirus HKU10
Cys	tgc	61	0.0069	0.4221	NC_018871.1	Rousettus sp.	Bat	Rousettus bat coronavirus HKU10
Trp	tgg	112	0.0127	1	NC_018871.1	Rousettus sp.	Bat	Rousettus bat coronavirus HKU10
Cys	tgt	228	0.0258	1.5779	NC_018871.1	Rousettus sp.	Bat	Rousettus bat coronavirus HKU10
Leu	tta	155	0.0175	1.1985	NC_018871.1	Rousettus sp.	Bat	Rousettus bat coronavirus HKU10
Phe	ttc	105	0.0119	0.4366	NC_018871.1	Rousettus sp.	Bat	Rousettus bat coronavirus HKU10
Leu	ttg	250	0.0283	1.933	NC_018871.1	Rousettus sp.	Bat	Rousettus bat coronavirus HKU10
Phe	ttt	376	0.0425	1.5634	NC_018871.1	Rousettus sp.	Bat	Rousettus bat coronavirus HKU10
Lys	aaa	348	0.0396	1.2913	NC_028814.1	Rhinolophus ferrumequinum	Bat	BtRf-AlphaCoV/HuB2013
Asn	aac	177	0.0202	0.6401	NC_028814.1	Rhinolophus ferrumequinum	Bat	BtRf-AlphaCoV/HuB2013
Lys	aag	191	0.0218	0.7087	NC_028814.1	Rhinolophus ferrumequinum	Bat	BtRf-AlphaCoV/HuB2013
Asn	aat	376	0.0428	1.3599	NC_028814.1	Rhinolophus ferrumequinum	Bat	BtRf-AlphaCoV/HuB2013
Thr	aca	191	0.0218	1.458	NC_028814.1	Rhinolophus ferrumequinum	Bat	BtRf-AlphaCoV/HuB2013
Thr	acc	64	0.0073	0.4885	NC_028814.1	Rhinolophus ferrumequinum	Bat	BtRf-AlphaCoV/HuB2013
Thr	acg	29	0.0033	0.2214	NC_028814.1	Rhinolophus ferrumequinum	Bat	BtRf-AlphaCoV/HuB2013
Thr	act	240	0.0273	1.8321	NC_028814.1	Rhinolophus ferrumequinum	Bat	BtRf-AlphaCoV/HuB2013
Arg	aga	91	0.0104	1.957	NC_028814.1	Rhinolophus ferrumequinum	Bat	BtRf-AlphaCoV/HuB2013
Ser	agc	52	0.0059	0.4875	NC_028814.1	Rhinolophus ferrumequinum	Bat	BtRf-AlphaCoV/HuB2013
Arg	agg	26	0.003	0.5591	NC_028814.1	Rhinolophus ferrumequinum	Bat	BtRf-AlphaCoV/HuB2013
Ser	agt	181	0.0206	1.6969	NC_028814.1	Rhinolophus ferrumequinum	Bat	BtRf-AlphaCoV/HuB2013
Ile	ata	88	0.01	0.5973	NC_028814.1	Rhinolophus ferrumequinum	Bat	BtRf-AlphaCoV/HuB2013
Ile	atc	83	0.0095	0.5633	NC_028814.1	Rhinolophus ferrumequinum	Bat	BtRf-AlphaCoV/HuB2013
Met	atg	181	0.0206	1	NC_028814.1	Rhinolophus ferrumequinum	Bat	BtRf-AlphaCoV/HuB2013
Ile	att	271	0.0309	1.8394	NC_028814.1	Rhinolophus ferrumequinum	Bat	BtRf-AlphaCoV/HuB2013
Gln	caa	184	0.021	1.3004	NC_028814.1	Rhinolophus ferrumequinum	Bat	BtRf-AlphaCoV/HuB2013
His	cac	45	0.0051	0.5921	NC_028814.1	Rhinolophus ferrumequinum	Bat	BtRf-AlphaCoV/HuB2013
Gln	cag	99	0.0113	0.6996	NC_028814.1	Rhinolophus ferrumequinum	Bat	BtRf-AlphaCoV/HuB2013
His	cat	107	0.0122	1.4079	NC_028814.1	Rhinolophus ferrumequinum	Bat	BtRf-AlphaCoV/HuB2013
Pro	cca	114	0.013	1.4522	NC_028814.1	Rhinolophus ferrumequinum	Bat	BtRf-AlphaCoV/HuB2013
Pro	ccc	22	0.0025	0.2803	NC_028814.1	Rhinolophus ferrumequinum	Bat	BtRf-AlphaCoV/HuB2013
Pro	ccg	17	0.0019	0.2166	NC_028814.1	Rhinolophus ferrumequinum	Bat	BtRf-AlphaCoV/HuB2013
Pro	cct	161	0.0183	2.051	NC_028814.1	Rhinolophus ferrumequinum	Bat	BtRf-AlphaCoV/HuB2013
Arg	cga	18	0.0021	0.3871	NC_028814.1	Rhinolophus ferrumequinum	Bat	BtRf-AlphaCoV/HuB2013
Arg	cgc	30	0.0034	0.6452	NC_028814.1	Rhinolophus ferrumequinum	Bat	BtRf-AlphaCoV/HuB2013
Arg	cgg	8	0.0009	0.172	NC_028814.1	Rhinolophus ferrumequinum	Bat	BtRf-AlphaCoV/HuB2013
Arg	cgt	106	0.0121	2.2796	NC_028814.1	Rhinolophus ferrumequinum	Bat	BtRf-AlphaCoV/HuB2013
Leu	cta	52	0.0059	0.4315	NC_028814.1	Rhinolophus ferrumequinum	Bat	BtRf-AlphaCoV/HuB2013
Leu	ctc	50	0.0057	0.4149	NC_028814.1	Rhinolophus ferrumequinum	Bat	BtRf-AlphaCoV/HuB2013
Leu	ctg	52	0.0059	0.4315	NC_028814.1	Rhinolophus ferrumequinum	Bat	BtRf-AlphaCoV/HuB2013
Leu	ctt	228	0.026	1.8921	NC_028814.1	Rhinolophus ferrumequinum	Bat	BtRf-AlphaCoV/HuB2013
Glu	gaa	260	0.0296	1.3577	NC_028814.1	Rhinolophus ferrumequinum	Bat	BtRf-AlphaCoV/HuB2013
Asp	gac	166	0.0189	0.7411	NC_028814.1	Rhinolophus ferrumequinum	Bat	BtRf-AlphaCoV/HuB2013
Glu	gag	123	0.014	0.6423	NC_028814.1	Rhinolophus ferrumequinum	Bat	BtRf-AlphaCoV/HuB2013
Asp	gat	282	0.0321	1.2589	NC_028814.1	Rhinolophus ferrumequinum	Bat	BtRf-AlphaCoV/HuB2013
Ala	gca	181	0.0206	1.286	NC_028814.1	Rhinolophus ferrumequinum	Bat	BtRf-AlphaCoV/HuB2013
Ala	gcc	59	0.0067	0.4192	NC_028814.1	Rhinolophus ferrumequinum	Bat	BtRf-AlphaCoV/HuB2013
Ala	gcg	33	0.0038	0.2345	NC_028814.1	Rhinolophus ferrumequinum	Bat	BtRf-AlphaCoV/HuB2013
Ala	gct	290	0.033	2.0604	NC_028814.1	Rhinolophus ferrumequinum	Bat	BtRf-AlphaCoV/HuB2013
Gly	gga	96	0.0109	0.6713	NC_028814.1	Rhinolophus ferrumequinum	Bat	BtRf-AlphaCoV/HuB2013
Gly	ggc	79	0.009	0.5524	NC_028814.1	Rhinolophus ferrumequinum	Bat	BtRf-AlphaCoV/HuB2013
Gly	ggg	18	0.0021	0.1259	NC_028814.1	Rhinolophus ferrumequinum	Bat	BtRf-AlphaCoV/HuB2013
Gly	ggt	379	0.0432	2.6503	NC_028814.1	Rhinolophus ferrumequinum	Bat	BtRf-AlphaCoV/HuB2013
Val	gta	158	0.018	0.7093	NC_028814.1	Rhinolophus ferrumequinum	Bat	BtRf-AlphaCoV/HuB2013
Val	gtc	139	0.0158	0.624	NC_028814.1	Rhinolophus ferrumequinum	Bat	BtRf-AlphaCoV/HuB2013
Val	gtg	159	0.0181	0.7138	NC_028814.1	Rhinolophus ferrumequinum	Bat	BtRf-AlphaCoV/HuB2013
Val	gtt	435	0.0496	1.9529	NC_028814.1	Rhinolophus ferrumequinum	Bat	BtRf-AlphaCoV/HuB2013
Stp	taa	5	0.0006	3	NC_028814.1	Rhinolophus ferrumequinum	Bat	BtRf-AlphaCoV/HuB2013
Tyr	tac	161	0.0183	0.774	NC_028814.1	Rhinolophus ferrumequinum	Bat	BtRf-AlphaCoV/HuB2013
Stp	tag	0	0	0	NC_028814.1	Rhinolophus ferrumequinum	Bat	BtRf-AlphaCoV/HuB2013
Tyr	tat	255	0.0291	1.226	NC_028814.1	Rhinolophus ferrumequinum	Bat	BtRf-AlphaCoV/HuB2013
Ser	tca	119	0.0136	1.1156	NC_028814.1	Rhinolophus ferrumequinum	Bat	BtRf-AlphaCoV/HuB2013
Ser	tcc	40	0.0046	0.375	NC_028814.1	Rhinolophus ferrumequinum	Bat	BtRf-AlphaCoV/HuB2013
Ser	tcg	34	0.0039	0.3188	NC_028814.1	Rhinolophus ferrumequinum	Bat	BtRf-AlphaCoV/HuB2013
Ser	tct	214	0.0244	2.0063	NC_028814.1	Rhinolophus ferrumequinum	Bat	BtRf-AlphaCoV/HuB2013
Stp	tga	0	0	0	NC_028814.1	Rhinolophus ferrumequinum	Bat	BtRf-AlphaCoV/HuB2013
Cys	tgc	58	0.0066	0.4188	NC_028814.1	Rhinolophus ferrumequinum	Bat	BtRf-AlphaCoV/HuB2013
Trp	tgg	107	0.0122	1	NC_028814.1	Rhinolophus ferrumequinum	Bat	BtRf-AlphaCoV/HuB2013
Cys	tgt	219	0.025	1.5812	NC_028814.1	Rhinolophus ferrumequinum	Bat	BtRf-AlphaCoV/HuB2013
Leu	tta	135	0.0154	1.1203	NC_028814.1	Rhinolophus ferrumequinum	Bat	BtRf-AlphaCoV/HuB2013
Phe	ttc	139	0.0158	0.5732	NC_028814.1	Rhinolophus ferrumequinum	Bat	BtRf-AlphaCoV/HuB2013
Leu	ttg	206	0.0235	1.7095	NC_028814.1	Rhinolophus ferrumequinum	Bat	BtRf-AlphaCoV/HuB2013
Phe	ttt	346	0.0394	1.4268	NC_028814.1	Rhinolophus ferrumequinum	Bat	BtRf-AlphaCoV/HuB2013
Lys	aaa	212	0.0238	0.8742	NC_048216.1	Triaenops afer	Bat	NL63-related bat coronavirus
Asn	aac	232	0.0261	0.9116	NC_048216.1	Triaenops afer	Bat	NL63-related bat coronavirus
Lys	aag	273	0.0307	1.1258	NC_048216.1	Triaenops afer	Bat	NL63-related bat coronavirus
Asn	aat	277	0.0311	1.0884	NC_048216.1	Triaenops afer	Bat	NL63-related bat coronavirus
Thr	aca	152	0.0171	1.1364	NC_048216.1	Triaenops afer	Bat	NL63-related bat coronavirus
Thr	acc	97	0.0109	0.7252	NC_048216.1	Triaenops afer	Bat	NL63-related bat coronavirus
Thr	acg	49	0.0055	0.3664	NC_048216.1	Triaenops afer	Bat	NL63-related bat coronavirus
Thr	act	237	0.0266	1.772	NC_048216.1	Triaenops afer	Bat	NL63-related bat coronavirus
Arg	aga	45	0.0051	0.8207	NC_048216.1	Triaenops afer	Bat	NL63-related bat coronavirus
Ser	agc	57	0.0064	0.5361	NC_048216.1	Triaenops afer	Bat	NL63-related bat coronavirus
Arg	agg	57	0.0064	1.0395	NC_048216.1	Triaenops afer	Bat	NL63-related bat coronavirus
Ser	agt	150	0.0169	1.4107	NC_048216.1	Triaenops afer	Bat	NL63-related bat coronavirus
Ile	ata	102	0.0115	0.765	NC_048216.1	Triaenops afer	Bat	NL63-related bat coronavirus
Ile	atc	86	0.0097	0.645	NC_048216.1	Triaenops afer	Bat	NL63-related bat coronavirus
Met	atg	182	0.0205	1	NC_048216.1	Triaenops afer	Bat	NL63-related bat coronavirus
Ile	att	212	0.0238	1.59	NC_048216.1	Triaenops afer	Bat	NL63-related bat coronavirus
Gln	caa	140	0.0157	1.0526	NC_048216.1	Triaenops afer	Bat	NL63-related bat coronavirus
His	cac	62	0.007	0.7799	NC_048216.1	Triaenops afer	Bat	NL63-related bat coronavirus
Gln	cag	126	0.0142	0.9474	NC_048216.1	Triaenops afer	Bat	NL63-related bat coronavirus
His	cat	97	0.0109	1.2201	NC_048216.1	Triaenops afer	Bat	NL63-related bat coronavirus
Pro	cca	106	0.0119	1.1877	NC_048216.1	Triaenops afer	Bat	NL63-related bat coronavirus
Pro	ccc	72	0.0081	0.8067	NC_048216.1	Triaenops afer	Bat	NL63-related bat coronavirus
Pro	ccg	24	0.0027	0.2689	NC_048216.1	Triaenops afer	Bat	NL63-related bat coronavirus
Pro	cct	155	0.0174	1.7367	NC_048216.1	Triaenops afer	Bat	NL63-related bat coronavirus
Arg	cga	18	0.002	0.3283	NC_048216.1	Triaenops afer	Bat	NL63-related bat coronavirus
Arg	cgc	59	0.0066	1.076	NC_048216.1	Triaenops afer	Bat	NL63-related bat coronavirus
Arg	cgg	17	0.0019	0.31	NC_048216.1	Triaenops afer	Bat	NL63-related bat coronavirus
Arg	cgt	133	0.015	2.4255	NC_048216.1	Triaenops afer	Bat	NL63-related bat coronavirus
Leu	cta	32	0.0036	0.2433	NC_048216.1	Triaenops afer	Bat	NL63-related bat coronavirus
Leu	ctc	84	0.0094	0.6388	NC_048216.1	Triaenops afer	Bat	NL63-related bat coronavirus
Leu	ctg	88	0.0099	0.6692	NC_048216.1	Triaenops afer	Bat	NL63-related bat coronavirus
Leu	ctt	242	0.0272	1.8403	NC_048216.1	Triaenops afer	Bat	NL63-related bat coronavirus
Glu	gaa	157	0.0176	0.9049	NC_048216.1	Triaenops afer	Bat	NL63-related bat coronavirus
Asp	gac	231	0.026	0.9112	NC_048216.1	Triaenops afer	Bat	NL63-related bat coronavirus
Glu	gag	190	0.0214	1.0951	NC_048216.1	Triaenops afer	Bat	NL63-related bat coronavirus
Asp	gat	276	0.031	1.0888	NC_048216.1	Triaenops afer	Bat	NL63-related bat coronavirus
Ala	gca	132	0.0148	0.8489	NC_048216.1	Triaenops afer	Bat	NL63-related bat coronavirus
Ala	gcc	141	0.0158	0.9068	NC_048216.1	Triaenops afer	Bat	NL63-related bat coronavirus
Ala	gcg	50	0.0056	0.3215	NC_048216.1	Triaenops afer	Bat	NL63-related bat coronavirus
Ala	gct	299	0.0336	1.9228	NC_048216.1	Triaenops afer	Bat	NL63-related bat coronavirus
Gly	gga	43	0.0048	0.294	NC_048216.1	Triaenops afer	Bat	NL63-related bat coronavirus
Gly	ggc	117	0.0132	0.8	NC_048216.1	Triaenops afer	Bat	NL63-related bat coronavirus
Gly	ggg	35	0.0039	0.2393	NC_048216.1	Triaenops afer	Bat	NL63-related bat coronavirus
Gly	ggt	390	0.0438	2.6667	NC_048216.1	Triaenops afer	Bat	NL63-related bat coronavirus
Val	gta	65	0.0073	0.2925	NC_048216.1	Triaenops afer	Bat	NL63-related bat coronavirus
Val	gtc	185	0.0208	0.8324	NC_048216.1	Triaenops afer	Bat	NL63-related bat coronavirus
Val	gtg	166	0.0187	0.7469	NC_048216.1	Triaenops afer	Bat	NL63-related bat coronavirus
Val	gtt	473	0.0532	2.1282	NC_048216.1	Triaenops afer	Bat	NL63-related bat coronavirus
Stp	taa	4	0.0004	2.4	NC_048216.1	Triaenops afer	Bat	NL63-related bat coronavirus
Tyr	tac	177	0.0199	0.8962	NC_048216.1	Triaenops afer	Bat	NL63-related bat coronavirus
Stp	tag	0	0	0	NC_048216.1	Triaenops afer	Bat	NL63-related bat coronavirus
Tyr	tat	218	0.0245	1.1038	NC_048216.1	Triaenops afer	Bat	NL63-related bat coronavirus
Ser	tca	97	0.0109	0.9122	NC_048216.1	Triaenops afer	Bat	NL63-related bat coronavirus
Ser	tcc	88	0.0099	0.8276	NC_048216.1	Triaenops afer	Bat	NL63-related bat coronavirus
Ser	tcg	34	0.0038	0.3197	NC_048216.1	Triaenops afer	Bat	NL63-related bat coronavirus
Ser	tct	212	0.0238	1.9937	NC_048216.1	Triaenops afer	Bat	NL63-related bat coronavirus
Stp	tga	1	0.0001	0.6	NC_048216.1	Triaenops afer	Bat	NL63-related bat coronavirus
Cys	tgc	73	0.0082	0.5214	NC_048216.1	Triaenops afer	Bat	NL63-related bat coronavirus
Trp	tgg	117	0.0132	1	NC_048216.1	Triaenops afer	Bat	NL63-related bat coronavirus
Cys	tgt	207	0.0233	1.4786	NC_048216.1	Triaenops afer	Bat	NL63-related bat coronavirus
Leu	tta	84	0.0094	0.6388	NC_048216.1	Triaenops afer	Bat	NL63-related bat coronavirus
Phe	ttc	140	0.0157	0.5645	NC_048216.1	Triaenops afer	Bat	NL63-related bat coronavirus
Leu	ttg	259	0.0291	1.9696	NC_048216.1	Triaenops afer	Bat	NL63-related bat coronavirus
Phe	ttt	356	0.04	1.4355	NC_048216.1	Triaenops afer	Bat	NL63-related bat coronavirus
Lys	aaa	408	0.0502	1.4021	NC_035191.1	Suncus murinus	Shrew	Wencheng Sm shrew coronavirus
Asn	aac	51	0.0063	0.1789	NC_035191.1	Suncus murinus	Shrew	Wencheng Sm shrew coronavirus
Lys	aag	174	0.0214	0.5979	NC_035191.1	Suncus murinus	Shrew	Wencheng Sm shrew coronavirus
Asn	aat	519	0.0638	1.8211	NC_035191.1	Suncus murinus	Shrew	Wencheng Sm shrew coronavirus
Thr	aca	148	0.0182	1.5377	NC_035191.1	Suncus murinus	Shrew	Wencheng Sm shrew coronavirus
Thr	acc	52	0.0064	0.5403	NC_035191.1	Suncus murinus	Shrew	Wencheng Sm shrew coronavirus
Thr	acg	18	0.0022	0.187	NC_035191.1	Suncus murinus	Shrew	Wencheng Sm shrew coronavirus
Thr	act	167	0.0205	1.7351	NC_035191.1	Suncus murinus	Shrew	Wencheng Sm shrew coronavirus
Arg	aga	112	0.0138	2.7317	NC_035191.1	Suncus murinus	Shrew	Wencheng Sm shrew coronavirus
Ser	agc	28	0.0034	0.2947	NC_035191.1	Suncus murinus	Shrew	Wencheng Sm shrew coronavirus
Arg	agg	29	0.0036	0.7073	NC_035191.1	Suncus murinus	Shrew	Wencheng Sm shrew coronavirus
Ser	agt	260	0.032	2.7368	NC_035191.1	Suncus murinus	Shrew	Wencheng Sm shrew coronavirus
Ile	ata	122	0.015	0.8044	NC_035191.1	Suncus murinus	Shrew	Wencheng Sm shrew coronavirus
Ile	atc	22	0.0027	0.1451	NC_035191.1	Suncus murinus	Shrew	Wencheng Sm shrew coronavirus
Met	atg	194	0.0239	1	NC_035191.1	Suncus murinus	Shrew	Wencheng Sm shrew coronavirus
Ile	att	311	0.0382	2.0505	NC_035191.1	Suncus murinus	Shrew	Wencheng Sm shrew coronavirus
Gln	caa	177	0.0218	1.5325	NC_035191.1	Suncus murinus	Shrew	Wencheng Sm shrew coronavirus
His	cac	20	0.0025	0.3252	NC_035191.1	Suncus murinus	Shrew	Wencheng Sm shrew coronavirus
Gln	cag	54	0.0066	0.4675	NC_035191.1	Suncus murinus	Shrew	Wencheng Sm shrew coronavirus
His	cat	103	0.0127	1.6748	NC_035191.1	Suncus murinus	Shrew	Wencheng Sm shrew coronavirus
Pro	cca	84	0.0103	1.4359	NC_035191.1	Suncus murinus	Shrew	Wencheng Sm shrew coronavirus
Pro	ccc	15	0.0018	0.2564	NC_035191.1	Suncus murinus	Shrew	Wencheng Sm shrew coronavirus
Pro	ccg	14	0.0017	0.2393	NC_035191.1	Suncus murinus	Shrew	Wencheng Sm shrew coronavirus
Pro	cct	121	0.0149	2.0684	NC_035191.1	Suncus murinus	Shrew	Wencheng Sm shrew coronavirus
Arg	cga	14	0.0017	0.3415	NC_035191.1	Suncus murinus	Shrew	Wencheng Sm shrew coronavirus
Arg	cgc	13	0.0016	0.3171	NC_035191.1	Suncus murinus	Shrew	Wencheng Sm shrew coronavirus
Arg	cgg	8	0.001	0.1951	NC_035191.1	Suncus murinus	Shrew	Wencheng Sm shrew coronavirus
Arg	cgt	70	0.0086	1.7073	NC_035191.1	Suncus murinus	Shrew	Wencheng Sm shrew coronavirus
Leu	cta	24	0.003	0.1973	NC_035191.1	Suncus murinus	Shrew	Wencheng Sm shrew coronavirus
Leu	ctc	15	0.0018	0.1233	NC_035191.1	Suncus murinus	Shrew	Wencheng Sm shrew coronavirus
Leu	ctg	15	0.0018	0.1233	NC_035191.1	Suncus murinus	Shrew	Wencheng Sm shrew coronavirus
Leu	ctt	128	0.0157	1.0521	NC_035191.1	Suncus murinus	Shrew	Wencheng Sm shrew coronavirus
Glu	gaa	309	0.038	1.5646	NC_035191.1	Suncus murinus	Shrew	Wencheng Sm shrew coronavirus
Asp	gac	29	0.0036	0.1327	NC_035191.1	Suncus murinus	Shrew	Wencheng Sm shrew coronavirus
Glu	gag	86	0.0106	0.4354	NC_035191.1	Suncus murinus	Shrew	Wencheng Sm shrew coronavirus
Asp	gat	408	0.0502	1.8673	NC_035191.1	Suncus murinus	Shrew	Wencheng Sm shrew coronavirus
Ala	gca	105	0.0129	1.0769	NC_035191.1	Suncus murinus	Shrew	Wencheng Sm shrew coronavirus
Ala	gcc	45	0.0055	0.4615	NC_035191.1	Suncus murinus	Shrew	Wencheng Sm shrew coronavirus
Ala	gcg	20	0.0025	0.2051	NC_035191.1	Suncus murinus	Shrew	Wencheng Sm shrew coronavirus
Ala	gct	220	0.0271	2.2564	NC_035191.1	Suncus murinus	Shrew	Wencheng Sm shrew coronavirus
Gly	gga	124	0.0152	0.9688	NC_035191.1	Suncus murinus	Shrew	Wencheng Sm shrew coronavirus
Gly	ggc	34	0.0042	0.2656	NC_035191.1	Suncus murinus	Shrew	Wencheng Sm shrew coronavirus
Gly	ggg	15	0.0018	0.1172	NC_035191.1	Suncus murinus	Shrew	Wencheng Sm shrew coronavirus
Gly	ggt	339	0.0417	2.6484	NC_035191.1	Suncus murinus	Shrew	Wencheng Sm shrew coronavirus
Val	gta	194	0.0239	0.9395	NC_035191.1	Suncus murinus	Shrew	Wencheng Sm shrew coronavirus
Val	gtc	40	0.0049	0.1937	NC_035191.1	Suncus murinus	Shrew	Wencheng Sm shrew coronavirus
Val	gtg	176	0.0216	0.8523	NC_035191.1	Suncus murinus	Shrew	Wencheng Sm shrew coronavirus
Val	gtt	416	0.0511	2.0145	NC_035191.1	Suncus murinus	Shrew	Wencheng Sm shrew coronavirus
Stp	taa	5	0.0006	3	NC_035191.1	Suncus murinus	Shrew	Wencheng Sm shrew coronavirus
Tyr	tac	14	0.0017	0.0707	NC_035191.1	Suncus murinus	Shrew	Wencheng Sm shrew coronavirus
Stp	tag	0	0	0	NC_035191.1	Suncus murinus	Shrew	Wencheng Sm shrew coronavirus
Tyr	tat	382	0.047	1.9293	NC_035191.1	Suncus murinus	Shrew	Wencheng Sm shrew coronavirus
Ser	tca	78	0.0096	0.8211	NC_035191.1	Suncus murinus	Shrew	Wencheng Sm shrew coronavirus
Ser	tcc	27	0.0033	0.2842	NC_035191.1	Suncus murinus	Shrew	Wencheng Sm shrew coronavirus
Ser	tcg	11	0.0014	0.1158	NC_035191.1	Suncus murinus	Shrew	Wencheng Sm shrew coronavirus
Ser	tct	166	0.0204	1.7474	NC_035191.1	Suncus murinus	Shrew	Wencheng Sm shrew coronavirus
Stp	tga	0	0	0	NC_035191.1	Suncus murinus	Shrew	Wencheng Sm shrew coronavirus
Cys	tgc	9	0.0011	0.0717	NC_035191.1	Suncus murinus	Shrew	Wencheng Sm shrew coronavirus
Trp	tgg	104	0.0128	1	NC_035191.1	Suncus murinus	Shrew	Wencheng Sm shrew coronavirus
Cys	tgt	242	0.0298	1.9283	NC_035191.1	Suncus murinus	Shrew	Wencheng Sm shrew coronavirus
Leu	tta	254	0.0312	2.0877	NC_035191.1	Suncus murinus	Shrew	Wencheng Sm shrew coronavirus
Phe	ttc	44	0.0054	0.1771	NC_035191.1	Suncus murinus	Shrew	Wencheng Sm shrew coronavirus
Leu	ttg	294	0.0361	2.4164	NC_035191.1	Suncus murinus	Shrew	Wencheng Sm shrew coronavirus
Phe	ttt	453	0.0557	1.8229	NC_035191.1	Suncus murinus	Shrew	Wencheng Sm shrew coronavirus
Lys	aaa	205	0.0233	0.8894	NC_028811.1	Myotis ricketti	Bat	BtMr-AlphaCoV/SAX2011
Asn	aac	171	0.0195	0.6786	NC_028811.1	Myotis ricketti	Bat	BtMr-AlphaCoV/SAX2011
Lys	aag	256	0.0291	1.1106	NC_028811.1	Myotis ricketti	Bat	BtMr-AlphaCoV/SAX2011
Asn	aat	333	0.0379	1.3214	NC_028811.1	Myotis ricketti	Bat	BtMr-AlphaCoV/SAX2011
Thr	aca	204	0.0232	1.4703	NC_028811.1	Myotis ricketti	Bat	BtMr-AlphaCoV/SAX2011
Thr	acc	71	0.0081	0.5117	NC_028811.1	Myotis ricketti	Bat	BtMr-AlphaCoV/SAX2011
Thr	acg	48	0.0055	0.3459	NC_028811.1	Myotis ricketti	Bat	BtMr-AlphaCoV/SAX2011
Thr	act	232	0.0264	1.6721	NC_028811.1	Myotis ricketti	Bat	BtMr-AlphaCoV/SAX2011
Arg	aga	82	0.0093	1.5472	NC_028811.1	Myotis ricketti	Bat	BtMr-AlphaCoV/SAX2011
Ser	agc	70	0.008	0.6863	NC_028811.1	Myotis ricketti	Bat	BtMr-AlphaCoV/SAX2011
Arg	agg	36	0.0041	0.6792	NC_028811.1	Myotis ricketti	Bat	BtMr-AlphaCoV/SAX2011
Ser	agt	169	0.0192	1.6569	NC_028811.1	Myotis ricketti	Bat	BtMr-AlphaCoV/SAX2011
Ile	ata	114	0.013	0.8201	NC_028811.1	Myotis ricketti	Bat	BtMr-AlphaCoV/SAX2011
Ile	atc	65	0.0074	0.4676	NC_028811.1	Myotis ricketti	Bat	BtMr-AlphaCoV/SAX2011
Met	atg	185	0.0211	1	NC_028811.1	Myotis ricketti	Bat	BtMr-AlphaCoV/SAX2011
Ile	att	238	0.0271	1.7122	NC_028811.1	Myotis ricketti	Bat	BtMr-AlphaCoV/SAX2011
Gln	caa	123	0.014	0.9179	NC_028811.1	Myotis ricketti	Bat	BtMr-AlphaCoV/SAX2011
His	cac	51	0.0058	0.6296	NC_028811.1	Myotis ricketti	Bat	BtMr-AlphaCoV/SAX2011
Gln	cag	145	0.0165	1.0821	NC_028811.1	Myotis ricketti	Bat	BtMr-AlphaCoV/SAX2011
His	cat	111	0.0126	1.3704	NC_028811.1	Myotis ricketti	Bat	BtMr-AlphaCoV/SAX2011
Pro	cca	121	0.0138	1.5365	NC_028811.1	Myotis ricketti	Bat	BtMr-AlphaCoV/SAX2011
Pro	ccc	40	0.0046	0.5079	NC_028811.1	Myotis ricketti	Bat	BtMr-AlphaCoV/SAX2011
Pro	ccg	19	0.0022	0.2413	NC_028811.1	Myotis ricketti	Bat	BtMr-AlphaCoV/SAX2011
Pro	cct	135	0.0154	1.7143	NC_028811.1	Myotis ricketti	Bat	BtMr-AlphaCoV/SAX2011
Arg	cga	10	0.0011	0.1887	NC_028811.1	Myotis ricketti	Bat	BtMr-AlphaCoV/SAX2011
Arg	cgc	58	0.0066	1.0943	NC_028811.1	Myotis ricketti	Bat	BtMr-AlphaCoV/SAX2011
Arg	cgg	10	0.0011	0.1887	NC_028811.1	Myotis ricketti	Bat	BtMr-AlphaCoV/SAX2011
Arg	cgt	122	0.0139	2.3019	NC_028811.1	Myotis ricketti	Bat	BtMr-AlphaCoV/SAX2011
Leu	cta	55	0.0063	0.4359	NC_028811.1	Myotis ricketti	Bat	BtMr-AlphaCoV/SAX2011
Leu	ctc	60	0.0068	0.4756	NC_028811.1	Myotis ricketti	Bat	BtMr-AlphaCoV/SAX2011
Leu	ctg	82	0.0093	0.6499	NC_028811.1	Myotis ricketti	Bat	BtMr-AlphaCoV/SAX2011
Leu	ctt	247	0.0281	1.9577	NC_028811.1	Myotis ricketti	Bat	BtMr-AlphaCoV/SAX2011
Glu	gaa	162	0.0184	0.9818	NC_028811.1	Myotis ricketti	Bat	BtMr-AlphaCoV/SAX2011
Asp	gac	206	0.0234	0.8273	NC_028811.1	Myotis ricketti	Bat	BtMr-AlphaCoV/SAX2011
Glu	gag	168	0.0191	1.0182	NC_028811.1	Myotis ricketti	Bat	BtMr-AlphaCoV/SAX2011
Asp	gat	292	0.0332	1.1727	NC_028811.1	Myotis ricketti	Bat	BtMr-AlphaCoV/SAX2011
Ala	gca	212	0.0241	1.2927	NC_028811.1	Myotis ricketti	Bat	BtMr-AlphaCoV/SAX2011
Ala	gcc	92	0.0105	0.561	NC_028811.1	Myotis ricketti	Bat	BtMr-AlphaCoV/SAX2011
Ala	gcg	40	0.0046	0.2439	NC_028811.1	Myotis ricketti	Bat	BtMr-AlphaCoV/SAX2011
Ala	gct	312	0.0355	1.9024	NC_028811.1	Myotis ricketti	Bat	BtMr-AlphaCoV/SAX2011
Gly	gga	53	0.006	0.3605	NC_028811.1	Myotis ricketti	Bat	BtMr-AlphaCoV/SAX2011
Gly	ggc	128	0.0146	0.8707	NC_028811.1	Myotis ricketti	Bat	BtMr-AlphaCoV/SAX2011
Gly	ggg	18	0.002	0.1224	NC_028811.1	Myotis ricketti	Bat	BtMr-AlphaCoV/SAX2011
Gly	ggt	389	0.0443	2.6463	NC_028811.1	Myotis ricketti	Bat	BtMr-AlphaCoV/SAX2011
Val	gta	107	0.0122	0.5095	NC_028811.1	Myotis ricketti	Bat	BtMr-AlphaCoV/SAX2011
Val	gtc	143	0.0163	0.681	NC_028811.1	Myotis ricketti	Bat	BtMr-AlphaCoV/SAX2011
Val	gtg	153	0.0174	0.7286	NC_028811.1	Myotis ricketti	Bat	BtMr-AlphaCoV/SAX2011
Val	gtt	437	0.0497	2.081	NC_028811.1	Myotis ricketti	Bat	BtMr-AlphaCoV/SAX2011
Stp	taa	4	0.0005	2.4	NC_028811.1	Myotis ricketti	Bat	BtMr-AlphaCoV/SAX2011
Tyr	tac	164	0.0187	0.7847	NC_028811.1	Myotis ricketti	Bat	BtMr-AlphaCoV/SAX2011
Stp	tag	0	0	0	NC_028811.1	Myotis ricketti	Bat	BtMr-AlphaCoV/SAX2011
Tyr	tat	254	0.0289	1.2153	NC_028811.1	Myotis ricketti	Bat	BtMr-AlphaCoV/SAX2011
Ser	tca	120	0.0137	1.1765	NC_028811.1	Myotis ricketti	Bat	BtMr-AlphaCoV/SAX2011
Ser	tcc	46	0.0052	0.451	NC_028811.1	Myotis ricketti	Bat	BtMr-AlphaCoV/SAX2011
Ser	tcg	22	0.0025	0.2157	NC_028811.1	Myotis ricketti	Bat	BtMr-AlphaCoV/SAX2011
Ser	tct	185	0.0211	1.8137	NC_028811.1	Myotis ricketti	Bat	BtMr-AlphaCoV/SAX2011
Stp	tga	1	0.0001	0.6	NC_028811.1	Myotis ricketti	Bat	BtMr-AlphaCoV/SAX2011
Cys	tgc	78	0.0089	0.5132	NC_028811.1	Myotis ricketti	Bat	BtMr-AlphaCoV/SAX2011
Trp	tgg	115	0.0131	1	NC_028811.1	Myotis ricketti	Bat	BtMr-AlphaCoV/SAX2011
Cys	tgt	226	0.0257	1.4868	NC_028811.1	Myotis ricketti	Bat	BtMr-AlphaCoV/SAX2011
Leu	tta	104	0.0118	0.8243	NC_028811.1	Myotis ricketti	Bat	BtMr-AlphaCoV/SAX2011
Phe	ttc	110	0.0125	0.4603	NC_028811.1	Myotis ricketti	Bat	BtMr-AlphaCoV/SAX2011
Leu	ttg	209	0.0238	1.6565	NC_028811.1	Myotis ricketti	Bat	BtMr-AlphaCoV/SAX2011
Phe	ttt	368	0.0419	1.5397	NC_028811.1	Myotis ricketti	Bat	BtMr-AlphaCoV/SAX2011
Lys	aaa	261	0.03	1.0989	NC_054015.1	Tylonycteris robustula	Bat	Tylonycteris bat coronavirus HKU33
Asn	aac	117	0.0135	0.4535	NC_054015.1	Tylonycteris robustula	Bat	Tylonycteris bat coronavirus HKU33
Lys	aag	214	0.0246	0.9011	NC_054015.1	Tylonycteris robustula	Bat	Tylonycteris bat coronavirus HKU33
Asn	aat	399	0.0459	1.5465	NC_054015.1	Tylonycteris robustula	Bat	Tylonycteris bat coronavirus HKU33
Thr	aca	225	0.0259	1.7682	NC_054015.1	Tylonycteris robustula	Bat	Tylonycteris bat coronavirus HKU33
Thr	acc	48	0.0055	0.3772	NC_054015.1	Tylonycteris robustula	Bat	Tylonycteris bat coronavirus HKU33
Thr	acg	24	0.0028	0.1886	NC_054015.1	Tylonycteris robustula	Bat	Tylonycteris bat coronavirus HKU33
Thr	act	212	0.0244	1.666	NC_054015.1	Tylonycteris robustula	Bat	Tylonycteris bat coronavirus HKU33
Arg	aga	71	0.0082	1.4247	NC_054015.1	Tylonycteris robustula	Bat	Tylonycteris bat coronavirus HKU33
Ser	agc	48	0.0055	0.4192	NC_054015.1	Tylonycteris robustula	Bat	Tylonycteris bat coronavirus HKU33
Arg	agg	35	0.004	0.7023	NC_054015.1	Tylonycteris robustula	Bat	Tylonycteris bat coronavirus HKU33
Ser	agt	185	0.0213	1.6157	NC_054015.1	Tylonycteris robustula	Bat	Tylonycteris bat coronavirus HKU33
Ile	ata	126	0.0145	0.8957	NC_054015.1	Tylonycteris robustula	Bat	Tylonycteris bat coronavirus HKU33
Ile	atc	56	0.0064	0.3981	NC_054015.1	Tylonycteris robustula	Bat	Tylonycteris bat coronavirus HKU33
Met	atg	184	0.0212	1	NC_054015.1	Tylonycteris robustula	Bat	Tylonycteris bat coronavirus HKU33
Ile	att	240	0.0276	1.7062	NC_054015.1	Tylonycteris robustula	Bat	Tylonycteris bat coronavirus HKU33
Gln	caa	163	0.0188	1.2164	NC_054015.1	Tylonycteris robustula	Bat	Tylonycteris bat coronavirus HKU33
His	cac	27	0.0031	0.36	NC_054015.1	Tylonycteris robustula	Bat	Tylonycteris bat coronavirus HKU33
Gln	cag	105	0.0121	0.7836	NC_054015.1	Tylonycteris robustula	Bat	Tylonycteris bat coronavirus HKU33
His	cat	123	0.0142	1.64	NC_054015.1	Tylonycteris robustula	Bat	Tylonycteris bat coronavirus HKU33
Pro	cca	101	0.0116	1.299	NC_054015.1	Tylonycteris robustula	Bat	Tylonycteris bat coronavirus HKU33
Pro	ccc	20	0.0023	0.2572	NC_054015.1	Tylonycteris robustula	Bat	Tylonycteris bat coronavirus HKU33
Pro	ccg	9	0.001	0.1158	NC_054015.1	Tylonycteris robustula	Bat	Tylonycteris bat coronavirus HKU33
Pro	cct	181	0.0208	2.328	NC_054015.1	Tylonycteris robustula	Bat	Tylonycteris bat coronavirus HKU33
Arg	cga	13	0.0015	0.2609	NC_054015.1	Tylonycteris robustula	Bat	Tylonycteris bat coronavirus HKU33
Arg	cgc	23	0.0026	0.4615	NC_054015.1	Tylonycteris robustula	Bat	Tylonycteris bat coronavirus HKU33
Arg	cgg	6	0.0007	0.1204	NC_054015.1	Tylonycteris robustula	Bat	Tylonycteris bat coronavirus HKU33
Arg	cgt	151	0.0174	3.0301	NC_054015.1	Tylonycteris robustula	Bat	Tylonycteris bat coronavirus HKU33
Leu	cta	46	0.0053	0.367	NC_054015.1	Tylonycteris robustula	Bat	Tylonycteris bat coronavirus HKU33
Leu	ctc	37	0.0043	0.2952	NC_054015.1	Tylonycteris robustula	Bat	Tylonycteris bat coronavirus HKU33
Leu	ctg	26	0.003	0.2074	NC_054015.1	Tylonycteris robustula	Bat	Tylonycteris bat coronavirus HKU33
Leu	ctt	248	0.0285	1.9787	NC_054015.1	Tylonycteris robustula	Bat	Tylonycteris bat coronavirus HKU33
Glu	gaa	213	0.0245	1.3396	NC_054015.1	Tylonycteris robustula	Bat	Tylonycteris bat coronavirus HKU33
Asp	gac	140	0.0161	0.5691	NC_054015.1	Tylonycteris robustula	Bat	Tylonycteris bat coronavirus HKU33
Glu	gag	105	0.0121	0.6604	NC_054015.1	Tylonycteris robustula	Bat	Tylonycteris bat coronavirus HKU33
Asp	gat	352	0.0405	1.4309	NC_054015.1	Tylonycteris robustula	Bat	Tylonycteris bat coronavirus HKU33
Ala	gca	123	0.0142	0.9266	NC_054015.1	Tylonycteris robustula	Bat	Tylonycteris bat coronavirus HKU33
Ala	gcc	67	0.0077	0.5047	NC_054015.1	Tylonycteris robustula	Bat	Tylonycteris bat coronavirus HKU33
Ala	gcg	20	0.0023	0.1507	NC_054015.1	Tylonycteris robustula	Bat	Tylonycteris bat coronavirus HKU33
Ala	gct	321	0.037	2.4181	NC_054015.1	Tylonycteris robustula	Bat	Tylonycteris bat coronavirus HKU33
Gly	gga	60	0.0069	0.4301	NC_054015.1	Tylonycteris robustula	Bat	Tylonycteris bat coronavirus HKU33
Gly	ggc	81	0.0093	0.5806	NC_054015.1	Tylonycteris robustula	Bat	Tylonycteris bat coronavirus HKU33
Gly	ggg	10	0.0012	0.0717	NC_054015.1	Tylonycteris robustula	Bat	Tylonycteris bat coronavirus HKU33
Gly	ggt	407	0.0469	2.9176	NC_054015.1	Tylonycteris robustula	Bat	Tylonycteris bat coronavirus HKU33
Val	gta	130	0.015	0.5784	NC_054015.1	Tylonycteris robustula	Bat	Tylonycteris bat coronavirus HKU33
Val	gtc	107	0.0123	0.4761	NC_054015.1	Tylonycteris robustula	Bat	Tylonycteris bat coronavirus HKU33
Val	gtg	127	0.0146	0.5651	NC_054015.1	Tylonycteris robustula	Bat	Tylonycteris bat coronavirus HKU33
Val	gtt	535	0.0616	2.3804	NC_054015.1	Tylonycteris robustula	Bat	Tylonycteris bat coronavirus HKU33
Stp	taa	4	0.0005	2.4	NC_054015.1	Tylonycteris robustula	Bat	Tylonycteris bat coronavirus HKU33
Tyr	tac	94	0.0108	0.4677	NC_054015.1	Tylonycteris robustula	Bat	Tylonycteris bat coronavirus HKU33
Stp	tag	0	0	0	NC_054015.1	Tylonycteris robustula	Bat	Tylonycteris bat coronavirus HKU33
Tyr	tat	308	0.0355	1.5323	NC_054015.1	Tylonycteris robustula	Bat	Tylonycteris bat coronavirus HKU33
Ser	tca	129	0.0148	1.1266	NC_054015.1	Tylonycteris robustula	Bat	Tylonycteris bat coronavirus HKU33
Ser	tcc	35	0.004	0.3057	NC_054015.1	Tylonycteris robustula	Bat	Tylonycteris bat coronavirus HKU33
Ser	tcg	16	0.0018	0.1397	NC_054015.1	Tylonycteris robustula	Bat	Tylonycteris bat coronavirus HKU33
Ser	tct	274	0.0315	2.393	NC_054015.1	Tylonycteris robustula	Bat	Tylonycteris bat coronavirus HKU33
Stp	tga	1	0.0001	0.6	NC_054015.1	Tylonycteris robustula	Bat	Tylonycteris bat coronavirus HKU33
Cys	tgc	46	0.0053	0.3151	NC_054015.1	Tylonycteris robustula	Bat	Tylonycteris bat coronavirus HKU33
Trp	tgg	108	0.0124	1	NC_054015.1	Tylonycteris robustula	Bat	Tylonycteris bat coronavirus HKU33
Cys	tgt	246	0.0283	1.6849	NC_054015.1	Tylonycteris robustula	Bat	Tylonycteris bat coronavirus HKU33
Leu	tta	171	0.0197	1.3644	NC_054015.1	Tylonycteris robustula	Bat	Tylonycteris bat coronavirus HKU33
Phe	ttc	82	0.0094	0.3222	NC_054015.1	Tylonycteris robustula	Bat	Tylonycteris bat coronavirus HKU33
Leu	ttg	224	0.0258	1.7872	NC_054015.1	Tylonycteris robustula	Bat	Tylonycteris bat coronavirus HKU33
Phe	ttt	427	0.0492	1.6778	NC_054015.1	Tylonycteris robustula	Bat	Tylonycteris bat coronavirus HKU33
Lys	aaa	277	0.0315	1.1124	NC_030292.1	Mustela putorius (ferret)	Ferret	Ferret coronavirus
Asn	aac	211	0.024	0.7815	NC_030292.1	Mustela putorius (ferret)	Ferret	Ferret coronavirus
Lys	aag	221	0.0252	0.8876	NC_030292.1	Mustela putorius (ferret)	Ferret	Ferret coronavirus
Asn	aat	329	0.0374	1.2185	NC_030292.1	Mustela putorius (ferret)	Ferret	Ferret coronavirus
Thr	aca	211	0.024	1.5572	NC_030292.1	Mustela putorius (ferret)	Ferret	Ferret coronavirus
Thr	acc	74	0.0084	0.5461	NC_030292.1	Mustela putorius (ferret)	Ferret	Ferret coronavirus
Thr	acg	46	0.0052	0.3395	NC_030292.1	Mustela putorius (ferret)	Ferret	Ferret coronavirus
Thr	act	211	0.024	1.5572	NC_030292.1	Mustela putorius (ferret)	Ferret	Ferret coronavirus
Arg	aga	95	0.0108	1.9322	NC_030292.1	Mustela putorius (ferret)	Ferret	Ferret coronavirus
Ser	agc	72	0.0082	0.675	NC_030292.1	Mustela putorius (ferret)	Ferret	Ferret coronavirus
Arg	agg	44	0.005	0.8949	NC_030292.1	Mustela putorius (ferret)	Ferret	Ferret coronavirus
Ser	agt	178	0.0203	1.6688	NC_030292.1	Mustela putorius (ferret)	Ferret	Ferret coronavirus
Ile	ata	129	0.0147	0.9348	NC_030292.1	Mustela putorius (ferret)	Ferret	Ferret coronavirus
Ile	atc	52	0.0059	0.3768	NC_030292.1	Mustela putorius (ferret)	Ferret	Ferret coronavirus
Met	atg	213	0.0242	1	NC_030292.1	Mustela putorius (ferret)	Ferret	Ferret coronavirus
Ile	att	233	0.0265	1.6884	NC_030292.1	Mustela putorius (ferret)	Ferret	Ferret coronavirus
Gln	caa	167	0.019	1.2896	NC_030292.1	Mustela putorius (ferret)	Ferret	Ferret coronavirus
His	cac	64	0.0073	0.8	NC_030292.1	Mustela putorius (ferret)	Ferret	Ferret coronavirus
Gln	cag	92	0.0105	0.7104	NC_030292.1	Mustela putorius (ferret)	Ferret	Ferret coronavirus
His	cat	96	0.0109	1.2	NC_030292.1	Mustela putorius (ferret)	Ferret	Ferret coronavirus
Pro	cca	89	0.0101	1.141	NC_030292.1	Mustela putorius (ferret)	Ferret	Ferret coronavirus
Pro	ccc	37	0.0042	0.4744	NC_030292.1	Mustela putorius (ferret)	Ferret	Ferret coronavirus
Pro	ccg	29	0.0033	0.3718	NC_030292.1	Mustela putorius (ferret)	Ferret	Ferret coronavirus
Pro	cct	157	0.0179	2.0128	NC_030292.1	Mustela putorius (ferret)	Ferret	Ferret coronavirus
Arg	cga	17	0.0019	0.3458	NC_030292.1	Mustela putorius (ferret)	Ferret	Ferret coronavirus
Arg	cgc	30	0.0034	0.6102	NC_030292.1	Mustela putorius (ferret)	Ferret	Ferret coronavirus
Arg	cgg	11	0.0013	0.2237	NC_030292.1	Mustela putorius (ferret)	Ferret	Ferret coronavirus
Arg	cgt	98	0.0112	1.9932	NC_030292.1	Mustela putorius (ferret)	Ferret	Ferret coronavirus
Leu	cta	81	0.0092	0.6304	NC_030292.1	Mustela putorius (ferret)	Ferret	Ferret coronavirus
Leu	ctc	41	0.0047	0.3191	NC_030292.1	Mustela putorius (ferret)	Ferret	Ferret coronavirus
Leu	ctg	60	0.0068	0.4669	NC_030292.1	Mustela putorius (ferret)	Ferret	Ferret coronavirus
Leu	ctt	166	0.0189	1.2918	NC_030292.1	Mustela putorius (ferret)	Ferret	Ferret coronavirus
Glu	gaa	216	0.0246	1.2558	NC_030292.1	Mustela putorius (ferret)	Ferret	Ferret coronavirus
Asp	gac	184	0.0209	0.7731	NC_030292.1	Mustela putorius (ferret)	Ferret	Ferret coronavirus
Glu	gag	128	0.0146	0.7442	NC_030292.1	Mustela putorius (ferret)	Ferret	Ferret coronavirus
Asp	gat	292	0.0332	1.2269	NC_030292.1	Mustela putorius (ferret)	Ferret	Ferret coronavirus
Ala	gca	171	0.0195	1.2128	NC_030292.1	Mustela putorius (ferret)	Ferret	Ferret coronavirus
Ala	gcc	95	0.0108	0.6738	NC_030292.1	Mustela putorius (ferret)	Ferret	Ferret coronavirus
Ala	gcg	53	0.006	0.3759	NC_030292.1	Mustela putorius (ferret)	Ferret	Ferret coronavirus
Ala	gct	245	0.0279	1.7376	NC_030292.1	Mustela putorius (ferret)	Ferret	Ferret coronavirus
Gly	gga	75	0.0085	0.5102	NC_030292.1	Mustela putorius (ferret)	Ferret	Ferret coronavirus
Gly	ggc	114	0.013	0.7755	NC_030292.1	Mustela putorius (ferret)	Ferret	Ferret coronavirus
Gly	ggg	25	0.0028	0.1701	NC_030292.1	Mustela putorius (ferret)	Ferret	Ferret coronavirus
Gly	ggt	374	0.0426	2.5442	NC_030292.1	Mustela putorius (ferret)	Ferret	Ferret coronavirus
Val	gta	150	0.0171	0.6944	NC_030292.1	Mustela putorius (ferret)	Ferret	Ferret coronavirus
Val	gtc	102	0.0116	0.4722	NC_030292.1	Mustela putorius (ferret)	Ferret	Ferret coronavirus
Val	gtg	166	0.0189	0.7685	NC_030292.1	Mustela putorius (ferret)	Ferret	Ferret coronavirus
Val	gtt	446	0.0508	2.0648	NC_030292.1	Mustela putorius (ferret)	Ferret	Ferret coronavirus
Stp	taa	2	0.0002	1.2	NC_030292.1	Mustela putorius (ferret)	Ferret	Ferret coronavirus
Tyr	tac	182	0.0207	0.8254	NC_030292.1	Mustela putorius (ferret)	Ferret	Ferret coronavirus
Stp	tag	1	0.0001	0.6	NC_030292.1	Mustela putorius (ferret)	Ferret	Ferret coronavirus
Tyr	tat	259	0.0295	1.1746	NC_030292.1	Mustela putorius (ferret)	Ferret	Ferret coronavirus
Ser	tca	121	0.0138	1.1344	NC_030292.1	Mustela putorius (ferret)	Ferret	Ferret coronavirus
Ser	tcc	42	0.0048	0.3938	NC_030292.1	Mustela putorius (ferret)	Ferret	Ferret coronavirus
Ser	tcg	28	0.0032	0.2625	NC_030292.1	Mustela putorius (ferret)	Ferret	Ferret coronavirus
Ser	tct	199	0.0226	1.8656	NC_030292.1	Mustela putorius (ferret)	Ferret	Ferret coronavirus
Stp	tga	2	0.0002	1.2	NC_030292.1	Mustela putorius (ferret)	Ferret	Ferret coronavirus
Cys	tgc	79	0.009	0.5374	NC_030292.1	Mustela putorius (ferret)	Ferret	Ferret coronavirus
Trp	tgg	110	0.0125	1	NC_030292.1	Mustela putorius (ferret)	Ferret	Ferret coronavirus
Cys	tgt	215	0.0245	1.4626	NC_030292.1	Mustela putorius (ferret)	Ferret	Ferret coronavirus
Leu	tta	205	0.0233	1.5953	NC_030292.1	Mustela putorius (ferret)	Ferret	Ferret coronavirus
Phe	ttc	98	0.0112	0.4289	NC_030292.1	Mustela putorius (ferret)	Ferret	Ferret coronavirus
Leu	ttg	218	0.0248	1.6965	NC_030292.1	Mustela putorius (ferret)	Ferret	Ferret coronavirus
Phe	ttt	359	0.0409	1.5711	NC_030292.1	Mustela putorius (ferret)	Ferret	Ferret coronavirus
Lys	aaa	179	0.0206	0.8192	NC_028833.1	Nyctalus velutinus	Bat	BtNv-AlphaCoV/SC2013
Asn	aac	181	0.0209	0.7542	NC_028833.1	Nyctalus velutinus	Bat	BtNv-AlphaCoV/SC2013
Lys	aag	258	0.0297	1.1808	NC_028833.1	Nyctalus velutinus	Bat	BtNv-AlphaCoV/SC2013
Asn	aat	299	0.0344	1.2458	NC_028833.1	Nyctalus velutinus	Bat	BtNv-AlphaCoV/SC2013
Thr	aca	170	0.0196	1.2546	NC_028833.1	Nyctalus velutinus	Bat	BtNv-AlphaCoV/SC2013
Thr	acc	64	0.0074	0.4723	NC_028833.1	Nyctalus velutinus	Bat	BtNv-AlphaCoV/SC2013
Thr	acg	66	0.0076	0.4871	NC_028833.1	Nyctalus velutinus	Bat	BtNv-AlphaCoV/SC2013
Thr	act	242	0.0279	1.786	NC_028833.1	Nyctalus velutinus	Bat	BtNv-AlphaCoV/SC2013
Arg	aga	53	0.0061	0.9666	NC_028833.1	Nyctalus velutinus	Bat	BtNv-AlphaCoV/SC2013
Ser	agc	45	0.0052	0.4225	NC_028833.1	Nyctalus velutinus	Bat	BtNv-AlphaCoV/SC2013
Arg	agg	41	0.0047	0.7477	NC_028833.1	Nyctalus velutinus	Bat	BtNv-AlphaCoV/SC2013
Ser	agt	177	0.0204	1.662	NC_028833.1	Nyctalus velutinus	Bat	BtNv-AlphaCoV/SC2013
Ile	ata	88	0.0101	0.6893	NC_028833.1	Nyctalus velutinus	Bat	BtNv-AlphaCoV/SC2013
Ile	atc	72	0.0083	0.564	NC_028833.1	Nyctalus velutinus	Bat	BtNv-AlphaCoV/SC2013
Met	atg	179	0.0206	1	NC_028833.1	Nyctalus velutinus	Bat	BtNv-AlphaCoV/SC2013
Ile	att	223	0.0257	1.7467	NC_028833.1	Nyctalus velutinus	Bat	BtNv-AlphaCoV/SC2013
Gln	caa	122	0.0141	0.9349	NC_028833.1	Nyctalus velutinus	Bat	BtNv-AlphaCoV/SC2013
His	cac	68	0.0078	0.8047	NC_028833.1	Nyctalus velutinus	Bat	BtNv-AlphaCoV/SC2013
Gln	cag	139	0.016	1.0651	NC_028833.1	Nyctalus velutinus	Bat	BtNv-AlphaCoV/SC2013
His	cat	101	0.0116	1.1953	NC_028833.1	Nyctalus velutinus	Bat	BtNv-AlphaCoV/SC2013
Pro	cca	84	0.0097	1.0667	NC_028833.1	Nyctalus velutinus	Bat	BtNv-AlphaCoV/SC2013
Pro	ccc	40	0.0046	0.5079	NC_028833.1	Nyctalus velutinus	Bat	BtNv-AlphaCoV/SC2013
Pro	ccg	30	0.0035	0.381	NC_028833.1	Nyctalus velutinus	Bat	BtNv-AlphaCoV/SC2013
Pro	cct	161	0.0185	2.0444	NC_028833.1	Nyctalus velutinus	Bat	BtNv-AlphaCoV/SC2013
Arg	cga	15	0.0017	0.2736	NC_028833.1	Nyctalus velutinus	Bat	BtNv-AlphaCoV/SC2013
Arg	cgc	63	0.0073	1.1489	NC_028833.1	Nyctalus velutinus	Bat	BtNv-AlphaCoV/SC2013
Arg	cgg	18	0.0021	0.3283	NC_028833.1	Nyctalus velutinus	Bat	BtNv-AlphaCoV/SC2013
Arg	cgt	139	0.016	2.535	NC_028833.1	Nyctalus velutinus	Bat	BtNv-AlphaCoV/SC2013
Leu	cta	43	0.005	0.3431	NC_028833.1	Nyctalus velutinus	Bat	BtNv-AlphaCoV/SC2013
Leu	ctc	52	0.006	0.4149	NC_028833.1	Nyctalus velutinus	Bat	BtNv-AlphaCoV/SC2013
Leu	ctg	72	0.0083	0.5745	NC_028833.1	Nyctalus velutinus	Bat	BtNv-AlphaCoV/SC2013
Leu	ctt	235	0.0271	1.875	NC_028833.1	Nyctalus velutinus	Bat	BtNv-AlphaCoV/SC2013
Glu	gaa	147	0.0169	0.9074	NC_028833.1	Nyctalus velutinus	Bat	BtNv-AlphaCoV/SC2013
Asp	gac	204	0.0235	0.8412	NC_028833.1	Nyctalus velutinus	Bat	BtNv-AlphaCoV/SC2013
Glu	gag	177	0.0204	1.0926	NC_028833.1	Nyctalus velutinus	Bat	BtNv-AlphaCoV/SC2013
Asp	gat	281	0.0324	1.1588	NC_028833.1	Nyctalus velutinus	Bat	BtNv-AlphaCoV/SC2013
Ala	gca	154	0.0177	1.0602	NC_028833.1	Nyctalus velutinus	Bat	BtNv-AlphaCoV/SC2013
Ala	gcc	95	0.0109	0.654	NC_028833.1	Nyctalus velutinus	Bat	BtNv-AlphaCoV/SC2013
Ala	gcg	36	0.0041	0.2478	NC_028833.1	Nyctalus velutinus	Bat	BtNv-AlphaCoV/SC2013
Ala	gct	296	0.0341	2.0379	NC_028833.1	Nyctalus velutinus	Bat	BtNv-AlphaCoV/SC2013
Gly	gga	44	0.0051	0.2953	NC_028833.1	Nyctalus velutinus	Bat	BtNv-AlphaCoV/SC2013
Gly	ggc	131	0.0151	0.8792	NC_028833.1	Nyctalus velutinus	Bat	BtNv-AlphaCoV/SC2013
Gly	ggg	28	0.0032	0.1879	NC_028833.1	Nyctalus velutinus	Bat	BtNv-AlphaCoV/SC2013
Gly	ggt	393	0.0453	2.6376	NC_028833.1	Nyctalus velutinus	Bat	BtNv-AlphaCoV/SC2013
Val	gta	73	0.0084	0.3212	NC_028833.1	Nyctalus velutinus	Bat	BtNv-AlphaCoV/SC2013
Val	gtc	153	0.0176	0.6733	NC_028833.1	Nyctalus velutinus	Bat	BtNv-AlphaCoV/SC2013
Val	gtg	188	0.0217	0.8273	NC_028833.1	Nyctalus velutinus	Bat	BtNv-AlphaCoV/SC2013
Val	gtt	495	0.057	2.1782	NC_028833.1	Nyctalus velutinus	Bat	BtNv-AlphaCoV/SC2013
Stp	taa	5	0.0006	3	NC_028833.1	Nyctalus velutinus	Bat	BtNv-AlphaCoV/SC2013
Tyr	tac	158	0.0182	0.794	NC_028833.1	Nyctalus velutinus	Bat	BtNv-AlphaCoV/SC2013
Stp	tag	0	0	0	NC_028833.1	Nyctalus velutinus	Bat	BtNv-AlphaCoV/SC2013
Tyr	tat	240	0.0276	1.206	NC_028833.1	Nyctalus velutinus	Bat	BtNv-AlphaCoV/SC2013
Ser	tca	118	0.0136	1.108	NC_028833.1	Nyctalus velutinus	Bat	BtNv-AlphaCoV/SC2013
Ser	tcc	57	0.0066	0.5352	NC_028833.1	Nyctalus velutinus	Bat	BtNv-AlphaCoV/SC2013
Ser	tcg	31	0.0036	0.2911	NC_028833.1	Nyctalus velutinus	Bat	BtNv-AlphaCoV/SC2013
Ser	tct	211	0.0243	1.9812	NC_028833.1	Nyctalus velutinus	Bat	BtNv-AlphaCoV/SC2013
Stp	tga	0	0	0	NC_028833.1	Nyctalus velutinus	Bat	BtNv-AlphaCoV/SC2013
Cys	tgc	74	0.0085	0.4917	NC_028833.1	Nyctalus velutinus	Bat	BtNv-AlphaCoV/SC2013
Trp	tgg	115	0.0132	1	NC_028833.1	Nyctalus velutinus	Bat	BtNv-AlphaCoV/SC2013
Cys	tgt	227	0.0262	1.5083	NC_028833.1	Nyctalus velutinus	Bat	BtNv-AlphaCoV/SC2013
Leu	tta	92	0.0106	0.734	NC_028833.1	Nyctalus velutinus	Bat	BtNv-AlphaCoV/SC2013
Phe	ttc	99	0.0114	0.4125	NC_028833.1	Nyctalus velutinus	Bat	BtNv-AlphaCoV/SC2013
Leu	ttg	258	0.0297	2.0585	NC_028833.1	Nyctalus velutinus	Bat	BtNv-AlphaCoV/SC2013
Phe	ttt	381	0.0439	1.5875	NC_028833.1	Nyctalus velutinus	Bat	BtNv-AlphaCoV/SC2013
Lys	aaa	173	0.0192	0.7315	NC_010438.1	Miniopterus sp.	Bat	Miniopterus bat coronavirus HKU8
Asn	aac	145	0.0161	0.5847	NC_010438.1	Miniopterus sp.	Bat	Miniopterus bat coronavirus HKU8
Lys	aag	300	0.0332	1.2685	NC_010438.1	Miniopterus sp.	Bat	Miniopterus bat coronavirus HKU8
Asn	aat	351	0.0389	1.4153	NC_010438.1	Miniopterus sp.	Bat	Miniopterus bat coronavirus HKU8
Thr	aca	133	0.0147	0.935	NC_010438.1	Miniopterus sp.	Bat	Miniopterus bat coronavirus HKU8
Thr	acc	101	0.0112	0.71	NC_010438.1	Miniopterus sp.	Bat	Miniopterus bat coronavirus HKU8
Thr	acg	41	0.0045	0.2882	NC_010438.1	Miniopterus sp.	Bat	Miniopterus bat coronavirus HKU8
Thr	act	294	0.0326	2.0668	NC_010438.1	Miniopterus sp.	Bat	Miniopterus bat coronavirus HKU8
Arg	aga	45	0.005	0.8257	NC_010438.1	Miniopterus sp.	Bat	Miniopterus bat coronavirus HKU8
Ser	agc	55	0.0061	0.5181	NC_010438.1	Miniopterus sp.	Bat	Miniopterus bat coronavirus HKU8
Arg	agg	44	0.0049	0.8073	NC_010438.1	Miniopterus sp.	Bat	Miniopterus bat coronavirus HKU8
Ser	agt	159	0.0176	1.4976	NC_010438.1	Miniopterus sp.	Bat	Miniopterus bat coronavirus HKU8
Ile	ata	66	0.0073	0.4648	NC_010438.1	Miniopterus sp.	Bat	Miniopterus bat coronavirus HKU8
Ile	atc	76	0.0084	0.5352	NC_010438.1	Miniopterus sp.	Bat	Miniopterus bat coronavirus HKU8
Met	atg	179	0.0198	1	NC_010438.1	Miniopterus sp.	Bat	Miniopterus bat coronavirus HKU8
Ile	att	284	0.0315	2	NC_010438.1	Miniopterus sp.	Bat	Miniopterus bat coronavirus HKU8
Gln	caa	90	0.01	0.6642	NC_010438.1	Miniopterus sp.	Bat	Miniopterus bat coronavirus HKU8
His	cac	53	0.0059	0.6543	NC_010438.1	Miniopterus sp.	Bat	Miniopterus bat coronavirus HKU8
Gln	cag	181	0.0201	1.3358	NC_010438.1	Miniopterus sp.	Bat	Miniopterus bat coronavirus HKU8
His	cat	109	0.0121	1.3457	NC_010438.1	Miniopterus sp.	Bat	Miniopterus bat coronavirus HKU8
Pro	cca	122	0.0135	1.3333	NC_010438.1	Miniopterus sp.	Bat	Miniopterus bat coronavirus HKU8
Pro	ccc	35	0.0039	0.3825	NC_010438.1	Miniopterus sp.	Bat	Miniopterus bat coronavirus HKU8
Pro	ccg	26	0.0029	0.2842	NC_010438.1	Miniopterus sp.	Bat	Miniopterus bat coronavirus HKU8
Pro	cct	183	0.0203	2	NC_010438.1	Miniopterus sp.	Bat	Miniopterus bat coronavirus HKU8
Arg	cga	18	0.002	0.3303	NC_010438.1	Miniopterus sp.	Bat	Miniopterus bat coronavirus HKU8
Arg	cgc	61	0.0068	1.1193	NC_010438.1	Miniopterus sp.	Bat	Miniopterus bat coronavirus HKU8
Arg	cgg	11	0.0012	0.2018	NC_010438.1	Miniopterus sp.	Bat	Miniopterus bat coronavirus HKU8
Arg	cgt	148	0.0164	2.7156	NC_010438.1	Miniopterus sp.	Bat	Miniopterus bat coronavirus HKU8
Leu	cta	31	0.0034	0.252	NC_010438.1	Miniopterus sp.	Bat	Miniopterus bat coronavirus HKU8
Leu	ctc	65	0.0072	0.5285	NC_010438.1	Miniopterus sp.	Bat	Miniopterus bat coronavirus HKU8
Leu	ctg	66	0.0073	0.5366	NC_010438.1	Miniopterus sp.	Bat	Miniopterus bat coronavirus HKU8
Leu	ctt	282	0.0313	2.2927	NC_010438.1	Miniopterus sp.	Bat	Miniopterus bat coronavirus HKU8
Glu	gaa	172	0.0191	0.9636	NC_010438.1	Miniopterus sp.	Bat	Miniopterus bat coronavirus HKU8
Asp	gac	142	0.0157	0.5844	NC_010438.1	Miniopterus sp.	Bat	Miniopterus bat coronavirus HKU8
Glu	gag	185	0.0205	1.0364	NC_010438.1	Miniopterus sp.	Bat	Miniopterus bat coronavirus HKU8
Asp	gat	344	0.0381	1.4156	NC_010438.1	Miniopterus sp.	Bat	Miniopterus bat coronavirus HKU8
Ala	gca	144	0.016	0.8701	NC_010438.1	Miniopterus sp.	Bat	Miniopterus bat coronavirus HKU8
Ala	gcc	127	0.0141	0.7674	NC_010438.1	Miniopterus sp.	Bat	Miniopterus bat coronavirus HKU8
Ala	gcg	55	0.0061	0.3323	NC_010438.1	Miniopterus sp.	Bat	Miniopterus bat coronavirus HKU8
Ala	gct	336	0.0372	2.0302	NC_010438.1	Miniopterus sp.	Bat	Miniopterus bat coronavirus HKU8
Gly	gga	45	0.005	0.2913	NC_010438.1	Miniopterus sp.	Bat	Miniopterus bat coronavirus HKU8
Gly	ggc	155	0.0172	1.0032	NC_010438.1	Miniopterus sp.	Bat	Miniopterus bat coronavirus HKU8
Gly	ggg	14	0.0016	0.0906	NC_010438.1	Miniopterus sp.	Bat	Miniopterus bat coronavirus HKU8
Gly	ggt	404	0.0448	2.6149	NC_010438.1	Miniopterus sp.	Bat	Miniopterus bat coronavirus HKU8
Val	gta	84	0.0093	0.3636	NC_010438.1	Miniopterus sp.	Bat	Miniopterus bat coronavirus HKU8
Val	gtc	140	0.0155	0.6061	NC_010438.1	Miniopterus sp.	Bat	Miniopterus bat coronavirus HKU8
Val	gtg	167	0.0185	0.7229	NC_010438.1	Miniopterus sp.	Bat	Miniopterus bat coronavirus HKU8
Val	gtt	533	0.0591	2.3074	NC_010438.1	Miniopterus sp.	Bat	Miniopterus bat coronavirus HKU8
Stp	taa	3	0.0003	1.8	NC_010438.1	Miniopterus sp.	Bat	Miniopterus bat coronavirus HKU8
Tyr	tac	122	0.0135	0.6177	NC_010438.1	Miniopterus sp.	Bat	Miniopterus bat coronavirus HKU8
Stp	tag	0	0	0	NC_010438.1	Miniopterus sp.	Bat	Miniopterus bat coronavirus HKU8
Tyr	tat	273	0.0303	1.3823	NC_010438.1	Miniopterus sp.	Bat	Miniopterus bat coronavirus HKU8
Ser	tca	99	0.011	0.9325	NC_010438.1	Miniopterus sp.	Bat	Miniopterus bat coronavirus HKU8
Ser	tcc	78	0.0086	0.7347	NC_010438.1	Miniopterus sp.	Bat	Miniopterus bat coronavirus HKU8
Ser	tcg	38	0.0042	0.3579	NC_010438.1	Miniopterus sp.	Bat	Miniopterus bat coronavirus HKU8
Ser	tct	208	0.0231	1.9592	NC_010438.1	Miniopterus sp.	Bat	Miniopterus bat coronavirus HKU8
Stp	tga	2	0.0002	1.2	NC_010438.1	Miniopterus sp.	Bat	Miniopterus bat coronavirus HKU8
Cys	tgc	81	0.009	0.5294	NC_010438.1	Miniopterus sp.	Bat	Miniopterus bat coronavirus HKU8
Trp	tgg	114	0.0126	1	NC_010438.1	Miniopterus sp.	Bat	Miniopterus bat coronavirus HKU8
Cys	tgt	225	0.0249	1.4706	NC_010438.1	Miniopterus sp.	Bat	Miniopterus bat coronavirus HKU8
Leu	tta	73	0.0081	0.5935	NC_010438.1	Miniopterus sp.	Bat	Miniopterus bat coronavirus HKU8
Phe	ttc	117	0.013	0.457	NC_010438.1	Miniopterus sp.	Bat	Miniopterus bat coronavirus HKU8
Leu	ttg	221	0.0245	1.7967	NC_010438.1	Miniopterus sp.	Bat	Miniopterus bat coronavirus HKU8
Phe	ttt	395	0.0438	1.543	NC_010438.1	Miniopterus sp.	Bat	Miniopterus bat coronavirus HKU8
Lys	aaa	412	0.0507	1.4014	NC_048211.1	Suncus murinus	Shrew	Wencheng Sm shrew coronavirus
Asn	aac	51	0.0063	0.1815	NC_048211.1	Suncus murinus	Shrew	Wencheng Sm shrew coronavirus
Lys	aag	176	0.0216	0.5986	NC_048211.1	Suncus murinus	Shrew	Wencheng Sm shrew coronavirus
Asn	aat	511	0.0628	1.8185	NC_048211.1	Suncus murinus	Shrew	Wencheng Sm shrew coronavirus
Thr	aca	146	0.018	1.513	NC_048211.1	Suncus murinus	Shrew	Wencheng Sm shrew coronavirus
Thr	acc	50	0.0061	0.5181	NC_048211.1	Suncus murinus	Shrew	Wencheng Sm shrew coronavirus
Thr	acg	17	0.0021	0.1762	NC_048211.1	Suncus murinus	Shrew	Wencheng Sm shrew coronavirus
Thr	act	173	0.0213	1.7927	NC_048211.1	Suncus murinus	Shrew	Wencheng Sm shrew coronavirus
Arg	aga	110	0.0135	2.6721	NC_048211.1	Suncus murinus	Shrew	Wencheng Sm shrew coronavirus
Ser	agc	29	0.0036	0.3042	NC_048211.1	Suncus murinus	Shrew	Wencheng Sm shrew coronavirus
Arg	agg	29	0.0036	0.7045	NC_048211.1	Suncus murinus	Shrew	Wencheng Sm shrew coronavirus
Ser	agt	260	0.032	2.7273	NC_048211.1	Suncus murinus	Shrew	Wencheng Sm shrew coronavirus
Ile	ata	123	0.0151	0.8164	NC_048211.1	Suncus murinus	Shrew	Wencheng Sm shrew coronavirus
Ile	atc	28	0.0034	0.1858	NC_048211.1	Suncus murinus	Shrew	Wencheng Sm shrew coronavirus
Met	atg	192	0.0236	1	NC_048211.1	Suncus murinus	Shrew	Wencheng Sm shrew coronavirus
Ile	att	301	0.037	1.9978	NC_048211.1	Suncus murinus	Shrew	Wencheng Sm shrew coronavirus
Gln	caa	175	0.0215	1.5152	NC_048211.1	Suncus murinus	Shrew	Wencheng Sm shrew coronavirus
His	cac	21	0.0026	0.3471	NC_048211.1	Suncus murinus	Shrew	Wencheng Sm shrew coronavirus
Gln	cag	56	0.0069	0.4848	NC_048211.1	Suncus murinus	Shrew	Wencheng Sm shrew coronavirus
His	cat	100	0.0123	1.6529	NC_048211.1	Suncus murinus	Shrew	Wencheng Sm shrew coronavirus
Pro	cca	83	0.0102	1.395	NC_048211.1	Suncus murinus	Shrew	Wencheng Sm shrew coronavirus
Pro	ccc	17	0.0021	0.2857	NC_048211.1	Suncus murinus	Shrew	Wencheng Sm shrew coronavirus
Pro	ccg	13	0.0016	0.2185	NC_048211.1	Suncus murinus	Shrew	Wencheng Sm shrew coronavirus
Pro	cct	125	0.0154	2.1008	NC_048211.1	Suncus murinus	Shrew	Wencheng Sm shrew coronavirus
Arg	cga	14	0.0017	0.3401	NC_048211.1	Suncus murinus	Shrew	Wencheng Sm shrew coronavirus
Arg	cgc	12	0.0015	0.2915	NC_048211.1	Suncus murinus	Shrew	Wencheng Sm shrew coronavirus
Arg	cgg	8	0.001	0.1943	NC_048211.1	Suncus murinus	Shrew	Wencheng Sm shrew coronavirus
Arg	cgt	74	0.0091	1.7976	NC_048211.1	Suncus murinus	Shrew	Wencheng Sm shrew coronavirus
Leu	cta	24	0.003	0.1959	NC_048211.1	Suncus murinus	Shrew	Wencheng Sm shrew coronavirus
Leu	ctc	15	0.0018	0.1224	NC_048211.1	Suncus murinus	Shrew	Wencheng Sm shrew coronavirus
Leu	ctg	16	0.002	0.1306	NC_048211.1	Suncus murinus	Shrew	Wencheng Sm shrew coronavirus
Leu	ctt	129	0.0159	1.0531	NC_048211.1	Suncus murinus	Shrew	Wencheng Sm shrew coronavirus
Glu	gaa	304	0.0374	1.5471	NC_048211.1	Suncus murinus	Shrew	Wencheng Sm shrew coronavirus
Asp	gac	31	0.0038	0.1419	NC_048211.1	Suncus murinus	Shrew	Wencheng Sm shrew coronavirus
Glu	gag	89	0.0109	0.4529	NC_048211.1	Suncus murinus	Shrew	Wencheng Sm shrew coronavirus
Asp	gat	406	0.0499	1.8581	NC_048211.1	Suncus murinus	Shrew	Wencheng Sm shrew coronavirus
Ala	gca	108	0.0133	1.1163	NC_048211.1	Suncus murinus	Shrew	Wencheng Sm shrew coronavirus
Ala	gcc	45	0.0055	0.4651	NC_048211.1	Suncus murinus	Shrew	Wencheng Sm shrew coronavirus
Ala	gcg	20	0.0025	0.2067	NC_048211.1	Suncus murinus	Shrew	Wencheng Sm shrew coronavirus
Ala	gct	214	0.0263	2.2119	NC_048211.1	Suncus murinus	Shrew	Wencheng Sm shrew coronavirus
Gly	gga	124	0.0152	0.9631	NC_048211.1	Suncus murinus	Shrew	Wencheng Sm shrew coronavirus
Gly	ggc	32	0.0039	0.2485	NC_048211.1	Suncus murinus	Shrew	Wencheng Sm shrew coronavirus
Gly	ggg	16	0.002	0.1243	NC_048211.1	Suncus murinus	Shrew	Wencheng Sm shrew coronavirus
Gly	ggt	343	0.0422	2.6641	NC_048211.1	Suncus murinus	Shrew	Wencheng Sm shrew coronavirus
Val	gta	198	0.0243	0.9577	NC_048211.1	Suncus murinus	Shrew	Wencheng Sm shrew coronavirus
Val	gtc	41	0.005	0.1983	NC_048211.1	Suncus murinus	Shrew	Wencheng Sm shrew coronavirus
Val	gtg	173	0.0213	0.8368	NC_048211.1	Suncus murinus	Shrew	Wencheng Sm shrew coronavirus
Val	gtt	415	0.051	2.0073	NC_048211.1	Suncus murinus	Shrew	Wencheng Sm shrew coronavirus
Stp	taa	5	0.0006	3	NC_048211.1	Suncus murinus	Shrew	Wencheng Sm shrew coronavirus
Tyr	tac	14	0.0017	0.0707	NC_048211.1	Suncus murinus	Shrew	Wencheng Sm shrew coronavirus
Stp	tag	0	0	0	NC_048211.1	Suncus murinus	Shrew	Wencheng Sm shrew coronavirus
Tyr	tat	382	0.047	1.9293	NC_048211.1	Suncus murinus	Shrew	Wencheng Sm shrew coronavirus
Ser	tca	77	0.0095	0.8077	NC_048211.1	Suncus murinus	Shrew	Wencheng Sm shrew coronavirus
Ser	tcc	26	0.0032	0.2727	NC_048211.1	Suncus murinus	Shrew	Wencheng Sm shrew coronavirus
Ser	tcg	12	0.0015	0.1259	NC_048211.1	Suncus murinus	Shrew	Wencheng Sm shrew coronavirus
Ser	tct	168	0.0207	1.7622	NC_048211.1	Suncus murinus	Shrew	Wencheng Sm shrew coronavirus
Stp	tga	0	0	0	NC_048211.1	Suncus murinus	Shrew	Wencheng Sm shrew coronavirus
Cys	tgc	11	0.0014	0.088	NC_048211.1	Suncus murinus	Shrew	Wencheng Sm shrew coronavirus
Trp	tgg	103	0.0127	1	NC_048211.1	Suncus murinus	Shrew	Wencheng Sm shrew coronavirus
Cys	tgt	239	0.0294	1.912	NC_048211.1	Suncus murinus	Shrew	Wencheng Sm shrew coronavirus
Leu	tta	255	0.0314	2.0816	NC_048211.1	Suncus murinus	Shrew	Wencheng Sm shrew coronavirus
Phe	ttc	42	0.0052	0.1694	NC_048211.1	Suncus murinus	Shrew	Wencheng Sm shrew coronavirus
Leu	ttg	296	0.0364	2.4163	NC_048211.1	Suncus murinus	Shrew	Wencheng Sm shrew coronavirus
Phe	ttt	454	0.0558	1.8306	NC_048211.1	Suncus murinus	Shrew	Wencheng Sm shrew coronavirus
Lys	aaa	232	0.0262	0.9225	NC_009657.1	Scotophilus sp.	Bat	Scotophilus bat coronavirus 512
Asn	aac	193	0.0218	0.7366	NC_009657.1	Scotophilus sp.	Bat	Scotophilus bat coronavirus 512
Lys	aag	271	0.0306	1.0775	NC_009657.1	Scotophilus sp.	Bat	Scotophilus bat coronavirus 512
Asn	aat	331	0.0373	1.2634	NC_009657.1	Scotophilus sp.	Bat	Scotophilus bat coronavirus 512
Thr	aca	179	0.0202	1.2628	NC_009657.1	Scotophilus sp.	Bat	Scotophilus bat coronavirus 512
Thr	acc	101	0.0114	0.7125	NC_009657.1	Scotophilus sp.	Bat	Scotophilus bat coronavirus 512
Thr	acg	45	0.0051	0.3175	NC_009657.1	Scotophilus sp.	Bat	Scotophilus bat coronavirus 512
Thr	act	242	0.0273	1.7072	NC_009657.1	Scotophilus sp.	Bat	Scotophilus bat coronavirus 512
Arg	aga	93	0.0105	1.7329	NC_009657.1	Scotophilus sp.	Bat	Scotophilus bat coronavirus 512
Ser	agc	43	0.0048	0.4038	NC_009657.1	Scotophilus sp.	Bat	Scotophilus bat coronavirus 512
Arg	agg	55	0.0062	1.0248	NC_009657.1	Scotophilus sp.	Bat	Scotophilus bat coronavirus 512
Ser	agt	167	0.0188	1.5681	NC_009657.1	Scotophilus sp.	Bat	Scotophilus bat coronavirus 512
Ile	ata	110	0.0124	0.7801	NC_009657.1	Scotophilus sp.	Bat	Scotophilus bat coronavirus 512
Ile	atc	77	0.0087	0.5461	NC_009657.1	Scotophilus sp.	Bat	Scotophilus bat coronavirus 512
Met	atg	174	0.0196	1	NC_009657.1	Scotophilus sp.	Bat	Scotophilus bat coronavirus 512
Ile	att	236	0.0266	1.6738	NC_009657.1	Scotophilus sp.	Bat	Scotophilus bat coronavirus 512
Gln	caa	153	0.0173	1.089	NC_009657.1	Scotophilus sp.	Bat	Scotophilus bat coronavirus 512
His	cac	67	0.0076	0.7929	NC_009657.1	Scotophilus sp.	Bat	Scotophilus bat coronavirus 512
Gln	cag	128	0.0144	0.911	NC_009657.1	Scotophilus sp.	Bat	Scotophilus bat coronavirus 512
His	cat	102	0.0115	1.2071	NC_009657.1	Scotophilus sp.	Bat	Scotophilus bat coronavirus 512
Pro	cca	113	0.0127	1.3574	NC_009657.1	Scotophilus sp.	Bat	Scotophilus bat coronavirus 512
Pro	ccc	39	0.0044	0.4685	NC_009657.1	Scotophilus sp.	Bat	Scotophilus bat coronavirus 512
Pro	ccg	20	0.0023	0.2402	NC_009657.1	Scotophilus sp.	Bat	Scotophilus bat coronavirus 512
Pro	cct	161	0.0182	1.9339	NC_009657.1	Scotophilus sp.	Bat	Scotophilus bat coronavirus 512
Arg	cga	21	0.0024	0.3913	NC_009657.1	Scotophilus sp.	Bat	Scotophilus bat coronavirus 512
Arg	cgc	32	0.0036	0.5963	NC_009657.1	Scotophilus sp.	Bat	Scotophilus bat coronavirus 512
Arg	cgg	10	0.0011	0.1863	NC_009657.1	Scotophilus sp.	Bat	Scotophilus bat coronavirus 512
Arg	cgt	111	0.0125	2.0683	NC_009657.1	Scotophilus sp.	Bat	Scotophilus bat coronavirus 512
Leu	cta	48	0.0054	0.36	NC_009657.1	Scotophilus sp.	Bat	Scotophilus bat coronavirus 512
Leu	ctc	58	0.0065	0.435	NC_009657.1	Scotophilus sp.	Bat	Scotophilus bat coronavirus 512
Leu	ctg	66	0.0074	0.495	NC_009657.1	Scotophilus sp.	Bat	Scotophilus bat coronavirus 512
Leu	ctt	219	0.0247	1.6425	NC_009657.1	Scotophilus sp.	Bat	Scotophilus bat coronavirus 512
Glu	gaa	198	0.0223	1.2036	NC_009657.1	Scotophilus sp.	Bat	Scotophilus bat coronavirus 512
Asp	gac	188	0.0212	0.7387	NC_009657.1	Scotophilus sp.	Bat	Scotophilus bat coronavirus 512
Glu	gag	131	0.0148	0.7964	NC_009657.1	Scotophilus sp.	Bat	Scotophilus bat coronavirus 512
Asp	gat	321	0.0362	1.2613	NC_009657.1	Scotophilus sp.	Bat	Scotophilus bat coronavirus 512
Ala	gca	153	0.0173	1.1271	NC_009657.1	Scotophilus sp.	Bat	Scotophilus bat coronavirus 512
Ala	gcc	105	0.0118	0.7735	NC_009657.1	Scotophilus sp.	Bat	Scotophilus bat coronavirus 512
Ala	gcg	26	0.0029	0.1915	NC_009657.1	Scotophilus sp.	Bat	Scotophilus bat coronavirus 512
Ala	gct	259	0.0292	1.9079	NC_009657.1	Scotophilus sp.	Bat	Scotophilus bat coronavirus 512
Gly	gga	56	0.0063	0.3784	NC_009657.1	Scotophilus sp.	Bat	Scotophilus bat coronavirus 512
Gly	ggc	117	0.0132	0.7905	NC_009657.1	Scotophilus sp.	Bat	Scotophilus bat coronavirus 512
Gly	ggg	31	0.0035	0.2095	NC_009657.1	Scotophilus sp.	Bat	Scotophilus bat coronavirus 512
Gly	ggt	388	0.0438	2.6216	NC_009657.1	Scotophilus sp.	Bat	Scotophilus bat coronavirus 512
Val	gta	106	0.012	0.4807	NC_009657.1	Scotophilus sp.	Bat	Scotophilus bat coronavirus 512
Val	gtc	131	0.0148	0.5941	NC_009657.1	Scotophilus sp.	Bat	Scotophilus bat coronavirus 512
Val	gtg	168	0.0189	0.7619	NC_009657.1	Scotophilus sp.	Bat	Scotophilus bat coronavirus 512
Val	gtt	477	0.0538	2.1633	NC_009657.1	Scotophilus sp.	Bat	Scotophilus bat coronavirus 512
Stp	taa	3	0.0003	1.8	NC_009657.1	Scotophilus sp.	Bat	Scotophilus bat coronavirus 512
Tyr	tac	149	0.0168	0.768	NC_009657.1	Scotophilus sp.	Bat	Scotophilus bat coronavirus 512
Stp	tag	0	0	0	NC_009657.1	Scotophilus sp.	Bat	Scotophilus bat coronavirus 512
Tyr	tat	239	0.027	1.232	NC_009657.1	Scotophilus sp.	Bat	Scotophilus bat coronavirus 512
Ser	tca	136	0.0153	1.277	NC_009657.1	Scotophilus sp.	Bat	Scotophilus bat coronavirus 512
Ser	tcc	63	0.0071	0.5915	NC_009657.1	Scotophilus sp.	Bat	Scotophilus bat coronavirus 512
Ser	tcg	24	0.0027	0.2254	NC_009657.1	Scotophilus sp.	Bat	Scotophilus bat coronavirus 512
Ser	tct	206	0.0232	1.9343	NC_009657.1	Scotophilus sp.	Bat	Scotophilus bat coronavirus 512
Stp	tga	2	0.0002	1.2	NC_009657.1	Scotophilus sp.	Bat	Scotophilus bat coronavirus 512
Cys	tgc	76	0.0086	0.5205	NC_009657.1	Scotophilus sp.	Bat	Scotophilus bat coronavirus 512
Trp	tgg	108	0.0122	1	NC_009657.1	Scotophilus sp.	Bat	Scotophilus bat coronavirus 512
Cys	tgt	216	0.0244	1.4795	NC_009657.1	Scotophilus sp.	Bat	Scotophilus bat coronavirus 512
Leu	tta	121	0.0136	0.9075	NC_009657.1	Scotophilus sp.	Bat	Scotophilus bat coronavirus 512
Phe	ttc	115	0.013	0.4762	NC_009657.1	Scotophilus sp.	Bat	Scotophilus bat coronavirus 512
Leu	ttg	288	0.0325	2.16	NC_009657.1	Scotophilus sp.	Bat	Scotophilus bat coronavirus 512
Phe	ttt	368	0.0415	1.5238	NC_009657.1	Scotophilus sp.	Bat	Scotophilus bat coronavirus 512
Lys	aaa	197	0.0232	0.8874	NC_034972.1	Apodemus chevrieri	Murine	Coronavirus AcCoV-JC34
Asn	aac	145	0.0171	0.5556	NC_034972.1	Apodemus chevrieri	Murine	Coronavirus AcCoV-JC34
Lys	aag	247	0.0291	1.1126	NC_034972.1	Apodemus chevrieri	Murine	Coronavirus AcCoV-JC34
Asn	aat	377	0.0444	1.4444	NC_034972.1	Apodemus chevrieri	Murine	Coronavirus AcCoV-JC34
Thr	aca	163	0.0192	1.2911	NC_034972.1	Apodemus chevrieri	Murine	Coronavirus AcCoV-JC34
Thr	acc	90	0.0106	0.7129	NC_034972.1	Apodemus chevrieri	Murine	Coronavirus AcCoV-JC34
Thr	acg	37	0.0044	0.2931	NC_034972.1	Apodemus chevrieri	Murine	Coronavirus AcCoV-JC34
Thr	act	215	0.0253	1.703	NC_034972.1	Apodemus chevrieri	Murine	Coronavirus AcCoV-JC34
Arg	aga	68	0.008	1.3878	NC_034972.1	Apodemus chevrieri	Murine	Coronavirus AcCoV-JC34
Ser	agc	71	0.0084	0.7196	NC_034972.1	Apodemus chevrieri	Murine	Coronavirus AcCoV-JC34
Arg	agg	54	0.0064	1.102	NC_034972.1	Apodemus chevrieri	Murine	Coronavirus AcCoV-JC34
Ser	agt	167	0.0197	1.6926	NC_034972.1	Apodemus chevrieri	Murine	Coronavirus AcCoV-JC34
Ile	ata	137	0.0161	1.0431	NC_034972.1	Apodemus chevrieri	Murine	Coronavirus AcCoV-JC34
Ile	atc	56	0.0066	0.4264	NC_034972.1	Apodemus chevrieri	Murine	Coronavirus AcCoV-JC34
Met	atg	165	0.0194	1	NC_034972.1	Apodemus chevrieri	Murine	Coronavirus AcCoV-JC34
Ile	att	201	0.0237	1.5305	NC_034972.1	Apodemus chevrieri	Murine	Coronavirus AcCoV-JC34
Gln	caa	115	0.0135	0.902	NC_034972.1	Apodemus chevrieri	Murine	Coronavirus AcCoV-JC34
His	cac	44	0.0052	0.5146	NC_034972.1	Apodemus chevrieri	Murine	Coronavirus AcCoV-JC34
Gln	cag	140	0.0165	1.098	NC_034972.1	Apodemus chevrieri	Murine	Coronavirus AcCoV-JC34
His	cat	127	0.015	1.4854	NC_034972.1	Apodemus chevrieri	Murine	Coronavirus AcCoV-JC34
Pro	cca	98	0.0115	1.3379	NC_034972.1	Apodemus chevrieri	Murine	Coronavirus AcCoV-JC34
Pro	ccc	46	0.0054	0.628	NC_034972.1	Apodemus chevrieri	Murine	Coronavirus AcCoV-JC34
Pro	ccg	13	0.0015	0.1775	NC_034972.1	Apodemus chevrieri	Murine	Coronavirus AcCoV-JC34
Pro	cct	136	0.016	1.8567	NC_034972.1	Apodemus chevrieri	Murine	Coronavirus AcCoV-JC34
Arg	cga	14	0.0016	0.2857	NC_034972.1	Apodemus chevrieri	Murine	Coronavirus AcCoV-JC34
Arg	cgc	51	0.006	1.0408	NC_034972.1	Apodemus chevrieri	Murine	Coronavirus AcCoV-JC34
Arg	cgg	10	0.0012	0.2041	NC_034972.1	Apodemus chevrieri	Murine	Coronavirus AcCoV-JC34
Arg	cgt	97	0.0114	1.9796	NC_034972.1	Apodemus chevrieri	Murine	Coronavirus AcCoV-JC34
Leu	cta	68	0.008	0.5551	NC_034972.1	Apodemus chevrieri	Murine	Coronavirus AcCoV-JC34
Leu	ctc	75	0.0088	0.6122	NC_034972.1	Apodemus chevrieri	Murine	Coronavirus AcCoV-JC34
Leu	ctg	65	0.0077	0.5306	NC_034972.1	Apodemus chevrieri	Murine	Coronavirus AcCoV-JC34
Leu	ctt	248	0.0292	2.0245	NC_034972.1	Apodemus chevrieri	Murine	Coronavirus AcCoV-JC34
Glu	gaa	168	0.0198	1.0735	NC_034972.1	Apodemus chevrieri	Murine	Coronavirus AcCoV-JC34
Asp	gac	128	0.0151	0.5447	NC_034972.1	Apodemus chevrieri	Murine	Coronavirus AcCoV-JC34
Glu	gag	145	0.0171	0.9265	NC_034972.1	Apodemus chevrieri	Murine	Coronavirus AcCoV-JC34
Asp	gat	342	0.0403	1.4553	NC_034972.1	Apodemus chevrieri	Murine	Coronavirus AcCoV-JC34
Ala	gca	159	0.0187	1.1099	NC_034972.1	Apodemus chevrieri	Murine	Coronavirus AcCoV-JC34
Ala	gcc	113	0.0133	0.7888	NC_034972.1	Apodemus chevrieri	Murine	Coronavirus AcCoV-JC34
Ala	gcg	28	0.0033	0.1955	NC_034972.1	Apodemus chevrieri	Murine	Coronavirus AcCoV-JC34
Ala	gct	273	0.0321	1.9058	NC_034972.1	Apodemus chevrieri	Murine	Coronavirus AcCoV-JC34
Gly	gga	39	0.0046	0.2821	NC_034972.1	Apodemus chevrieri	Murine	Coronavirus AcCoV-JC34
Gly	ggc	127	0.015	0.9186	NC_034972.1	Apodemus chevrieri	Murine	Coronavirus AcCoV-JC34
Gly	ggg	28	0.0033	0.2025	NC_034972.1	Apodemus chevrieri	Murine	Coronavirus AcCoV-JC34
Gly	ggt	359	0.0423	2.5967	NC_034972.1	Apodemus chevrieri	Murine	Coronavirus AcCoV-JC34
Val	gta	110	0.013	0.5314	NC_034972.1	Apodemus chevrieri	Murine	Coronavirus AcCoV-JC34
Val	gtc	135	0.0159	0.6522	NC_034972.1	Apodemus chevrieri	Murine	Coronavirus AcCoV-JC34
Val	gtg	135	0.0159	0.6522	NC_034972.1	Apodemus chevrieri	Murine	Coronavirus AcCoV-JC34
Val	gtt	448	0.0528	2.1643	NC_034972.1	Apodemus chevrieri	Murine	Coronavirus AcCoV-JC34
Stp	taa	2	0.0002	1	NC_034972.1	Apodemus chevrieri	Murine	Coronavirus AcCoV-JC34
Tyr	tac	128	0.0151	0.5912	NC_034972.1	Apodemus chevrieri	Murine	Coronavirus AcCoV-JC34
Stp	tag	1	0.0001	0.5	NC_034972.1	Apodemus chevrieri	Murine	Coronavirus AcCoV-JC34
Tyr	tat	305	0.0359	1.4088	NC_034972.1	Apodemus chevrieri	Murine	Coronavirus AcCoV-JC34
Ser	tca	86	0.0101	0.8716	NC_034972.1	Apodemus chevrieri	Murine	Coronavirus AcCoV-JC34
Ser	tcc	74	0.0087	0.75	NC_034972.1	Apodemus chevrieri	Murine	Coronavirus AcCoV-JC34
Ser	tcg	22	0.0026	0.223	NC_034972.1	Apodemus chevrieri	Murine	Coronavirus AcCoV-JC34
Ser	tct	172	0.0203	1.7432	NC_034972.1	Apodemus chevrieri	Murine	Coronavirus AcCoV-JC34
Stp	tga	3	0.0004	1.5	NC_034972.1	Apodemus chevrieri	Murine	Coronavirus AcCoV-JC34
Cys	tgc	86	0.0101	0.5375	NC_034972.1	Apodemus chevrieri	Murine	Coronavirus AcCoV-JC34
Trp	tgg	117	0.0138	1	NC_034972.1	Apodemus chevrieri	Murine	Coronavirus AcCoV-JC34
Cys	tgt	234	0.0276	1.4625	NC_034972.1	Apodemus chevrieri	Murine	Coronavirus AcCoV-JC34
Leu	tta	101	0.0119	0.8245	NC_034972.1	Apodemus chevrieri	Murine	Coronavirus AcCoV-JC34
Phe	ttc	107	0.0126	0.4204	NC_034972.1	Apodemus chevrieri	Murine	Coronavirus AcCoV-JC34
Leu	ttg	178	0.021	1.4531	NC_034972.1	Apodemus chevrieri	Murine	Coronavirus AcCoV-JC34
Phe	ttt	402	0.0473	1.5796	NC_034972.1	Apodemus chevrieri	Murine	Coronavirus AcCoV-JC34
Lys	aaa	205	0.0231	0.8855	NC_076685.1	Microbat	Bat	Alphacoronavirus sp.
Asn	aac	172	0.0193	0.6964	NC_076685.1	Microbat	Bat	Alphacoronavirus sp.
Lys	aag	258	0.029	1.1145	NC_076685.1	Microbat	Bat	Alphacoronavirus sp.
Asn	aat	322	0.0362	1.3036	NC_076685.1	Microbat	Bat	Alphacoronavirus sp.
Thr	aca	174	0.0196	1.2913	NC_076685.1	Microbat	Bat	Alphacoronavirus sp.
Thr	acc	79	0.0089	0.5863	NC_076685.1	Microbat	Bat	Alphacoronavirus sp.
Thr	acg	43	0.0048	0.3191	NC_076685.1	Microbat	Bat	Alphacoronavirus sp.
Thr	act	243	0.0273	1.8033	NC_076685.1	Microbat	Bat	Alphacoronavirus sp.
Arg	aga	61	0.0069	1.1402	NC_076685.1	Microbat	Bat	Alphacoronavirus sp.
Ser	agc	53	0.006	0.469	NC_076685.1	Microbat	Bat	Alphacoronavirus sp.
Arg	agg	43	0.0048	0.8037	NC_076685.1	Microbat	Bat	Alphacoronavirus sp.
Ser	agt	198	0.0223	1.7522	NC_076685.1	Microbat	Bat	Alphacoronavirus sp.
Ile	ata	105	0.0118	0.8119	NC_076685.1	Microbat	Bat	Alphacoronavirus sp.
Ile	atc	51	0.0057	0.3943	NC_076685.1	Microbat	Bat	Alphacoronavirus sp.
Met	atg	190	0.0214	1	NC_076685.1	Microbat	Bat	Alphacoronavirus sp.
Ile	att	232	0.0261	1.7938	NC_076685.1	Microbat	Bat	Alphacoronavirus sp.
Gln	caa	130	0.0146	0.9155	NC_076685.1	Microbat	Bat	Alphacoronavirus sp.
His	cac	58	0.0065	0.7073	NC_076685.1	Microbat	Bat	Alphacoronavirus sp.
Gln	cag	154	0.0173	1.0845	NC_076685.1	Microbat	Bat	Alphacoronavirus sp.
His	cat	106	0.0119	1.2927	NC_076685.1	Microbat	Bat	Alphacoronavirus sp.
Pro	cca	100	0.0112	1.2232	NC_076685.1	Microbat	Bat	Alphacoronavirus sp.
Pro	ccc	32	0.0036	0.3914	NC_076685.1	Microbat	Bat	Alphacoronavirus sp.
Pro	ccg	32	0.0036	0.3914	NC_076685.1	Microbat	Bat	Alphacoronavirus sp.
Pro	cct	163	0.0183	1.9939	NC_076685.1	Microbat	Bat	Alphacoronavirus sp.
Arg	cga	17	0.0019	0.3178	NC_076685.1	Microbat	Bat	Alphacoronavirus sp.
Arg	cgc	41	0.0046	0.7664	NC_076685.1	Microbat	Bat	Alphacoronavirus sp.
Arg	cgg	13	0.0015	0.243	NC_076685.1	Microbat	Bat	Alphacoronavirus sp.
Arg	cgt	146	0.0164	2.729	NC_076685.1	Microbat	Bat	Alphacoronavirus sp.
Leu	cta	35	0.0039	0.276	NC_076685.1	Microbat	Bat	Alphacoronavirus sp.
Leu	ctc	68	0.0076	0.5361	NC_076685.1	Microbat	Bat	Alphacoronavirus sp.
Leu	ctg	55	0.0062	0.4336	NC_076685.1	Microbat	Bat	Alphacoronavirus sp.
Leu	ctt	236	0.0265	1.8607	NC_076685.1	Microbat	Bat	Alphacoronavirus sp.
Glu	gaa	177	0.0199	1.0202	NC_076685.1	Microbat	Bat	Alphacoronavirus sp.
Asp	gac	184	0.0207	0.748	NC_076685.1	Microbat	Bat	Alphacoronavirus sp.
Glu	gag	170	0.0191	0.9798	NC_076685.1	Microbat	Bat	Alphacoronavirus sp.
Asp	gat	308	0.0346	1.252	NC_076685.1	Microbat	Bat	Alphacoronavirus sp.
Ala	gca	155	0.0174	1.0351	NC_076685.1	Microbat	Bat	Alphacoronavirus sp.
Ala	gcc	99	0.0111	0.6611	NC_076685.1	Microbat	Bat	Alphacoronavirus sp.
Ala	gcg	40	0.0045	0.2671	NC_076685.1	Microbat	Bat	Alphacoronavirus sp.
Ala	gct	305	0.0343	2.0367	NC_076685.1	Microbat	Bat	Alphacoronavirus sp.
Gly	gga	48	0.0054	0.3333	NC_076685.1	Microbat	Bat	Alphacoronavirus sp.
Gly	ggc	111	0.0125	0.7708	NC_076685.1	Microbat	Bat	Alphacoronavirus sp.
Gly	ggg	29	0.0033	0.2014	NC_076685.1	Microbat	Bat	Alphacoronavirus sp.
Gly	ggt	388	0.0436	2.6944	NC_076685.1	Microbat	Bat	Alphacoronavirus sp.
Val	gta	93	0.0105	0.3867	NC_076685.1	Microbat	Bat	Alphacoronavirus sp.
Val	gtc	151	0.017	0.6279	NC_076685.1	Microbat	Bat	Alphacoronavirus sp.
Val	gtg	184	0.0207	0.7651	NC_076685.1	Microbat	Bat	Alphacoronavirus sp.
Val	gtt	534	0.06	2.2204	NC_076685.1	Microbat	Bat	Alphacoronavirus sp.
Stp	taa	5	0.0006	3	NC_076685.1	Microbat	Bat	Alphacoronavirus sp.
Tyr	tac	123	0.0138	0.656	NC_076685.1	Microbat	Bat	Alphacoronavirus sp.
Stp	tag	0	0	0	NC_076685.1	Microbat	Bat	Alphacoronavirus sp.
Tyr	tat	252	0.0283	1.344	NC_076685.1	Microbat	Bat	Alphacoronavirus sp.
Ser	tca	127	0.0143	1.1239	NC_076685.1	Microbat	Bat	Alphacoronavirus sp.
Ser	tcc	58	0.0065	0.5133	NC_076685.1	Microbat	Bat	Alphacoronavirus sp.
Ser	tcg	45	0.0051	0.3982	NC_076685.1	Microbat	Bat	Alphacoronavirus sp.
Ser	tct	197	0.0222	1.7434	NC_076685.1	Microbat	Bat	Alphacoronavirus sp.
Stp	tga	0	0	0	NC_076685.1	Microbat	Bat	Alphacoronavirus sp.
Cys	tgc	66	0.0074	0.4415	NC_076685.1	Microbat	Bat	Alphacoronavirus sp.
Trp	tgg	115	0.0129	1	NC_076685.1	Microbat	Bat	Alphacoronavirus sp.
Cys	tgt	233	0.0262	1.5585	NC_076685.1	Microbat	Bat	Alphacoronavirus sp.
Leu	tta	88	0.0099	0.6938	NC_076685.1	Microbat	Bat	Alphacoronavirus sp.
Phe	ttc	125	0.0141	0.4864	NC_076685.1	Microbat	Bat	Alphacoronavirus sp.
Leu	ttg	279	0.0314	2.1997	NC_076685.1	Microbat	Bat	Alphacoronavirus sp.
Phe	ttt	389	0.0437	1.5136	NC_076685.1	Microbat	Bat	Alphacoronavirus sp.
Lys	aaa	193	0.0216	0.8616	NC_022103.1	Myotis lucifugus	Bat	Bat coronavirus CDPHE15/USA/2006
Asn	aac	167	0.0187	0.6901	NC_022103.1	Myotis lucifugus	Bat	Bat coronavirus CDPHE15/USA/2006
Lys	aag	255	0.0286	1.1384	NC_022103.1	Myotis lucifugus	Bat	Bat coronavirus CDPHE15/USA/2006
Asn	aat	317	0.0355	1.3099	NC_022103.1	Myotis lucifugus	Bat	Bat coronavirus CDPHE15/USA/2006
Thr	aca	157	0.0176	1.1336	NC_022103.1	Myotis lucifugus	Bat	Bat coronavirus CDPHE15/USA/2006
Thr	acc	85	0.0095	0.6137	NC_022103.1	Myotis lucifugus	Bat	Bat coronavirus CDPHE15/USA/2006
Thr	acg	32	0.0036	0.231	NC_022103.1	Myotis lucifugus	Bat	Bat coronavirus CDPHE15/USA/2006
Thr	act	280	0.0314	2.0217	NC_022103.1	Myotis lucifugus	Bat	Bat coronavirus CDPHE15/USA/2006
Arg	aga	68	0.0076	1.186	NC_022103.1	Myotis lucifugus	Bat	Bat coronavirus CDPHE15/USA/2006
Ser	agc	49	0.0055	0.4455	NC_022103.1	Myotis lucifugus	Bat	Bat coronavirus CDPHE15/USA/2006
Arg	agg	70	0.0078	1.2209	NC_022103.1	Myotis lucifugus	Bat	Bat coronavirus CDPHE15/USA/2006
Ser	agt	184	0.0206	1.6727	NC_022103.1	Myotis lucifugus	Bat	Bat coronavirus CDPHE15/USA/2006
Ile	ata	119	0.0133	0.852	NC_022103.1	Myotis lucifugus	Bat	Bat coronavirus CDPHE15/USA/2006
Ile	atc	53	0.0059	0.3795	NC_022103.1	Myotis lucifugus	Bat	Bat coronavirus CDPHE15/USA/2006
Met	atg	184	0.0206	1	NC_022103.1	Myotis lucifugus	Bat	Bat coronavirus CDPHE15/USA/2006
Ile	att	247	0.0277	1.7685	NC_022103.1	Myotis lucifugus	Bat	Bat coronavirus CDPHE15/USA/2006
Gln	caa	117	0.0131	0.8571	NC_022103.1	Myotis lucifugus	Bat	Bat coronavirus CDPHE15/USA/2006
His	cac	45	0.005	0.5056	NC_022103.1	Myotis lucifugus	Bat	Bat coronavirus CDPHE15/USA/2006
Gln	cag	156	0.0175	1.1429	NC_022103.1	Myotis lucifugus	Bat	Bat coronavirus CDPHE15/USA/2006
His	cat	133	0.0149	1.4944	NC_022103.1	Myotis lucifugus	Bat	Bat coronavirus CDPHE15/USA/2006
Pro	cca	124	0.0139	1.4718	NC_022103.1	Myotis lucifugus	Bat	Bat coronavirus CDPHE15/USA/2006
Pro	ccc	34	0.0038	0.4036	NC_022103.1	Myotis lucifugus	Bat	Bat coronavirus CDPHE15/USA/2006
Pro	ccg	13	0.0015	0.1543	NC_022103.1	Myotis lucifugus	Bat	Bat coronavirus CDPHE15/USA/2006
Pro	cct	166	0.0186	1.9703	NC_022103.1	Myotis lucifugus	Bat	Bat coronavirus CDPHE15/USA/2006
Arg	cga	13	0.0015	0.2267	NC_022103.1	Myotis lucifugus	Bat	Bat coronavirus CDPHE15/USA/2006
Arg	cgc	52	0.0058	0.907	NC_022103.1	Myotis lucifugus	Bat	Bat coronavirus CDPHE15/USA/2006
Arg	cgg	10	0.0011	0.1744	NC_022103.1	Myotis lucifugus	Bat	Bat coronavirus CDPHE15/USA/2006
Arg	cgt	131	0.0147	2.2849	NC_022103.1	Myotis lucifugus	Bat	Bat coronavirus CDPHE15/USA/2006
Leu	cta	58	0.0065	0.4456	NC_022103.1	Myotis lucifugus	Bat	Bat coronavirus CDPHE15/USA/2006
Leu	ctc	56	0.0063	0.4302	NC_022103.1	Myotis lucifugus	Bat	Bat coronavirus CDPHE15/USA/2006
Leu	ctg	71	0.008	0.5455	NC_022103.1	Myotis lucifugus	Bat	Bat coronavirus CDPHE15/USA/2006
Leu	ctt	235	0.0263	1.8054	NC_022103.1	Myotis lucifugus	Bat	Bat coronavirus CDPHE15/USA/2006
Glu	gaa	167	0.0187	1	NC_022103.1	Myotis lucifugus	Bat	Bat coronavirus CDPHE15/USA/2006
Asp	gac	202	0.0226	0.7953	NC_022103.1	Myotis lucifugus	Bat	Bat coronavirus CDPHE15/USA/2006
Glu	gag	167	0.0187	1	NC_022103.1	Myotis lucifugus	Bat	Bat coronavirus CDPHE15/USA/2006
Asp	gat	306	0.0343	1.2047	NC_022103.1	Myotis lucifugus	Bat	Bat coronavirus CDPHE15/USA/2006
Ala	gca	193	0.0216	1.2177	NC_022103.1	Myotis lucifugus	Bat	Bat coronavirus CDPHE15/USA/2006
Ala	gcc	106	0.0119	0.6688	NC_022103.1	Myotis lucifugus	Bat	Bat coronavirus CDPHE15/USA/2006
Ala	gcg	40	0.0045	0.2524	NC_022103.1	Myotis lucifugus	Bat	Bat coronavirus CDPHE15/USA/2006
Ala	gct	295	0.0331	1.8612	NC_022103.1	Myotis lucifugus	Bat	Bat coronavirus CDPHE15/USA/2006
Gly	gga	59	0.0066	0.3776	NC_022103.1	Myotis lucifugus	Bat	Bat coronavirus CDPHE15/USA/2006
Gly	ggc	128	0.0144	0.8192	NC_022103.1	Myotis lucifugus	Bat	Bat coronavirus CDPHE15/USA/2006
Gly	ggg	29	0.0033	0.1856	NC_022103.1	Myotis lucifugus	Bat	Bat coronavirus CDPHE15/USA/2006
Gly	ggt	409	0.0459	2.6176	NC_022103.1	Myotis lucifugus	Bat	Bat coronavirus CDPHE15/USA/2006
Val	gta	84	0.0094	0.3962	NC_022103.1	Myotis lucifugus	Bat	Bat coronavirus CDPHE15/USA/2006
Val	gtc	130	0.0146	0.6132	NC_022103.1	Myotis lucifugus	Bat	Bat coronavirus CDPHE15/USA/2006
Val	gtg	148	0.0166	0.6981	NC_022103.1	Myotis lucifugus	Bat	Bat coronavirus CDPHE15/USA/2006
Val	gtt	486	0.0545	2.2925	NC_022103.1	Myotis lucifugus	Bat	Bat coronavirus CDPHE15/USA/2006
Stp	taa	4	0.0004	2.4	NC_022103.1	Myotis lucifugus	Bat	Bat coronavirus CDPHE15/USA/2006
Tyr	tac	127	0.0142	0.6334	NC_022103.1	Myotis lucifugus	Bat	Bat coronavirus CDPHE15/USA/2006
Stp	tag	0	0	0	NC_022103.1	Myotis lucifugus	Bat	Bat coronavirus CDPHE15/USA/2006
Tyr	tat	274	0.0307	1.3666	NC_022103.1	Myotis lucifugus	Bat	Bat coronavirus CDPHE15/USA/2006
Ser	tca	125	0.014	1.1364	NC_022103.1	Myotis lucifugus	Bat	Bat coronavirus CDPHE15/USA/2006
Ser	tcc	54	0.0061	0.4909	NC_022103.1	Myotis lucifugus	Bat	Bat coronavirus CDPHE15/USA/2006
Ser	tcg	22	0.0025	0.2	NC_022103.1	Myotis lucifugus	Bat	Bat coronavirus CDPHE15/USA/2006
Ser	tct	226	0.0253	2.0545	NC_022103.1	Myotis lucifugus	Bat	Bat coronavirus CDPHE15/USA/2006
Stp	tga	1	0.0001	0.6	NC_022103.1	Myotis lucifugus	Bat	Bat coronavirus CDPHE15/USA/2006
Cys	tgc	71	0.008	0.4686	NC_022103.1	Myotis lucifugus	Bat	Bat coronavirus CDPHE15/USA/2006
Trp	tgg	110	0.0123	1	NC_022103.1	Myotis lucifugus	Bat	Bat coronavirus CDPHE15/USA/2006
Cys	tgt	232	0.026	1.5314	NC_022103.1	Myotis lucifugus	Bat	Bat coronavirus CDPHE15/USA/2006
Leu	tta	116	0.013	0.8912	NC_022103.1	Myotis lucifugus	Bat	Bat coronavirus CDPHE15/USA/2006
Phe	ttc	96	0.0108	0.3926	NC_022103.1	Myotis lucifugus	Bat	Bat coronavirus CDPHE15/USA/2006
Leu	ttg	245	0.0275	1.8822	NC_022103.1	Myotis lucifugus	Bat	Bat coronavirus CDPHE15/USA/2006
Phe	ttt	393	0.0441	1.6074	NC_022103.1	Myotis lucifugus	Bat	Bat coronavirus CDPHE15/USA/2006
Lys	aaa	279	0.0315	1.0814	NC_038861.1	Pig	Pig	Transmissible gastroenteritis virus
Asn	aac	163	0.0184	0.8049	NC_038861.1	Pig	Pig	Transmissible gastroenteritis virus
Lys	aag	237	0.0267	0.9186	NC_038861.1	Pig	Pig	Transmissible gastroenteritis virus
Asn	aat	242	0.0273	1.1951	NC_038861.1	Pig	Pig	Transmissible gastroenteritis virus
Thr	aca	224	0.0253	1.6623	NC_038861.1	Pig	Pig	Transmissible gastroenteritis virus
Thr	acc	72	0.0081	0.5343	NC_038861.1	Pig	Pig	Transmissible gastroenteritis virus
Thr	acg	58	0.0065	0.4304	NC_038861.1	Pig	Pig	Transmissible gastroenteritis virus
Thr	act	185	0.0209	1.3729	NC_038861.1	Pig	Pig	Transmissible gastroenteritis virus
Arg	aga	108	0.0122	2.3226	NC_038861.1	Pig	Pig	Transmissible gastroenteritis virus
Ser	agc	82	0.0093	0.8367	NC_038861.1	Pig	Pig	Transmissible gastroenteritis virus
Arg	agg	74	0.0084	1.5914	NC_038861.1	Pig	Pig	Transmissible gastroenteritis virus
Ser	agt	124	0.014	1.2653	NC_038861.1	Pig	Pig	Transmissible gastroenteritis virus
Ile	ata	168	0.019	0.8249	NC_038861.1	Pig	Pig	Transmissible gastroenteritis virus
Ile	atc	115	0.013	0.5646	NC_038861.1	Pig	Pig	Transmissible gastroenteritis virus
Met	atg	346	0.039	1	NC_038861.1	Pig	Pig	Transmissible gastroenteritis virus
Ile	att	328	0.037	1.6105	NC_038861.1	Pig	Pig	Transmissible gastroenteritis virus
Gln	caa	178	0.0201	1.0954	NC_038861.1	Pig	Pig	Transmissible gastroenteritis virus
His	cac	99	0.0112	0.8609	NC_038861.1	Pig	Pig	Transmissible gastroenteritis virus
Gln	cag	147	0.0166	0.9046	NC_038861.1	Pig	Pig	Transmissible gastroenteritis virus
His	cat	131	0.0148	1.1391	NC_038861.1	Pig	Pig	Transmissible gastroenteritis virus
Pro	cca	117	0.0132	1.9831	NC_038861.1	Pig	Pig	Transmissible gastroenteritis virus
Pro	ccc	14	0.0016	0.2373	NC_038861.1	Pig	Pig	Transmissible gastroenteritis virus
Pro	ccg	20	0.0023	0.339	NC_038861.1	Pig	Pig	Transmissible gastroenteritis virus
Pro	cct	85	0.0096	1.4407	NC_038861.1	Pig	Pig	Transmissible gastroenteritis virus
Arg	cga	19	0.0021	0.4086	NC_038861.1	Pig	Pig	Transmissible gastroenteritis virus
Arg	cgc	19	0.0021	0.4086	NC_038861.1	Pig	Pig	Transmissible gastroenteritis virus
Arg	cgg	14	0.0016	0.3011	NC_038861.1	Pig	Pig	Transmissible gastroenteritis virus
Arg	cgt	45	0.0051	0.9677	NC_038861.1	Pig	Pig	Transmissible gastroenteritis virus
Leu	cta	176	0.0199	0.872	NC_038861.1	Pig	Pig	Transmissible gastroenteritis virus
Leu	ctc	90	0.0102	0.4459	NC_038861.1	Pig	Pig	Transmissible gastroenteritis virus
Leu	ctg	175	0.0197	0.8671	NC_038861.1	Pig	Pig	Transmissible gastroenteritis virus
Leu	ctt	235	0.0265	1.1643	NC_038861.1	Pig	Pig	Transmissible gastroenteritis virus
Glu	gaa	217	0.0245	1.4045	NC_038861.1	Pig	Pig	Transmissible gastroenteritis virus
Asp	gac	102	0.0115	0.75	NC_038861.1	Pig	Pig	Transmissible gastroenteritis virus
Glu	gag	92	0.0104	0.5955	NC_038861.1	Pig	Pig	Transmissible gastroenteritis virus
Asp	gat	170	0.0192	1.25	NC_038861.1	Pig	Pig	Transmissible gastroenteritis virus
Ala	gca	159	0.0179	1.5437	NC_038861.1	Pig	Pig	Transmissible gastroenteritis virus
Ala	gcc	38	0.0043	0.3689	NC_038861.1	Pig	Pig	Transmissible gastroenteritis virus
Ala	gcg	22	0.0025	0.2136	NC_038861.1	Pig	Pig	Transmissible gastroenteritis virus
Ala	gct	193	0.0218	1.8738	NC_038861.1	Pig	Pig	Transmissible gastroenteritis virus
Gly	gga	78	0.0088	0.8083	NC_038861.1	Pig	Pig	Transmissible gastroenteritis virus
Gly	ggc	59	0.0067	0.6114	NC_038861.1	Pig	Pig	Transmissible gastroenteritis virus
Gly	ggg	29	0.0033	0.3005	NC_038861.1	Pig	Pig	Transmissible gastroenteritis virus
Gly	ggt	220	0.0248	2.2798	NC_038861.1	Pig	Pig	Transmissible gastroenteritis virus
Val	gta	200	0.0226	0.9524	NC_038861.1	Pig	Pig	Transmissible gastroenteritis virus
Val	gtc	106	0.012	0.5048	NC_038861.1	Pig	Pig	Transmissible gastroenteritis virus
Val	gtg	219	0.0247	1.0429	NC_038861.1	Pig	Pig	Transmissible gastroenteritis virus
Val	gtt	315	0.0355	1.5	NC_038861.1	Pig	Pig	Transmissible gastroenteritis virus
Stp	taa	74	0.0084	0.8014	NC_038861.1	Pig	Pig	Transmissible gastroenteritis virus
Tyr	tac	142	0.016	0.9103	NC_038861.1	Pig	Pig	Transmissible gastroenteritis virus
Stp	tag	108	0.0122	1.1697	NC_038861.1	Pig	Pig	Transmissible gastroenteritis virus
Tyr	tat	170	0.0192	1.0897	NC_038861.1	Pig	Pig	Transmissible gastroenteritis virus
Ser	tca	153	0.0173	1.5612	NC_038861.1	Pig	Pig	Transmissible gastroenteritis virus
Ser	tcc	38	0.0043	0.3878	NC_038861.1	Pig	Pig	Transmissible gastroenteritis virus
Ser	tcg	37	0.0042	0.3776	NC_038861.1	Pig	Pig	Transmissible gastroenteritis virus
Ser	tct	154	0.0174	1.5714	NC_038861.1	Pig	Pig	Transmissible gastroenteritis virus
Stp	tga	95	0.0107	1.0289	NC_038861.1	Pig	Pig	Transmissible gastroenteritis virus
Cys	tgc	101	0.0114	0.7891	NC_038861.1	Pig	Pig	Transmissible gastroenteritis virus
Trp	tgg	99	0.0112	1	NC_038861.1	Pig	Pig	Transmissible gastroenteritis virus
Cys	tgt	155	0.0175	1.2109	NC_038861.1	Pig	Pig	Transmissible gastroenteritis virus
Leu	tta	229	0.0258	1.1346	NC_038861.1	Pig	Pig	Transmissible gastroenteritis virus
Phe	ttc	124	0.014	0.6019	NC_038861.1	Pig	Pig	Transmissible gastroenteritis virus
Leu	ttg	306	0.0345	1.5161	NC_038861.1	Pig	Pig	Transmissible gastroenteritis virus
Phe	ttt	288	0.0325	1.3981	NC_038861.1	Pig	Pig	Transmissible gastroenteritis virus
Lys	aaa	237	0.027	0.9896	NC_046964.1	Pipistrellus kuhlii	Bat	Alphacoronavirus Bat-CoV/P.kuhlii/Italy/3398-19/2015
Asn	aac	202	0.023	0.7652	NC_046964.1	Pipistrellus kuhlii	Bat	Alphacoronavirus Bat-CoV/P.kuhlii/Italy/3398-19/2015
Lys	aag	242	0.0276	1.0104	NC_046964.1	Pipistrellus kuhlii	Bat	Alphacoronavirus Bat-CoV/P.kuhlii/Italy/3398-19/2015
Asn	aat	326	0.0371	1.2348	NC_046964.1	Pipistrellus kuhlii	Bat	Alphacoronavirus Bat-CoV/P.kuhlii/Italy/3398-19/2015
Thr	aca	182	0.0207	1.3557	NC_046964.1	Pipistrellus kuhlii	Bat	Alphacoronavirus Bat-CoV/P.kuhlii/Italy/3398-19/2015
Thr	acc	82	0.0093	0.6108	NC_046964.1	Pipistrellus kuhlii	Bat	Alphacoronavirus Bat-CoV/P.kuhlii/Italy/3398-19/2015
Thr	acg	30	0.0034	0.2235	NC_046964.1	Pipistrellus kuhlii	Bat	Alphacoronavirus Bat-CoV/P.kuhlii/Italy/3398-19/2015
Thr	act	243	0.0277	1.8101	NC_046964.1	Pipistrellus kuhlii	Bat	Alphacoronavirus Bat-CoV/P.kuhlii/Italy/3398-19/2015
Arg	aga	68	0.0077	1.2671	NC_046964.1	Pipistrellus kuhlii	Bat	Alphacoronavirus Bat-CoV/P.kuhlii/Italy/3398-19/2015
Ser	agc	43	0.0049	0.425	NC_046964.1	Pipistrellus kuhlii	Bat	Alphacoronavirus Bat-CoV/P.kuhlii/Italy/3398-19/2015
Arg	agg	42	0.0048	0.7826	NC_046964.1	Pipistrellus kuhlii	Bat	Alphacoronavirus Bat-CoV/P.kuhlii/Italy/3398-19/2015
Ser	agt	159	0.0181	1.5717	NC_046964.1	Pipistrellus kuhlii	Bat	Alphacoronavirus Bat-CoV/P.kuhlii/Italy/3398-19/2015
Ile	ata	73	0.0083	0.5475	NC_046964.1	Pipistrellus kuhlii	Bat	Alphacoronavirus Bat-CoV/P.kuhlii/Italy/3398-19/2015
Ile	atc	81	0.0092	0.6075	NC_046964.1	Pipistrellus kuhlii	Bat	Alphacoronavirus Bat-CoV/P.kuhlii/Italy/3398-19/2015
Met	atg	185	0.0211	1	NC_046964.1	Pipistrellus kuhlii	Bat	Alphacoronavirus Bat-CoV/P.kuhlii/Italy/3398-19/2015
Ile	att	246	0.028	1.845	NC_046964.1	Pipistrellus kuhlii	Bat	Alphacoronavirus Bat-CoV/P.kuhlii/Italy/3398-19/2015
Gln	caa	147	0.0167	1.1011	NC_046964.1	Pipistrellus kuhlii	Bat	Alphacoronavirus Bat-CoV/P.kuhlii/Italy/3398-19/2015
His	cac	48	0.0055	0.6038	NC_046964.1	Pipistrellus kuhlii	Bat	Alphacoronavirus Bat-CoV/P.kuhlii/Italy/3398-19/2015
Gln	cag	120	0.0137	0.8989	NC_046964.1	Pipistrellus kuhlii	Bat	Alphacoronavirus Bat-CoV/P.kuhlii/Italy/3398-19/2015
His	cat	111	0.0126	1.3962	NC_046964.1	Pipistrellus kuhlii	Bat	Alphacoronavirus Bat-CoV/P.kuhlii/Italy/3398-19/2015
Pro	cca	95	0.0108	1.1838	NC_046964.1	Pipistrellus kuhlii	Bat	Alphacoronavirus Bat-CoV/P.kuhlii/Italy/3398-19/2015
Pro	ccc	25	0.0028	0.3115	NC_046964.1	Pipistrellus kuhlii	Bat	Alphacoronavirus Bat-CoV/P.kuhlii/Italy/3398-19/2015
Pro	ccg	17	0.0019	0.2118	NC_046964.1	Pipistrellus kuhlii	Bat	Alphacoronavirus Bat-CoV/P.kuhlii/Italy/3398-19/2015
Pro	cct	184	0.021	2.2928	NC_046964.1	Pipistrellus kuhlii	Bat	Alphacoronavirus Bat-CoV/P.kuhlii/Italy/3398-19/2015
Arg	cga	12	0.0014	0.2236	NC_046964.1	Pipistrellus kuhlii	Bat	Alphacoronavirus Bat-CoV/P.kuhlii/Italy/3398-19/2015
Arg	cgc	39	0.0044	0.7267	NC_046964.1	Pipistrellus kuhlii	Bat	Alphacoronavirus Bat-CoV/P.kuhlii/Italy/3398-19/2015
Arg	cgg	16	0.0018	0.2981	NC_046964.1	Pipistrellus kuhlii	Bat	Alphacoronavirus Bat-CoV/P.kuhlii/Italy/3398-19/2015
Arg	cgt	145	0.0165	2.7019	NC_046964.1	Pipistrellus kuhlii	Bat	Alphacoronavirus Bat-CoV/P.kuhlii/Italy/3398-19/2015
Leu	cta	44	0.005	0.3607	NC_046964.1	Pipistrellus kuhlii	Bat	Alphacoronavirus Bat-CoV/P.kuhlii/Italy/3398-19/2015
Leu	ctc	64	0.0073	0.5246	NC_046964.1	Pipistrellus kuhlii	Bat	Alphacoronavirus Bat-CoV/P.kuhlii/Italy/3398-19/2015
Leu	ctg	52	0.0059	0.4262	NC_046964.1	Pipistrellus kuhlii	Bat	Alphacoronavirus Bat-CoV/P.kuhlii/Italy/3398-19/2015
Leu	ctt	284	0.0324	2.3279	NC_046964.1	Pipistrellus kuhlii	Bat	Alphacoronavirus Bat-CoV/P.kuhlii/Italy/3398-19/2015
Glu	gaa	191	0.0218	1.1506	NC_046964.1	Pipistrellus kuhlii	Bat	Alphacoronavirus Bat-CoV/P.kuhlii/Italy/3398-19/2015
Asp	gac	184	0.021	0.7619	NC_046964.1	Pipistrellus kuhlii	Bat	Alphacoronavirus Bat-CoV/P.kuhlii/Italy/3398-19/2015
Glu	gag	141	0.0161	0.8494	NC_046964.1	Pipistrellus kuhlii	Bat	Alphacoronavirus Bat-CoV/P.kuhlii/Italy/3398-19/2015
Asp	gat	299	0.0341	1.2381	NC_046964.1	Pipistrellus kuhlii	Bat	Alphacoronavirus Bat-CoV/P.kuhlii/Italy/3398-19/2015
Ala	gca	148	0.0169	0.9533	NC_046964.1	Pipistrellus kuhlii	Bat	Alphacoronavirus Bat-CoV/P.kuhlii/Italy/3398-19/2015
Ala	gcc	99	0.0113	0.6377	NC_046964.1	Pipistrellus kuhlii	Bat	Alphacoronavirus Bat-CoV/P.kuhlii/Italy/3398-19/2015
Ala	gcg	38	0.0043	0.2448	NC_046964.1	Pipistrellus kuhlii	Bat	Alphacoronavirus Bat-CoV/P.kuhlii/Italy/3398-19/2015
Ala	gct	336	0.0383	2.1643	NC_046964.1	Pipistrellus kuhlii	Bat	Alphacoronavirus Bat-CoV/P.kuhlii/Italy/3398-19/2015
Gly	gga	77	0.0088	0.5133	NC_046964.1	Pipistrellus kuhlii	Bat	Alphacoronavirus Bat-CoV/P.kuhlii/Italy/3398-19/2015
Gly	ggc	103	0.0117	0.6867	NC_046964.1	Pipistrellus kuhlii	Bat	Alphacoronavirus Bat-CoV/P.kuhlii/Italy/3398-19/2015
Gly	ggg	26	0.003	0.1733	NC_046964.1	Pipistrellus kuhlii	Bat	Alphacoronavirus Bat-CoV/P.kuhlii/Italy/3398-19/2015
Gly	ggt	394	0.0449	2.6267	NC_046964.1	Pipistrellus kuhlii	Bat	Alphacoronavirus Bat-CoV/P.kuhlii/Italy/3398-19/2015
Val	gta	97	0.0111	0.4306	NC_046964.1	Pipistrellus kuhlii	Bat	Alphacoronavirus Bat-CoV/P.kuhlii/Italy/3398-19/2015
Val	gtc	159	0.0181	0.7059	NC_046964.1	Pipistrellus kuhlii	Bat	Alphacoronavirus Bat-CoV/P.kuhlii/Italy/3398-19/2015
Val	gtg	171	0.0195	0.7592	NC_046964.1	Pipistrellus kuhlii	Bat	Alphacoronavirus Bat-CoV/P.kuhlii/Italy/3398-19/2015
Val	gtt	474	0.054	2.1043	NC_046964.1	Pipistrellus kuhlii	Bat	Alphacoronavirus Bat-CoV/P.kuhlii/Italy/3398-19/2015
Stp	taa	3	0.0003	1.8	NC_046964.1	Pipistrellus kuhlii	Bat	Alphacoronavirus Bat-CoV/P.kuhlii/Italy/3398-19/2015
Tyr	tac	157	0.0179	0.7909	NC_046964.1	Pipistrellus kuhlii	Bat	Alphacoronavirus Bat-CoV/P.kuhlii/Italy/3398-19/2015
Stp	tag	0	0	0	NC_046964.1	Pipistrellus kuhlii	Bat	Alphacoronavirus Bat-CoV/P.kuhlii/Italy/3398-19/2015
Tyr	tat	240	0.0273	1.2091	NC_046964.1	Pipistrellus kuhlii	Bat	Alphacoronavirus Bat-CoV/P.kuhlii/Italy/3398-19/2015
Ser	tca	127	0.0145	1.2554	NC_046964.1	Pipistrellus kuhlii	Bat	Alphacoronavirus Bat-CoV/P.kuhlii/Italy/3398-19/2015
Ser	tcc	46	0.0052	0.4547	NC_046964.1	Pipistrellus kuhlii	Bat	Alphacoronavirus Bat-CoV/P.kuhlii/Italy/3398-19/2015
Ser	tcg	16	0.0018	0.1582	NC_046964.1	Pipistrellus kuhlii	Bat	Alphacoronavirus Bat-CoV/P.kuhlii/Italy/3398-19/2015
Ser	tct	216	0.0246	2.1351	NC_046964.1	Pipistrellus kuhlii	Bat	Alphacoronavirus Bat-CoV/P.kuhlii/Italy/3398-19/2015
Stp	tga	2	0.0002	1.2	NC_046964.1	Pipistrellus kuhlii	Bat	Alphacoronavirus Bat-CoV/P.kuhlii/Italy/3398-19/2015
Cys	tgc	59	0.0067	0.4184	NC_046964.1	Pipistrellus kuhlii	Bat	Alphacoronavirus Bat-CoV/P.kuhlii/Italy/3398-19/2015
Trp	tgg	105	0.012	1	NC_046964.1	Pipistrellus kuhlii	Bat	Alphacoronavirus Bat-CoV/P.kuhlii/Italy/3398-19/2015
Cys	tgt	223	0.0254	1.5816	NC_046964.1	Pipistrellus kuhlii	Bat	Alphacoronavirus Bat-CoV/P.kuhlii/Italy/3398-19/2015
Leu	tta	73	0.0083	0.5984	NC_046964.1	Pipistrellus kuhlii	Bat	Alphacoronavirus Bat-CoV/P.kuhlii/Italy/3398-19/2015
Phe	ttc	111	0.0126	0.4353	NC_046964.1	Pipistrellus kuhlii	Bat	Alphacoronavirus Bat-CoV/P.kuhlii/Italy/3398-19/2015
Leu	ttg	215	0.0245	1.7623	NC_046964.1	Pipistrellus kuhlii	Bat	Alphacoronavirus Bat-CoV/P.kuhlii/Italy/3398-19/2015
Phe	ttt	399	0.0455	1.5647	NC_046964.1	Pipistrellus kuhlii	Bat	Alphacoronavirus Bat-CoV/P.kuhlii/Italy/3398-19/2015
Lys	aaa	284	0.0329	1.1181	NC_002645.1	Homo sapiens	Human	Human coronavirus 229E
Asn	aac	156	0.0181	0.6166	NC_002645.1	Homo sapiens	Human	Human coronavirus 229E
Lys	aag	224	0.026	0.8819	NC_002645.1	Homo sapiens	Human	Human coronavirus 229E
Asn	aat	350	0.0406	1.3834	NC_002645.1	Homo sapiens	Human	Human coronavirus 229E
Thr	aca	190	0.022	1.41	NC_002645.1	Homo sapiens	Human	Human coronavirus 229E
Thr	acc	61	0.0071	0.4527	NC_002645.1	Homo sapiens	Human	Human coronavirus 229E
Thr	acg	25	0.0029	0.1855	NC_002645.1	Homo sapiens	Human	Human coronavirus 229E
Thr	act	263	0.0305	1.9518	NC_002645.1	Homo sapiens	Human	Human coronavirus 229E
Arg	aga	105	0.0122	2.1429	NC_002645.1	Homo sapiens	Human	Human coronavirus 229E
Ser	agc	52	0.006	0.5008	NC_002645.1	Homo sapiens	Human	Human coronavirus 229E
Arg	agg	32	0.0037	0.6531	NC_002645.1	Homo sapiens	Human	Human coronavirus 229E
Ser	agt	166	0.0192	1.5987	NC_002645.1	Homo sapiens	Human	Human coronavirus 229E
Ile	ata	113	0.0131	0.7567	NC_002645.1	Homo sapiens	Human	Human coronavirus 229E
Ile	atc	57	0.0066	0.3817	NC_002645.1	Homo sapiens	Human	Human coronavirus 229E
Met	atg	183	0.0212	1	NC_002645.1	Homo sapiens	Human	Human coronavirus 229E
Ile	att	278	0.0322	1.8616	NC_002645.1	Homo sapiens	Human	Human coronavirus 229E
Gln	caa	168	0.0195	1.2923	NC_002645.1	Homo sapiens	Human	Human coronavirus 229E
His	cac	42	0.0049	0.535	NC_002645.1	Homo sapiens	Human	Human coronavirus 229E
Gln	cag	92	0.0107	0.7077	NC_002645.1	Homo sapiens	Human	Human coronavirus 229E
His	cat	115	0.0133	1.465	NC_002645.1	Homo sapiens	Human	Human coronavirus 229E
Pro	cca	91	0.0105	1.2423	NC_002645.1	Homo sapiens	Human	Human coronavirus 229E
Pro	ccc	32	0.0037	0.4369	NC_002645.1	Homo sapiens	Human	Human coronavirus 229E
Pro	ccg	16	0.0019	0.2184	NC_002645.1	Homo sapiens	Human	Human coronavirus 229E
Pro	cct	154	0.0179	2.1024	NC_002645.1	Homo sapiens	Human	Human coronavirus 229E
Arg	cga	14	0.0016	0.2857	NC_002645.1	Homo sapiens	Human	Human coronavirus 229E
Arg	cgc	35	0.0041	0.7143	NC_002645.1	Homo sapiens	Human	Human coronavirus 229E
Arg	cgg	9	0.001	0.1837	NC_002645.1	Homo sapiens	Human	Human coronavirus 229E
Arg	cgt	99	0.0115	2.0204	NC_002645.1	Homo sapiens	Human	Human coronavirus 229E
Leu	cta	48	0.0056	0.3972	NC_002645.1	Homo sapiens	Human	Human coronavirus 229E
Leu	ctc	37	0.0043	0.3062	NC_002645.1	Homo sapiens	Human	Human coronavirus 229E
Leu	ctg	50	0.0058	0.4138	NC_002645.1	Homo sapiens	Human	Human coronavirus 229E
Leu	ctt	204	0.0236	1.6883	NC_002645.1	Homo sapiens	Human	Human coronavirus 229E
Glu	gaa	237	0.0275	1.3466	NC_002645.1	Homo sapiens	Human	Human coronavirus 229E
Asp	gac	172	0.0199	0.7335	NC_002645.1	Homo sapiens	Human	Human coronavirus 229E
Glu	gag	115	0.0133	0.6534	NC_002645.1	Homo sapiens	Human	Human coronavirus 229E
Asp	gat	297	0.0344	1.2665	NC_002645.1	Homo sapiens	Human	Human coronavirus 229E
Ala	gca	159	0.0184	1.1119	NC_002645.1	Homo sapiens	Human	Human coronavirus 229E
Ala	gcc	75	0.0087	0.5245	NC_002645.1	Homo sapiens	Human	Human coronavirus 229E
Ala	gcg	32	0.0037	0.2238	NC_002645.1	Homo sapiens	Human	Human coronavirus 229E
Ala	gct	306	0.0355	2.1399	NC_002645.1	Homo sapiens	Human	Human coronavirus 229E
Gly	gga	61	0.0071	0.442	NC_002645.1	Homo sapiens	Human	Human coronavirus 229E
Gly	ggc	109	0.0126	0.7899	NC_002645.1	Homo sapiens	Human	Human coronavirus 229E
Gly	ggg	16	0.0019	0.1159	NC_002645.1	Homo sapiens	Human	Human coronavirus 229E
Gly	ggt	366	0.0424	2.6522	NC_002645.1	Homo sapiens	Human	Human coronavirus 229E
Val	gta	103	0.0119	0.4796	NC_002645.1	Homo sapiens	Human	Human coronavirus 229E
Val	gtc	103	0.0119	0.4796	NC_002645.1	Homo sapiens	Human	Human coronavirus 229E
Val	gtg	162	0.0188	0.7544	NC_002645.1	Homo sapiens	Human	Human coronavirus 229E
Val	gtt	491	0.0569	2.2864	NC_002645.1	Homo sapiens	Human	Human coronavirus 229E
Stp	taa	5	0.0006	3	NC_002645.1	Homo sapiens	Human	Human coronavirus 229E
Tyr	tac	125	0.0145	0.6443	NC_002645.1	Homo sapiens	Human	Human coronavirus 229E
Stp	tag	0	0	0	NC_002645.1	Homo sapiens	Human	Human coronavirus 229E
Tyr	tat	263	0.0305	1.3557	NC_002645.1	Homo sapiens	Human	Human coronavirus 229E
Ser	tca	116	0.0134	1.1172	NC_002645.1	Homo sapiens	Human	Human coronavirus 229E
Ser	tcc	52	0.006	0.5008	NC_002645.1	Homo sapiens	Human	Human coronavirus 229E
Ser	tcg	17	0.002	0.1637	NC_002645.1	Homo sapiens	Human	Human coronavirus 229E
Ser	tct	220	0.0255	2.1188	NC_002645.1	Homo sapiens	Human	Human coronavirus 229E
Stp	tga	0	0	0	NC_002645.1	Homo sapiens	Human	Human coronavirus 229E
Cys	tgc	80	0.0093	0.5614	NC_002645.1	Homo sapiens	Human	Human coronavirus 229E
Trp	tgg	118	0.0137	1	NC_002645.1	Homo sapiens	Human	Human coronavirus 229E
Cys	tgt	205	0.0238	1.4386	NC_002645.1	Homo sapiens	Human	Human coronavirus 229E
Leu	tta	136	0.0158	1.1255	NC_002645.1	Homo sapiens	Human	Human coronavirus 229E
Phe	ttc	95	0.011	0.387	NC_002645.1	Homo sapiens	Human	Human coronavirus 229E
Leu	ttg	250	0.029	2.069	NC_002645.1	Homo sapiens	Human	Human coronavirus 229E
Phe	ttt	396	0.0459	1.613	NC_002645.1	Homo sapiens	Human	Human coronavirus 229E
Lys	aaa	216	0.0253	0.8871	NC_009988.1	Rhinolophus sp.	Bat	Rhinolophus bat coronavirus HKU2
Asn	aac	119	0.0139	0.5	NC_009988.1	Rhinolophus sp.	Bat	Rhinolophus bat coronavirus HKU2
Lys	aag	271	0.0317	1.1129	NC_009988.1	Rhinolophus sp.	Bat	Rhinolophus bat coronavirus HKU2
Asn	aat	357	0.0418	1.5	NC_009988.1	Rhinolophus sp.	Bat	Rhinolophus bat coronavirus HKU2
Thr	aca	144	0.0169	1.1636	NC_009988.1	Rhinolophus sp.	Bat	Rhinolophus bat coronavirus HKU2
Thr	acc	63	0.0074	0.5091	NC_009988.1	Rhinolophus sp.	Bat	Rhinolophus bat coronavirus HKU2
Thr	acg	23	0.0027	0.1859	NC_009988.1	Rhinolophus sp.	Bat	Rhinolophus bat coronavirus HKU2
Thr	act	265	0.031	2.1414	NC_009988.1	Rhinolophus sp.	Bat	Rhinolophus bat coronavirus HKU2
Arg	aga	66	0.0077	1.2453	NC_009988.1	Rhinolophus sp.	Bat	Rhinolophus bat coronavirus HKU2
Ser	agc	60	0.007	0.596	NC_009988.1	Rhinolophus sp.	Bat	Rhinolophus bat coronavirus HKU2
Arg	agg	60	0.007	1.1321	NC_009988.1	Rhinolophus sp.	Bat	Rhinolophus bat coronavirus HKU2
Ser	agt	168	0.0197	1.6689	NC_009988.1	Rhinolophus sp.	Bat	Rhinolophus bat coronavirus HKU2
Ile	ata	98	0.0115	0.7	NC_009988.1	Rhinolophus sp.	Bat	Rhinolophus bat coronavirus HKU2
Ile	atc	55	0.0064	0.3929	NC_009988.1	Rhinolophus sp.	Bat	Rhinolophus bat coronavirus HKU2
Met	atg	177	0.0207	1	NC_009988.1	Rhinolophus sp.	Bat	Rhinolophus bat coronavirus HKU2
Ile	att	267	0.0313	1.9071	NC_009988.1	Rhinolophus sp.	Bat	Rhinolophus bat coronavirus HKU2
Gln	caa	103	0.0121	0.8273	NC_009988.1	Rhinolophus sp.	Bat	Rhinolophus bat coronavirus HKU2
His	cac	44	0.0052	0.5333	NC_009988.1	Rhinolophus sp.	Bat	Rhinolophus bat coronavirus HKU2
Gln	cag	146	0.0171	1.1727	NC_009988.1	Rhinolophus sp.	Bat	Rhinolophus bat coronavirus HKU2
His	cat	121	0.0142	1.4667	NC_009988.1	Rhinolophus sp.	Bat	Rhinolophus bat coronavirus HKU2
Pro	cca	90	0.0105	1.2203	NC_009988.1	Rhinolophus sp.	Bat	Rhinolophus bat coronavirus HKU2
Pro	ccc	22	0.0026	0.2983	NC_009988.1	Rhinolophus sp.	Bat	Rhinolophus bat coronavirus HKU2
Pro	ccg	20	0.0023	0.2712	NC_009988.1	Rhinolophus sp.	Bat	Rhinolophus bat coronavirus HKU2
Pro	cct	163	0.0191	2.2102	NC_009988.1	Rhinolophus sp.	Bat	Rhinolophus bat coronavirus HKU2
Arg	cga	17	0.002	0.3208	NC_009988.1	Rhinolophus sp.	Bat	Rhinolophus bat coronavirus HKU2
Arg	cgc	41	0.0048	0.7736	NC_009988.1	Rhinolophus sp.	Bat	Rhinolophus bat coronavirus HKU2
Arg	cgg	13	0.0015	0.2453	NC_009988.1	Rhinolophus sp.	Bat	Rhinolophus bat coronavirus HKU2
Arg	cgt	121	0.0142	2.283	NC_009988.1	Rhinolophus sp.	Bat	Rhinolophus bat coronavirus HKU2
Leu	cta	44	0.0052	0.3548	NC_009988.1	Rhinolophus sp.	Bat	Rhinolophus bat coronavirus HKU2
Leu	ctc	42	0.0049	0.3387	NC_009988.1	Rhinolophus sp.	Bat	Rhinolophus bat coronavirus HKU2
Leu	ctg	44	0.0052	0.3548	NC_009988.1	Rhinolophus sp.	Bat	Rhinolophus bat coronavirus HKU2
Leu	ctt	286	0.0335	2.3065	NC_009988.1	Rhinolophus sp.	Bat	Rhinolophus bat coronavirus HKU2
Glu	gaa	151	0.0177	0.9437	NC_009988.1	Rhinolophus sp.	Bat	Rhinolophus bat coronavirus HKU2
Asp	gac	185	0.0217	0.7241	NC_009988.1	Rhinolophus sp.	Bat	Rhinolophus bat coronavirus HKU2
Glu	gag	169	0.0198	1.0562	NC_009988.1	Rhinolophus sp.	Bat	Rhinolophus bat coronavirus HKU2
Asp	gat	326	0.0382	1.2759	NC_009988.1	Rhinolophus sp.	Bat	Rhinolophus bat coronavirus HKU2
Ala	gca	144	0.0169	0.9697	NC_009988.1	Rhinolophus sp.	Bat	Rhinolophus bat coronavirus HKU2
Ala	gcc	78	0.0091	0.5253	NC_009988.1	Rhinolophus sp.	Bat	Rhinolophus bat coronavirus HKU2
Ala	gcg	37	0.0043	0.2492	NC_009988.1	Rhinolophus sp.	Bat	Rhinolophus bat coronavirus HKU2
Ala	gct	335	0.0392	2.2559	NC_009988.1	Rhinolophus sp.	Bat	Rhinolophus bat coronavirus HKU2
Gly	gga	49	0.0057	0.3403	NC_009988.1	Rhinolophus sp.	Bat	Rhinolophus bat coronavirus HKU2
Gly	ggc	97	0.0114	0.6736	NC_009988.1	Rhinolophus sp.	Bat	Rhinolophus bat coronavirus HKU2
Gly	ggg	26	0.003	0.1806	NC_009988.1	Rhinolophus sp.	Bat	Rhinolophus bat coronavirus HKU2
Gly	ggt	404	0.0473	2.8056	NC_009988.1	Rhinolophus sp.	Bat	Rhinolophus bat coronavirus HKU2
Val	gta	80	0.0094	0.3912	NC_009988.1	Rhinolophus sp.	Bat	Rhinolophus bat coronavirus HKU2
Val	gtc	101	0.0118	0.4939	NC_009988.1	Rhinolophus sp.	Bat	Rhinolophus bat coronavirus HKU2
Val	gtg	118	0.0138	0.577	NC_009988.1	Rhinolophus sp.	Bat	Rhinolophus bat coronavirus HKU2
Val	gtt	519	0.0608	2.5379	NC_009988.1	Rhinolophus sp.	Bat	Rhinolophus bat coronavirus HKU2
Stp	taa	3	0.0004	1.8	NC_009988.1	Rhinolophus sp.	Bat	Rhinolophus bat coronavirus HKU2
Tyr	tac	102	0.0119	0.5368	NC_009988.1	Rhinolophus sp.	Bat	Rhinolophus bat coronavirus HKU2
Stp	tag	1	0.0001	0.6	NC_009988.1	Rhinolophus sp.	Bat	Rhinolophus bat coronavirus HKU2
Tyr	tat	278	0.0326	1.4632	NC_009988.1	Rhinolophus sp.	Bat	Rhinolophus bat coronavirus HKU2
Ser	tca	102	0.0119	1.0132	NC_009988.1	Rhinolophus sp.	Bat	Rhinolophus bat coronavirus HKU2
Ser	tcc	50	0.0059	0.4967	NC_009988.1	Rhinolophus sp.	Bat	Rhinolophus bat coronavirus HKU2
Ser	tcg	19	0.0022	0.1887	NC_009988.1	Rhinolophus sp.	Bat	Rhinolophus bat coronavirus HKU2
Ser	tct	205	0.024	2.0364	NC_009988.1	Rhinolophus sp.	Bat	Rhinolophus bat coronavirus HKU2
Stp	tga	1	0.0001	0.6	NC_009988.1	Rhinolophus sp.	Bat	Rhinolophus bat coronavirus HKU2
Cys	tgc	72	0.0084	0.5035	NC_009988.1	Rhinolophus sp.	Bat	Rhinolophus bat coronavirus HKU2
Trp	tgg	116	0.0136	1	NC_009988.1	Rhinolophus sp.	Bat	Rhinolophus bat coronavirus HKU2
Cys	tgt	214	0.0251	1.4965	NC_009988.1	Rhinolophus sp.	Bat	Rhinolophus bat coronavirus HKU2
Leu	tta	138	0.0162	1.1129	NC_009988.1	Rhinolophus sp.	Bat	Rhinolophus bat coronavirus HKU2
Phe	ttc	78	0.0091	0.3101	NC_009988.1	Rhinolophus sp.	Bat	Rhinolophus bat coronavirus HKU2
Leu	ttg	190	0.0223	1.5323	NC_009988.1	Rhinolophus sp.	Bat	Rhinolophus bat coronavirus HKU2
Phe	ttt	425	0.0498	1.6899	NC_009988.1	Rhinolophus sp.	Bat	Rhinolophus bat coronavirus HKU2
Lys	aaa	235	0.0264	1.0064	NC_054003.1	Microbat	Bat	Alphacoronavirus sp.
Asn	aac	139	0.0156	0.5685	NC_054003.1	Microbat	Bat	Alphacoronavirus sp.
Lys	aag	232	0.0261	0.9936	NC_054003.1	Microbat	Bat	Alphacoronavirus sp.
Asn	aat	350	0.0394	1.4315	NC_054003.1	Microbat	Bat	Alphacoronavirus sp.
Thr	aca	160	0.018	1.203	NC_054003.1	Microbat	Bat	Alphacoronavirus sp.
Thr	acc	79	0.0089	0.594	NC_054003.1	Microbat	Bat	Alphacoronavirus sp.
Thr	acg	56	0.0063	0.4211	NC_054003.1	Microbat	Bat	Alphacoronavirus sp.
Thr	act	237	0.0266	1.782	NC_054003.1	Microbat	Bat	Alphacoronavirus sp.
Arg	aga	63	0.0071	1.1351	NC_054003.1	Microbat	Bat	Alphacoronavirus sp.
Ser	agc	51	0.0057	0.4608	NC_054003.1	Microbat	Bat	Alphacoronavirus sp.
Arg	agg	46	0.0052	0.8288	NC_054003.1	Microbat	Bat	Alphacoronavirus sp.
Ser	agt	176	0.0198	1.5904	NC_054003.1	Microbat	Bat	Alphacoronavirus sp.
Ile	ata	126	0.0142	0.9175	NC_054003.1	Microbat	Bat	Alphacoronavirus sp.
Ile	atc	53	0.006	0.3859	NC_054003.1	Microbat	Bat	Alphacoronavirus sp.
Met	atg	168	0.0189	1	NC_054003.1	Microbat	Bat	Alphacoronavirus sp.
Ile	att	233	0.0262	1.6966	NC_054003.1	Microbat	Bat	Alphacoronavirus sp.
Gln	caa	162	0.0182	1.0764	NC_054003.1	Microbat	Bat	Alphacoronavirus sp.
His	cac	47	0.0053	0.5434	NC_054003.1	Microbat	Bat	Alphacoronavirus sp.
Gln	cag	139	0.0156	0.9236	NC_054003.1	Microbat	Bat	Alphacoronavirus sp.
His	cat	126	0.0142	1.4566	NC_054003.1	Microbat	Bat	Alphacoronavirus sp.
Pro	cca	98	0.011	1.1915	NC_054003.1	Microbat	Bat	Alphacoronavirus sp.
Pro	ccc	52	0.0058	0.6322	NC_054003.1	Microbat	Bat	Alphacoronavirus sp.
Pro	ccg	21	0.0024	0.2553	NC_054003.1	Microbat	Bat	Alphacoronavirus sp.
Pro	cct	158	0.0178	1.921	NC_054003.1	Microbat	Bat	Alphacoronavirus sp.
Arg	cga	24	0.0027	0.4324	NC_054003.1	Microbat	Bat	Alphacoronavirus sp.
Arg	cgc	47	0.0053	0.8468	NC_054003.1	Microbat	Bat	Alphacoronavirus sp.
Arg	cgg	18	0.002	0.3243	NC_054003.1	Microbat	Bat	Alphacoronavirus sp.
Arg	cgt	135	0.0152	2.4324	NC_054003.1	Microbat	Bat	Alphacoronavirus sp.
Leu	cta	43	0.0048	0.3205	NC_054003.1	Microbat	Bat	Alphacoronavirus sp.
Leu	ctc	42	0.0047	0.313	NC_054003.1	Microbat	Bat	Alphacoronavirus sp.
Leu	ctg	57	0.0064	0.4248	NC_054003.1	Microbat	Bat	Alphacoronavirus sp.
Leu	ctt	226	0.0254	1.6845	NC_054003.1	Microbat	Bat	Alphacoronavirus sp.
Glu	gaa	190	0.0214	1.1111	NC_054003.1	Microbat	Bat	Alphacoronavirus sp.
Asp	gac	150	0.0169	0.616	NC_054003.1	Microbat	Bat	Alphacoronavirus sp.
Glu	gag	152	0.0171	0.8889	NC_054003.1	Microbat	Bat	Alphacoronavirus sp.
Asp	gat	337	0.0379	1.384	NC_054003.1	Microbat	Bat	Alphacoronavirus sp.
Ala	gca	142	0.016	0.9759	NC_054003.1	Microbat	Bat	Alphacoronavirus sp.
Ala	gcc	108	0.0121	0.7423	NC_054003.1	Microbat	Bat	Alphacoronavirus sp.
Ala	gcg	47	0.0053	0.323	NC_054003.1	Microbat	Bat	Alphacoronavirus sp.
Ala	gct	285	0.032	1.9588	NC_054003.1	Microbat	Bat	Alphacoronavirus sp.
Gly	gga	54	0.0061	0.36	NC_054003.1	Microbat	Bat	Alphacoronavirus sp.
Gly	ggc	103	0.0116	0.6867	NC_054003.1	Microbat	Bat	Alphacoronavirus sp.
Gly	ggg	49	0.0055	0.3267	NC_054003.1	Microbat	Bat	Alphacoronavirus sp.
Gly	ggt	394	0.0443	2.6267	NC_054003.1	Microbat	Bat	Alphacoronavirus sp.
Val	gta	99	0.0111	0.443	NC_054003.1	Microbat	Bat	Alphacoronavirus sp.
Val	gtc	125	0.0141	0.5593	NC_054003.1	Microbat	Bat	Alphacoronavirus sp.
Val	gtg	176	0.0198	0.7875	NC_054003.1	Microbat	Bat	Alphacoronavirus sp.
Val	gtt	494	0.0555	2.2103	NC_054003.1	Microbat	Bat	Alphacoronavirus sp.
Stp	taa	3	0.0003	1.8	NC_054003.1	Microbat	Bat	Alphacoronavirus sp.
Tyr	tac	96	0.0108	0.4848	NC_054003.1	Microbat	Bat	Alphacoronavirus sp.
Stp	tag	0	0	0	NC_054003.1	Microbat	Bat	Alphacoronavirus sp.
Tyr	tat	300	0.0337	1.5152	NC_054003.1	Microbat	Bat	Alphacoronavirus sp.
Ser	tca	100	0.0112	0.9036	NC_054003.1	Microbat	Bat	Alphacoronavirus sp.
Ser	tcc	71	0.008	0.6416	NC_054003.1	Microbat	Bat	Alphacoronavirus sp.
Ser	tcg	51	0.0057	0.4608	NC_054003.1	Microbat	Bat	Alphacoronavirus sp.
Ser	tct	215	0.0242	1.9428	NC_054003.1	Microbat	Bat	Alphacoronavirus sp.
Stp	tga	2	0.0002	1.2	NC_054003.1	Microbat	Bat	Alphacoronavirus sp.
Cys	tgc	65	0.0073	0.4262	NC_054003.1	Microbat	Bat	Alphacoronavirus sp.
Trp	tgg	106	0.0119	1	NC_054003.1	Microbat	Bat	Alphacoronavirus sp.
Cys	tgt	240	0.027	1.5738	NC_054003.1	Microbat	Bat	Alphacoronavirus sp.
Leu	tta	153	0.0172	1.1404	NC_054003.1	Microbat	Bat	Alphacoronavirus sp.
Phe	ttc	110	0.0124	0.4365	NC_054003.1	Microbat	Bat	Alphacoronavirus sp.
Leu	ttg	284	0.0319	2.1168	NC_054003.1	Microbat	Bat	Alphacoronavirus sp.
Phe	ttt	394	0.0443	1.5635	NC_054003.1	Microbat	Bat	Alphacoronavirus sp.
Lys	aaa	233	0.0272	1.0472	NC_076684.1	Microbat	Bat	Alphacoronavirus sp.
Asn	aac	226	0.0264	0.8777	NC_076684.1	Microbat	Bat	Alphacoronavirus sp.
Lys	aag	212	0.0248	0.9528	NC_076684.1	Microbat	Bat	Alphacoronavirus sp.
Asn	aat	289	0.0337	1.1223	NC_076684.1	Microbat	Bat	Alphacoronavirus sp.
Thr	aca	193	0.0225	1.4376	NC_076684.1	Microbat	Bat	Alphacoronavirus sp.
Thr	acc	94	0.011	0.7002	NC_076684.1	Microbat	Bat	Alphacoronavirus sp.
Thr	acg	37	0.0043	0.2756	NC_076684.1	Microbat	Bat	Alphacoronavirus sp.
Thr	act	213	0.0249	1.5866	NC_076684.1	Microbat	Bat	Alphacoronavirus sp.
Arg	aga	67	0.0078	1.2722	NC_076684.1	Microbat	Bat	Alphacoronavirus sp.
Ser	agc	56	0.0065	0.5367	NC_076684.1	Microbat	Bat	Alphacoronavirus sp.
Arg	agg	28	0.0033	0.5316	NC_076684.1	Microbat	Bat	Alphacoronavirus sp.
Ser	agt	136	0.0159	1.3035	NC_076684.1	Microbat	Bat	Alphacoronavirus sp.
Ile	ata	60	0.007	0.4569	NC_076684.1	Microbat	Bat	Alphacoronavirus sp.
Ile	atc	118	0.0138	0.8985	NC_076684.1	Microbat	Bat	Alphacoronavirus sp.
Met	atg	201	0.0235	1	NC_076684.1	Microbat	Bat	Alphacoronavirus sp.
Ile	att	216	0.0252	1.6447	NC_076684.1	Microbat	Bat	Alphacoronavirus sp.
Gln	caa	177	0.0207	1.1761	NC_076684.1	Microbat	Bat	Alphacoronavirus sp.
His	cac	69	0.0081	0.8415	NC_076684.1	Microbat	Bat	Alphacoronavirus sp.
Gln	cag	124	0.0145	0.8239	NC_076684.1	Microbat	Bat	Alphacoronavirus sp.
His	cat	95	0.0111	1.1585	NC_076684.1	Microbat	Bat	Alphacoronavirus sp.
Pro	cca	97	0.0113	1.1938	NC_076684.1	Microbat	Bat	Alphacoronavirus sp.
Pro	ccc	41	0.0048	0.5046	NC_076684.1	Microbat	Bat	Alphacoronavirus sp.
Pro	ccg	19	0.0022	0.2338	NC_076684.1	Microbat	Bat	Alphacoronavirus sp.
Pro	cct	168	0.0196	2.0677	NC_076684.1	Microbat	Bat	Alphacoronavirus sp.
Arg	cga	23	0.0027	0.4367	NC_076684.1	Microbat	Bat	Alphacoronavirus sp.
Arg	cgc	49	0.0057	0.9304	NC_076684.1	Microbat	Bat	Alphacoronavirus sp.
Arg	cgg	16	0.0019	0.3038	NC_076684.1	Microbat	Bat	Alphacoronavirus sp.
Arg	cgt	133	0.0155	2.5253	NC_076684.1	Microbat	Bat	Alphacoronavirus sp.
Leu	cta	36	0.0042	0.3017	NC_076684.1	Microbat	Bat	Alphacoronavirus sp.
Leu	ctc	92	0.0107	0.7709	NC_076684.1	Microbat	Bat	Alphacoronavirus sp.
Leu	ctg	84	0.0098	0.7039	NC_076684.1	Microbat	Bat	Alphacoronavirus sp.
Leu	ctt	273	0.0319	2.2877	NC_076684.1	Microbat	Bat	Alphacoronavirus sp.
Glu	gaa	188	0.022	1.1257	NC_076684.1	Microbat	Bat	Alphacoronavirus sp.
Asp	gac	222	0.0259	0.9652	NC_076684.1	Microbat	Bat	Alphacoronavirus sp.
Glu	gag	146	0.0171	0.8743	NC_076684.1	Microbat	Bat	Alphacoronavirus sp.
Asp	gat	238	0.0278	1.0348	NC_076684.1	Microbat	Bat	Alphacoronavirus sp.
Ala	gca	156	0.0182	1.0947	NC_076684.1	Microbat	Bat	Alphacoronavirus sp.
Ala	gcc	103	0.012	0.7228	NC_076684.1	Microbat	Bat	Alphacoronavirus sp.
Ala	gcg	39	0.0046	0.2737	NC_076684.1	Microbat	Bat	Alphacoronavirus sp.
Ala	gct	272	0.0318	1.9088	NC_076684.1	Microbat	Bat	Alphacoronavirus sp.
Gly	gga	71	0.0083	0.5117	NC_076684.1	Microbat	Bat	Alphacoronavirus sp.
Gly	ggc	130	0.0152	0.9369	NC_076684.1	Microbat	Bat	Alphacoronavirus sp.
Gly	ggg	21	0.0025	0.1514	NC_076684.1	Microbat	Bat	Alphacoronavirus sp.
Gly	ggt	333	0.0389	2.4	NC_076684.1	Microbat	Bat	Alphacoronavirus sp.
Val	gta	78	0.0091	0.3662	NC_076684.1	Microbat	Bat	Alphacoronavirus sp.
Val	gtc	191	0.0223	0.8967	NC_076684.1	Microbat	Bat	Alphacoronavirus sp.
Val	gtg	177	0.0207	0.831	NC_076684.1	Microbat	Bat	Alphacoronavirus sp.
Val	gtt	406	0.0474	1.9061	NC_076684.1	Microbat	Bat	Alphacoronavirus sp.
Stp	taa	4	0.0005	2.4	NC_076684.1	Microbat	Bat	Alphacoronavirus sp.
Tyr	tac	186	0.0217	0.9662	NC_076684.1	Microbat	Bat	Alphacoronavirus sp.
Stp	tag	0	0	0	NC_076684.1	Microbat	Bat	Alphacoronavirus sp.
Tyr	tat	199	0.0232	1.0338	NC_076684.1	Microbat	Bat	Alphacoronavirus sp.
Ser	tca	145	0.0169	1.3898	NC_076684.1	Microbat	Bat	Alphacoronavirus sp.
Ser	tcc	72	0.0084	0.6901	NC_076684.1	Microbat	Bat	Alphacoronavirus sp.
Ser	tcg	21	0.0025	0.2013	NC_076684.1	Microbat	Bat	Alphacoronavirus sp.
Ser	tct	196	0.0229	1.8786	NC_076684.1	Microbat	Bat	Alphacoronavirus sp.
Stp	tga	1	0.0001	0.6	NC_076684.1	Microbat	Bat	Alphacoronavirus sp.
Cys	tgc	79	0.0092	0.5467	NC_076684.1	Microbat	Bat	Alphacoronavirus sp.
Trp	tgg	104	0.0121	1	NC_076684.1	Microbat	Bat	Alphacoronavirus sp.
Cys	tgt	210	0.0245	1.4533	NC_076684.1	Microbat	Bat	Alphacoronavirus sp.
Leu	tta	68	0.0079	0.5698	NC_076684.1	Microbat	Bat	Alphacoronavirus sp.
Phe	ttc	181	0.0211	0.7719	NC_076684.1	Microbat	Bat	Alphacoronavirus sp.
Leu	ttg	163	0.019	1.3659	NC_076684.1	Microbat	Bat	Alphacoronavirus sp.
Phe	ttt	288	0.0336	1.2281	NC_076684.1	Microbat	Bat	Alphacoronavirus sp.
Lys	aaa	318	0.0358	1.167	NC_002306.3	Felis catus	Cat	Feline infectious peritonitis virus
Asn	aac	185	0.0208	0.6877	NC_002306.3	Felis catus	Cat	Feline infectious peritonitis virus
Lys	aag	227	0.0255	0.833	NC_002306.3	Felis catus	Cat	Feline infectious peritonitis virus
Asn	aat	353	0.0397	1.3123	NC_002306.3	Felis catus	Cat	Feline infectious peritonitis virus
Thr	aca	240	0.027	1.6638	NC_002306.3	Felis catus	Cat	Feline infectious peritonitis virus
Thr	acc	61	0.0069	0.4229	NC_002306.3	Felis catus	Cat	Feline infectious peritonitis virus
Thr	acg	50	0.0056	0.3466	NC_002306.3	Felis catus	Cat	Feline infectious peritonitis virus
Thr	act	226	0.0254	1.5667	NC_002306.3	Felis catus	Cat	Feline infectious peritonitis virus
Arg	aga	131	0.0147	2.6644	NC_002306.3	Felis catus	Cat	Feline infectious peritonitis virus
Ser	agc	61	0.0069	0.5942	NC_002306.3	Felis catus	Cat	Feline infectious peritonitis virus
Arg	agg	39	0.0044	0.7932	NC_002306.3	Felis catus	Cat	Feline infectious peritonitis virus
Ser	agt	176	0.0198	1.7143	NC_002306.3	Felis catus	Cat	Feline infectious peritonitis virus
Ile	ata	138	0.0155	0.8415	NC_002306.3	Felis catus	Cat	Feline infectious peritonitis virus
Ile	atc	78	0.0088	0.4756	NC_002306.3	Felis catus	Cat	Feline infectious peritonitis virus
Met	atg	195	0.0219	1	NC_002306.3	Felis catus	Cat	Feline infectious peritonitis virus
Ile	att	276	0.0311	1.6829	NC_002306.3	Felis catus	Cat	Feline infectious peritonitis virus
Gln	caa	164	0.0185	1.2285	NC_002306.3	Felis catus	Cat	Feline infectious peritonitis virus
His	cac	49	0.0055	0.6203	NC_002306.3	Felis catus	Cat	Feline infectious peritonitis virus
Gln	cag	103	0.0116	0.7715	NC_002306.3	Felis catus	Cat	Feline infectious peritonitis virus
His	cat	109	0.0123	1.3797	NC_002306.3	Felis catus	Cat	Feline infectious peritonitis virus
Pro	cca	112	0.0126	1.4884	NC_002306.3	Felis catus	Cat	Feline infectious peritonitis virus
Pro	ccc	26	0.0029	0.3455	NC_002306.3	Felis catus	Cat	Feline infectious peritonitis virus
Pro	ccg	14	0.0016	0.186	NC_002306.3	Felis catus	Cat	Feline infectious peritonitis virus
Pro	cct	149	0.0168	1.9801	NC_002306.3	Felis catus	Cat	Feline infectious peritonitis virus
Arg	cga	19	0.0021	0.3864	NC_002306.3	Felis catus	Cat	Feline infectious peritonitis virus
Arg	cgc	25	0.0028	0.5085	NC_002306.3	Felis catus	Cat	Feline infectious peritonitis virus
Arg	cgg	7	0.0008	0.1424	NC_002306.3	Felis catus	Cat	Feline infectious peritonitis virus
Arg	cgt	74	0.0083	1.5051	NC_002306.3	Felis catus	Cat	Feline infectious peritonitis virus
Leu	cta	77	0.0087	0.6185	NC_002306.3	Felis catus	Cat	Feline infectious peritonitis virus
Leu	ctc	69	0.0078	0.5542	NC_002306.3	Felis catus	Cat	Feline infectious peritonitis virus
Leu	ctg	48	0.0054	0.3855	NC_002306.3	Felis catus	Cat	Feline infectious peritonitis virus
Leu	ctt	237	0.0267	1.9036	NC_002306.3	Felis catus	Cat	Feline infectious peritonitis virus
Glu	gaa	273	0.0307	1.3684	NC_002306.3	Felis catus	Cat	Feline infectious peritonitis virus
Asp	gac	157	0.0177	0.6267	NC_002306.3	Felis catus	Cat	Feline infectious peritonitis virus
Glu	gag	126	0.0142	0.6316	NC_002306.3	Felis catus	Cat	Feline infectious peritonitis virus
Asp	gat	344	0.0387	1.3733	NC_002306.3	Felis catus	Cat	Feline infectious peritonitis virus
Ala	gca	179	0.0201	1.2628	NC_002306.3	Felis catus	Cat	Feline infectious peritonitis virus
Ala	gcc	74	0.0083	0.522	NC_002306.3	Felis catus	Cat	Feline infectious peritonitis virus
Ala	gcg	26	0.0029	0.1834	NC_002306.3	Felis catus	Cat	Feline infectious peritonitis virus
Ala	gct	288	0.0324	2.0317	NC_002306.3	Felis catus	Cat	Feline infectious peritonitis virus
Gly	gga	94	0.0106	0.6655	NC_002306.3	Felis catus	Cat	Feline infectious peritonitis virus
Gly	ggc	81	0.0091	0.5735	NC_002306.3	Felis catus	Cat	Feline infectious peritonitis virus
Gly	ggg	14	0.0016	0.0991	NC_002306.3	Felis catus	Cat	Feline infectious peritonitis virus
Gly	ggt	376	0.0423	2.6619	NC_002306.3	Felis catus	Cat	Feline infectious peritonitis virus
Val	gta	167	0.0188	0.8196	NC_002306.3	Felis catus	Cat	Feline infectious peritonitis virus
Val	gtc	118	0.0133	0.5791	NC_002306.3	Felis catus	Cat	Feline infectious peritonitis virus
Val	gtg	151	0.017	0.7411	NC_002306.3	Felis catus	Cat	Feline infectious peritonitis virus
Val	gtt	379	0.0426	1.8601	NC_002306.3	Felis catus	Cat	Feline infectious peritonitis virus
Stp	taa	3	0.0003	1.8	NC_002306.3	Felis catus	Cat	Feline infectious peritonitis virus
Tyr	tac	173	0.0195	0.7936	NC_002306.3	Felis catus	Cat	Feline infectious peritonitis virus
Stp	tag	0	0	0	NC_002306.3	Felis catus	Cat	Feline infectious peritonitis virus
Tyr	tat	263	0.0296	1.2064	NC_002306.3	Felis catus	Cat	Feline infectious peritonitis virus
Ser	tca	127	0.0143	1.237	NC_002306.3	Felis catus	Cat	Feline infectious peritonitis virus
Ser	tcc	57	0.0064	0.5552	NC_002306.3	Felis catus	Cat	Feline infectious peritonitis virus
Ser	tcg	23	0.0026	0.224	NC_002306.3	Felis catus	Cat	Feline infectious peritonitis virus
Ser	tct	172	0.0194	1.6753	NC_002306.3	Felis catus	Cat	Feline infectious peritonitis virus
Stp	tga	2	0.0002	1.2	NC_002306.3	Felis catus	Cat	Feline infectious peritonitis virus
Cys	tgc	76	0.0086	0.539	NC_002306.3	Felis catus	Cat	Feline infectious peritonitis virus
Trp	tgg	111	0.0125	1	NC_002306.3	Felis catus	Cat	Feline infectious peritonitis virus
Cys	tgt	206	0.0232	1.461	NC_002306.3	Felis catus	Cat	Feline infectious peritonitis virus
Leu	tta	143	0.0161	1.1486	NC_002306.3	Felis catus	Cat	Feline infectious peritonitis virus
Phe	ttc	145	0.0163	0.6105	NC_002306.3	Felis catus	Cat	Feline infectious peritonitis virus
Leu	ttg	173	0.0195	1.3896	NC_002306.3	Felis catus	Cat	Feline infectious peritonitis virus
Phe	ttt	330	0.0371	1.3895	NC_002306.3	Felis catus	Cat	Feline infectious peritonitis virus
Lys	aaa	165	0.0185	0.6846	NC_003436.1	Pig	Pig	Porcine epidemic diarrhea virus
Asn	aac	182	0.0204	0.7194	NC_003436.1	Pig	Pig	Porcine epidemic diarrhea virus
Lys	aag	317	0.0356	1.3154	NC_003436.1	Pig	Pig	Porcine epidemic diarrhea virus
Asn	aat	324	0.0364	1.2806	NC_003436.1	Pig	Pig	Porcine epidemic diarrhea virus
Thr	aca	161	0.0181	1.1646	NC_003436.1	Pig	Pig	Porcine epidemic diarrhea virus
Thr	acc	96	0.0108	0.6944	NC_003436.1	Pig	Pig	Porcine epidemic diarrhea virus
Thr	acg	43	0.0048	0.311	NC_003436.1	Pig	Pig	Porcine epidemic diarrhea virus
Thr	act	253	0.0284	1.83	NC_003436.1	Pig	Pig	Porcine epidemic diarrhea virus
Arg	aga	61	0.0068	1.1438	NC_003436.1	Pig	Pig	Porcine epidemic diarrhea virus
Ser	agc	77	0.0086	0.6937	NC_003436.1	Pig	Pig	Porcine epidemic diarrhea virus
Arg	agg	48	0.0054	0.9	NC_003436.1	Pig	Pig	Porcine epidemic diarrhea virus
Ser	agt	157	0.0176	1.4144	NC_003436.1	Pig	Pig	Porcine epidemic diarrhea virus
Ile	ata	82	0.0092	0.5761	NC_003436.1	Pig	Pig	Porcine epidemic diarrhea virus
Ile	atc	92	0.0103	0.6464	NC_003436.1	Pig	Pig	Porcine epidemic diarrhea virus
Met	atg	168	0.0189	1	NC_003436.1	Pig	Pig	Porcine epidemic diarrhea virus
Ile	att	253	0.0284	1.7775	NC_003436.1	Pig	Pig	Porcine epidemic diarrhea virus
Gln	caa	109	0.0122	0.8417	NC_003436.1	Pig	Pig	Porcine epidemic diarrhea virus
His	cac	56	0.0063	0.6512	NC_003436.1	Pig	Pig	Porcine epidemic diarrhea virus
Gln	cag	150	0.0168	1.1583	NC_003436.1	Pig	Pig	Porcine epidemic diarrhea virus
His	cat	116	0.013	1.3488	NC_003436.1	Pig	Pig	Porcine epidemic diarrhea virus
Pro	cca	105	0.0118	1.2923	NC_003436.1	Pig	Pig	Porcine epidemic diarrhea virus
Pro	ccc	46	0.0052	0.5662	NC_003436.1	Pig	Pig	Porcine epidemic diarrhea virus
Pro	ccg	16	0.0018	0.1969	NC_003436.1	Pig	Pig	Porcine epidemic diarrhea virus
Pro	cct	158	0.0177	1.9446	NC_003436.1	Pig	Pig	Porcine epidemic diarrhea virus
Arg	cga	18	0.002	0.3375	NC_003436.1	Pig	Pig	Porcine epidemic diarrhea virus
Arg	cgc	62	0.007	1.1625	NC_003436.1	Pig	Pig	Porcine epidemic diarrhea virus
Arg	cgg	11	0.0012	0.2062	NC_003436.1	Pig	Pig	Porcine epidemic diarrhea virus
Arg	cgt	120	0.0135	2.25	NC_003436.1	Pig	Pig	Porcine epidemic diarrhea virus
Leu	cta	62	0.007	0.4656	NC_003436.1	Pig	Pig	Porcine epidemic diarrhea virus
Leu	ctc	85	0.0095	0.6383	NC_003436.1	Pig	Pig	Porcine epidemic diarrhea virus
Leu	ctg	81	0.0091	0.6083	NC_003436.1	Pig	Pig	Porcine epidemic diarrhea virus
Leu	ctt	250	0.0281	1.8773	NC_003436.1	Pig	Pig	Porcine epidemic diarrhea virus
Glu	gaa	162	0.0182	0.9257	NC_003436.1	Pig	Pig	Porcine epidemic diarrhea virus
Asp	gac	173	0.0194	0.7018	NC_003436.1	Pig	Pig	Porcine epidemic diarrhea virus
Glu	gag	188	0.0211	1.0743	NC_003436.1	Pig	Pig	Porcine epidemic diarrhea virus
Asp	gat	320	0.0359	1.2982	NC_003436.1	Pig	Pig	Porcine epidemic diarrhea virus
Ala	gca	167	0.0187	1.1171	NC_003436.1	Pig	Pig	Porcine epidemic diarrhea virus
Ala	gcc	105	0.0118	0.7023	NC_003436.1	Pig	Pig	Porcine epidemic diarrhea virus
Ala	gcg	43	0.0048	0.2876	NC_003436.1	Pig	Pig	Porcine epidemic diarrhea virus
Ala	gct	283	0.0318	1.893	NC_003436.1	Pig	Pig	Porcine epidemic diarrhea virus
Gly	gga	64	0.0072	0.4156	NC_003436.1	Pig	Pig	Porcine epidemic diarrhea virus
Gly	ggc	152	0.0171	0.987	NC_003436.1	Pig	Pig	Porcine epidemic diarrhea virus
Gly	ggg	31	0.0035	0.2013	NC_003436.1	Pig	Pig	Porcine epidemic diarrhea virus
Gly	ggt	369	0.0414	2.3961	NC_003436.1	Pig	Pig	Porcine epidemic diarrhea virus
Val	gta	107	0.012	0.4903	NC_003436.1	Pig	Pig	Porcine epidemic diarrhea virus
Val	gtc	154	0.0173	0.7056	NC_003436.1	Pig	Pig	Porcine epidemic diarrhea virus
Val	gtg	170	0.0191	0.7789	NC_003436.1	Pig	Pig	Porcine epidemic diarrhea virus
Val	gtt	442	0.0496	2.0252	NC_003436.1	Pig	Pig	Porcine epidemic diarrhea virus
Stp	taa	3	0.0003	1.8	NC_003436.1	Pig	Pig	Porcine epidemic diarrhea virus
Tyr	tac	135	0.0151	0.6683	NC_003436.1	Pig	Pig	Porcine epidemic diarrhea virus
Stp	tag	0	0	0	NC_003436.1	Pig	Pig	Porcine epidemic diarrhea virus
Tyr	tat	269	0.0302	1.3317	NC_003436.1	Pig	Pig	Porcine epidemic diarrhea virus
Ser	tca	117	0.0131	1.0541	NC_003436.1	Pig	Pig	Porcine epidemic diarrhea virus
Ser	tcc	81	0.0091	0.7297	NC_003436.1	Pig	Pig	Porcine epidemic diarrhea virus
Ser	tcg	27	0.003	0.2432	NC_003436.1	Pig	Pig	Porcine epidemic diarrhea virus
Ser	tct	207	0.0232	1.8649	NC_003436.1	Pig	Pig	Porcine epidemic diarrhea virus
Stp	tga	2	0.0002	1.2	NC_003436.1	Pig	Pig	Porcine epidemic diarrhea virus
Cys	tgc	95	0.0107	0.6441	NC_003436.1	Pig	Pig	Porcine epidemic diarrhea virus
Trp	tgg	106	0.0119	1	NC_003436.1	Pig	Pig	Porcine epidemic diarrhea virus
Cys	tgt	200	0.0224	1.3559	NC_003436.1	Pig	Pig	Porcine epidemic diarrhea virus
Leu	tta	104	0.0117	0.781	NC_003436.1	Pig	Pig	Porcine epidemic diarrhea virus
Phe	ttc	166	0.0186	0.6707	NC_003436.1	Pig	Pig	Porcine epidemic diarrhea virus
Leu	ttg	217	0.0243	1.6295	NC_003436.1	Pig	Pig	Porcine epidemic diarrhea virus
Phe	ttt	329	0.0369	1.3293	NC_003436.1	Pig	Pig	Porcine epidemic diarrhea virus
Lys	aaa	300	0.0342	1.1881	NC_054004.1	Hipposideros larvatus	Bat	Hipposideros pomona bat coronavirus CHB25
Asn	aac	170	0.0194	0.6911	NC_054004.1	Hipposideros larvatus	Bat	Hipposideros pomona bat coronavirus CHB25
Lys	aag	205	0.0234	0.8119	NC_054004.1	Hipposideros larvatus	Bat	Hipposideros pomona bat coronavirus CHB25
Asn	aat	322	0.0368	1.3089	NC_054004.1	Hipposideros larvatus	Bat	Hipposideros pomona bat coronavirus CHB25
Thr	aca	192	0.0219	1.3964	NC_054004.1	Hipposideros larvatus	Bat	Hipposideros pomona bat coronavirus CHB25
Thr	acc	69	0.0079	0.5018	NC_054004.1	Hipposideros larvatus	Bat	Hipposideros pomona bat coronavirus CHB25
Thr	acg	42	0.0048	0.3055	NC_054004.1	Hipposideros larvatus	Bat	Hipposideros pomona bat coronavirus CHB25
Thr	act	247	0.0282	1.7964	NC_054004.1	Hipposideros larvatus	Bat	Hipposideros pomona bat coronavirus CHB25
Arg	aga	64	0.0073	1.3569	NC_054004.1	Hipposideros larvatus	Bat	Hipposideros pomona bat coronavirus CHB25
Ser	agc	42	0.0048	0.3883	NC_054004.1	Hipposideros larvatus	Bat	Hipposideros pomona bat coronavirus CHB25
Arg	agg	43	0.0049	0.9117	NC_054004.1	Hipposideros larvatus	Bat	Hipposideros pomona bat coronavirus CHB25
Ser	agt	198	0.0226	1.8305	NC_054004.1	Hipposideros larvatus	Bat	Hipposideros pomona bat coronavirus CHB25
Ile	ata	134	0.0153	0.9178	NC_054004.1	Hipposideros larvatus	Bat	Hipposideros pomona bat coronavirus CHB25
Ile	atc	49	0.0056	0.3356	NC_054004.1	Hipposideros larvatus	Bat	Hipposideros pomona bat coronavirus CHB25
Met	atg	179	0.0204	1	NC_054004.1	Hipposideros larvatus	Bat	Hipposideros pomona bat coronavirus CHB25
Ile	att	255	0.0291	1.7466	NC_054004.1	Hipposideros larvatus	Bat	Hipposideros pomona bat coronavirus CHB25
Gln	caa	195	0.0223	1.3589	NC_054004.1	Hipposideros larvatus	Bat	Hipposideros pomona bat coronavirus CHB25
His	cac	55	0.0063	0.6707	NC_054004.1	Hipposideros larvatus	Bat	Hipposideros pomona bat coronavirus CHB25
Gln	cag	92	0.0105	0.6411	NC_054004.1	Hipposideros larvatus	Bat	Hipposideros pomona bat coronavirus CHB25
His	cat	109	0.0124	1.3293	NC_054004.1	Hipposideros larvatus	Bat	Hipposideros pomona bat coronavirus CHB25
Pro	cca	101	0.0115	1.2744	NC_054004.1	Hipposideros larvatus	Bat	Hipposideros pomona bat coronavirus CHB25
Pro	ccc	45	0.0051	0.5678	NC_054004.1	Hipposideros larvatus	Bat	Hipposideros pomona bat coronavirus CHB25
Pro	ccg	18	0.0021	0.2271	NC_054004.1	Hipposideros larvatus	Bat	Hipposideros pomona bat coronavirus CHB25
Pro	cct	153	0.0175	1.9306	NC_054004.1	Hipposideros larvatus	Bat	Hipposideros pomona bat coronavirus CHB25
Arg	cga	12	0.0014	0.2544	NC_054004.1	Hipposideros larvatus	Bat	Hipposideros pomona bat coronavirus CHB25
Arg	cgc	41	0.0047	0.8693	NC_054004.1	Hipposideros larvatus	Bat	Hipposideros pomona bat coronavirus CHB25
Arg	cgg	7	0.0008	0.1484	NC_054004.1	Hipposideros larvatus	Bat	Hipposideros pomona bat coronavirus CHB25
Arg	cgt	116	0.0132	2.4594	NC_054004.1	Hipposideros larvatus	Bat	Hipposideros pomona bat coronavirus CHB25
Leu	cta	63	0.0072	0.4761	NC_054004.1	Hipposideros larvatus	Bat	Hipposideros pomona bat coronavirus CHB25
Leu	ctc	38	0.0043	0.2872	NC_054004.1	Hipposideros larvatus	Bat	Hipposideros pomona bat coronavirus CHB25
Leu	ctg	53	0.006	0.4005	NC_054004.1	Hipposideros larvatus	Bat	Hipposideros pomona bat coronavirus CHB25
Leu	ctt	231	0.0264	1.7456	NC_054004.1	Hipposideros larvatus	Bat	Hipposideros pomona bat coronavirus CHB25
Glu	gaa	206	0.0235	1.2875	NC_054004.1	Hipposideros larvatus	Bat	Hipposideros pomona bat coronavirus CHB25
Asp	gac	175	0.02	0.7187	NC_054004.1	Hipposideros larvatus	Bat	Hipposideros pomona bat coronavirus CHB25
Glu	gag	114	0.013	0.7125	NC_054004.1	Hipposideros larvatus	Bat	Hipposideros pomona bat coronavirus CHB25
Asp	gat	312	0.0356	1.2813	NC_054004.1	Hipposideros larvatus	Bat	Hipposideros pomona bat coronavirus CHB25
Ala	gca	147	0.0168	1.0463	NC_054004.1	Hipposideros larvatus	Bat	Hipposideros pomona bat coronavirus CHB25
Ala	gcc	86	0.0098	0.6121	NC_054004.1	Hipposideros larvatus	Bat	Hipposideros pomona bat coronavirus CHB25
Ala	gcg	27	0.0031	0.1922	NC_054004.1	Hipposideros larvatus	Bat	Hipposideros pomona bat coronavirus CHB25
Ala	gct	302	0.0345	2.1495	NC_054004.1	Hipposideros larvatus	Bat	Hipposideros pomona bat coronavirus CHB25
Gly	gga	42	0.0048	0.2947	NC_054004.1	Hipposideros larvatus	Bat	Hipposideros pomona bat coronavirus CHB25
Gly	ggc	115	0.0131	0.807	NC_054004.1	Hipposideros larvatus	Bat	Hipposideros pomona bat coronavirus CHB25
Gly	ggg	27	0.0031	0.1895	NC_054004.1	Hipposideros larvatus	Bat	Hipposideros pomona bat coronavirus CHB25
Gly	ggt	386	0.0441	2.7088	NC_054004.1	Hipposideros larvatus	Bat	Hipposideros pomona bat coronavirus CHB25
Val	gta	102	0.0116	0.4679	NC_054004.1	Hipposideros larvatus	Bat	Hipposideros pomona bat coronavirus CHB25
Val	gtc	108	0.0123	0.4954	NC_054004.1	Hipposideros larvatus	Bat	Hipposideros pomona bat coronavirus CHB25
Val	gtg	159	0.0181	0.7294	NC_054004.1	Hipposideros larvatus	Bat	Hipposideros pomona bat coronavirus CHB25
Val	gtt	503	0.0574	2.3073	NC_054004.1	Hipposideros larvatus	Bat	Hipposideros pomona bat coronavirus CHB25
Stp	taa	3	0.0003	1.8	NC_054004.1	Hipposideros larvatus	Bat	Hipposideros pomona bat coronavirus CHB25
Tyr	tac	126	0.0144	0.6316	NC_054004.1	Hipposideros larvatus	Bat	Hipposideros pomona bat coronavirus CHB25
Stp	tag	0	0	0	NC_054004.1	Hipposideros larvatus	Bat	Hipposideros pomona bat coronavirus CHB25
Tyr	tat	273	0.0312	1.3684	NC_054004.1	Hipposideros larvatus	Bat	Hipposideros pomona bat coronavirus CHB25
Ser	tca	112	0.0128	1.0354	NC_054004.1	Hipposideros larvatus	Bat	Hipposideros pomona bat coronavirus CHB25
Ser	tcc	59	0.0067	0.5455	NC_054004.1	Hipposideros larvatus	Bat	Hipposideros pomona bat coronavirus CHB25
Ser	tcg	28	0.0032	0.2589	NC_054004.1	Hipposideros larvatus	Bat	Hipposideros pomona bat coronavirus CHB25
Ser	tct	210	0.024	1.9414	NC_054004.1	Hipposideros larvatus	Bat	Hipposideros pomona bat coronavirus CHB25
Stp	tga	2	0.0002	1.2	NC_054004.1	Hipposideros larvatus	Bat	Hipposideros pomona bat coronavirus CHB25
Cys	tgc	62	0.0071	0.4189	NC_054004.1	Hipposideros larvatus	Bat	Hipposideros pomona bat coronavirus CHB25
Trp	tgg	109	0.0124	1	NC_054004.1	Hipposideros larvatus	Bat	Hipposideros pomona bat coronavirus CHB25
Cys	tgt	234	0.0267	1.5811	NC_054004.1	Hipposideros larvatus	Bat	Hipposideros pomona bat coronavirus CHB25
Leu	tta	159	0.0181	1.2015	NC_054004.1	Hipposideros larvatus	Bat	Hipposideros pomona bat coronavirus CHB25
Phe	ttc	95	0.0108	0.3934	NC_054004.1	Hipposideros larvatus	Bat	Hipposideros pomona bat coronavirus CHB25
Leu	ttg	250	0.0285	1.8892	NC_054004.1	Hipposideros larvatus	Bat	Hipposideros pomona bat coronavirus CHB25
Phe	ttt	388	0.0443	1.6066	NC_054004.1	Hipposideros larvatus	Bat	Hipposideros pomona bat coronavirus CHB25
Lys	aaa	285	0.0325	1.1801	NC_005831.2	Homo sapiens	Human	Human coronavirus NL63
Asn	aac	114	0.013	0.4183	NC_005831.2	Homo sapiens	Human	Human coronavirus NL63
Lys	aag	198	0.0226	0.8199	NC_005831.2	Homo sapiens	Human	Human coronavirus NL63
Asn	aat	431	0.0491	1.5817	NC_005831.2	Homo sapiens	Human	Human coronavirus NL63
Thr	aca	153	0.0174	1.1769	NC_005831.2	Homo sapiens	Human	Human coronavirus NL63
Thr	acc	40	0.0046	0.3077	NC_005831.2	Homo sapiens	Human	Human coronavirus NL63
Thr	acg	16	0.0018	0.1231	NC_005831.2	Homo sapiens	Human	Human coronavirus NL63
Thr	act	311	0.0355	2.3923	NC_005831.2	Homo sapiens	Human	Human coronavirus NL63
Arg	aga	68	0.0078	1.4069	NC_005831.2	Homo sapiens	Human	Human coronavirus NL63
Ser	agc	31	0.0035	0.2715	NC_005831.2	Homo sapiens	Human	Human coronavirus NL63
Arg	agg	42	0.0048	0.869	NC_005831.2	Homo sapiens	Human	Human coronavirus NL63
Ser	agt	217	0.0247	1.9007	NC_005831.2	Homo sapiens	Human	Human coronavirus NL63
Ile	ata	114	0.013	0.723	NC_005831.2	Homo sapiens	Human	Human coronavirus NL63
Ile	atc	30	0.0034	0.1903	NC_005831.2	Homo sapiens	Human	Human coronavirus NL63
Met	atg	154	0.0176	1	NC_005831.2	Homo sapiens	Human	Human coronavirus NL63
Ile	att	329	0.0375	2.0867	NC_005831.2	Homo sapiens	Human	Human coronavirus NL63
Gln	caa	173	0.0197	1.3008	NC_005831.2	Homo sapiens	Human	Human coronavirus NL63
His	cac	34	0.0039	0.4072	NC_005831.2	Homo sapiens	Human	Human coronavirus NL63
Gln	cag	93	0.0106	0.6992	NC_005831.2	Homo sapiens	Human	Human coronavirus NL63
His	cat	133	0.0152	1.5928	NC_005831.2	Homo sapiens	Human	Human coronavirus NL63
Pro	cca	92	0.0105	1.2308	NC_005831.2	Homo sapiens	Human	Human coronavirus NL63
Pro	ccc	16	0.0018	0.214	NC_005831.2	Homo sapiens	Human	Human coronavirus NL63
Pro	ccg	9	0.001	0.1204	NC_005831.2	Homo sapiens	Human	Human coronavirus NL63
Pro	cct	182	0.0208	2.4348	NC_005831.2	Homo sapiens	Human	Human coronavirus NL63
Arg	cga	13	0.0015	0.269	NC_005831.2	Homo sapiens	Human	Human coronavirus NL63
Arg	cgc	25	0.0029	0.5172	NC_005831.2	Homo sapiens	Human	Human coronavirus NL63
Arg	cgg	5	0.0006	0.1034	NC_005831.2	Homo sapiens	Human	Human coronavirus NL63
Arg	cgt	137	0.0156	2.8345	NC_005831.2	Homo sapiens	Human	Human coronavirus NL63
Leu	cta	29	0.0033	0.2107	NC_005831.2	Homo sapiens	Human	Human coronavirus NL63
Leu	ctc	30	0.0034	0.2179	NC_005831.2	Homo sapiens	Human	Human coronavirus NL63
Leu	ctg	18	0.0021	0.1308	NC_005831.2	Homo sapiens	Human	Human coronavirus NL63
Leu	ctt	257	0.0293	1.8668	NC_005831.2	Homo sapiens	Human	Human coronavirus NL63
Glu	gaa	191	0.0218	1.3127	NC_005831.2	Homo sapiens	Human	Human coronavirus NL63
Asp	gac	102	0.0116	0.4224	NC_005831.2	Homo sapiens	Human	Human coronavirus NL63
Glu	gag	100	0.0114	0.6873	NC_005831.2	Homo sapiens	Human	Human coronavirus NL63
Asp	gat	381	0.0434	1.5776	NC_005831.2	Homo sapiens	Human	Human coronavirus NL63
Ala	gca	136	0.0155	1.088	NC_005831.2	Homo sapiens	Human	Human coronavirus NL63
Ala	gcc	56	0.0064	0.448	NC_005831.2	Homo sapiens	Human	Human coronavirus NL63
Ala	gcg	13	0.0015	0.104	NC_005831.2	Homo sapiens	Human	Human coronavirus NL63
Ala	gct	295	0.0336	2.36	NC_005831.2	Homo sapiens	Human	Human coronavirus NL63
Gly	gga	41	0.0047	0.2976	NC_005831.2	Homo sapiens	Human	Human coronavirus NL63
Gly	ggc	40	0.0046	0.2904	NC_005831.2	Homo sapiens	Human	Human coronavirus NL63
Gly	ggg	13	0.0015	0.0944	NC_005831.2	Homo sapiens	Human	Human coronavirus NL63
Gly	ggt	457	0.0521	3.3176	NC_005831.2	Homo sapiens	Human	Human coronavirus NL63
Val	gta	94	0.0107	0.4352	NC_005831.2	Homo sapiens	Human	Human coronavirus NL63
Val	gtc	74	0.0084	0.3426	NC_005831.2	Homo sapiens	Human	Human coronavirus NL63
Val	gtg	67	0.0076	0.3102	NC_005831.2	Homo sapiens	Human	Human coronavirus NL63
Val	gtt	629	0.0717	2.912	NC_005831.2	Homo sapiens	Human	Human coronavirus NL63
Stp	taa	4	0.0005	2.4	NC_005831.2	Homo sapiens	Human	Human coronavirus NL63
Tyr	tac	76	0.0087	0.3753	NC_005831.2	Homo sapiens	Human	Human coronavirus NL63
Stp	tag	0	0	0	NC_005831.2	Homo sapiens	Human	Human coronavirus NL63
Tyr	tat	329	0.0375	1.6247	NC_005831.2	Homo sapiens	Human	Human coronavirus NL63
Ser	tca	131	0.0149	1.1474	NC_005831.2	Homo sapiens	Human	Human coronavirus NL63
Ser	tcc	30	0.0034	0.2628	NC_005831.2	Homo sapiens	Human	Human coronavirus NL63
Ser	tcg	6	0.0007	0.0526	NC_005831.2	Homo sapiens	Human	Human coronavirus NL63
Ser	tct	270	0.0308	2.365	NC_005831.2	Homo sapiens	Human	Human coronavirus NL63
Stp	tga	1	0.0001	0.6	NC_005831.2	Homo sapiens	Human	Human coronavirus NL63
Cys	tgc	26	0.003	0.1769	NC_005831.2	Homo sapiens	Human	Human coronavirus NL63
Trp	tgg	111	0.0127	1	NC_005831.2	Homo sapiens	Human	Human coronavirus NL63
Cys	tgt	268	0.0306	1.8231	NC_005831.2	Homo sapiens	Human	Human coronavirus NL63
Leu	tta	235	0.0268	1.707	NC_005831.2	Homo sapiens	Human	Human coronavirus NL63
Phe	ttc	57	0.0065	0.2043	NC_005831.2	Homo sapiens	Human	Human coronavirus NL63
Leu	ttg	257	0.0293	1.8668	NC_005831.2	Homo sapiens	Human	Human coronavirus NL63
Phe	ttt	501	0.0571	1.7957	NC_005831.2	Homo sapiens	Human	Human coronavirus NL63
Lys	aaa	291	0.0322	1.1323	NC_010437.1	Miniopterus sp.	Bat	Bat coronavirus 1A
Asn	aac	166	0.0184	0.5754	NC_010437.1	Miniopterus sp.	Bat	Bat coronavirus 1A
Lys	aag	223	0.0247	0.8677	NC_010437.1	Miniopterus sp.	Bat	Bat coronavirus 1A
Asn	aat	411	0.0455	1.4246	NC_010437.1	Miniopterus sp.	Bat	Bat coronavirus 1A
Thr	aca	171	0.0189	1.2482	NC_010437.1	Miniopterus sp.	Bat	Bat coronavirus 1A
Thr	acc	58	0.0064	0.4234	NC_010437.1	Miniopterus sp.	Bat	Bat coronavirus 1A
Thr	acg	32	0.0035	0.2336	NC_010437.1	Miniopterus sp.	Bat	Bat coronavirus 1A
Thr	act	287	0.0318	2.0949	NC_010437.1	Miniopterus sp.	Bat	Bat coronavirus 1A
Arg	aga	95	0.0105	1.8874	NC_010437.1	Miniopterus sp.	Bat	Bat coronavirus 1A
Ser	agc	51	0.0056	0.4608	NC_010437.1	Miniopterus sp.	Bat	Bat coronavirus 1A
Arg	agg	26	0.0029	0.5166	NC_010437.1	Miniopterus sp.	Bat	Bat coronavirus 1A
Ser	agt	182	0.0202	1.6446	NC_010437.1	Miniopterus sp.	Bat	Bat coronavirus 1A
Ile	ata	103	0.0114	0.6306	NC_010437.1	Miniopterus sp.	Bat	Bat coronavirus 1A
Ile	atc	88	0.0097	0.5388	NC_010437.1	Miniopterus sp.	Bat	Bat coronavirus 1A
Met	atg	184	0.0204	1	NC_010437.1	Miniopterus sp.	Bat	Bat coronavirus 1A
Ile	att	299	0.0331	1.8306	NC_010437.1	Miniopterus sp.	Bat	Bat coronavirus 1A
Gln	caa	143	0.0158	1.144	NC_010437.1	Miniopterus sp.	Bat	Bat coronavirus 1A
His	cac	39	0.0043	0.4815	NC_010437.1	Miniopterus sp.	Bat	Bat coronavirus 1A
Gln	cag	107	0.0118	0.856	NC_010437.1	Miniopterus sp.	Bat	Bat coronavirus 1A
His	cat	123	0.0136	1.5185	NC_010437.1	Miniopterus sp.	Bat	Bat coronavirus 1A
Pro	cca	93	0.0103	1.1698	NC_010437.1	Miniopterus sp.	Bat	Bat coronavirus 1A
Pro	ccc	13	0.0014	0.1635	NC_010437.1	Miniopterus sp.	Bat	Bat coronavirus 1A
Pro	ccg	10	0.0011	0.1258	NC_010437.1	Miniopterus sp.	Bat	Bat coronavirus 1A
Pro	cct	202	0.0224	2.5409	NC_010437.1	Miniopterus sp.	Bat	Bat coronavirus 1A
Arg	cga	12	0.0013	0.2384	NC_010437.1	Miniopterus sp.	Bat	Bat coronavirus 1A
Arg	cgc	49	0.0054	0.9735	NC_010437.1	Miniopterus sp.	Bat	Bat coronavirus 1A
Arg	cgg	4	0.0004	0.0795	NC_010437.1	Miniopterus sp.	Bat	Bat coronavirus 1A
Arg	cgt	116	0.0128	2.3046	NC_010437.1	Miniopterus sp.	Bat	Bat coronavirus 1A
Leu	cta	53	0.0059	0.4338	NC_010437.1	Miniopterus sp.	Bat	Bat coronavirus 1A
Leu	ctc	42	0.0047	0.3438	NC_010437.1	Miniopterus sp.	Bat	Bat coronavirus 1A
Leu	ctg	51	0.0056	0.4175	NC_010437.1	Miniopterus sp.	Bat	Bat coronavirus 1A
Leu	ctt	279	0.0309	2.2838	NC_010437.1	Miniopterus sp.	Bat	Bat coronavirus 1A
Glu	gaa	245	0.0271	1.3172	NC_010437.1	Miniopterus sp.	Bat	Bat coronavirus 1A
Asp	gac	176	0.0195	0.6984	NC_010437.1	Miniopterus sp.	Bat	Bat coronavirus 1A
Glu	gag	127	0.0141	0.6828	NC_010437.1	Miniopterus sp.	Bat	Bat coronavirus 1A
Asp	gat	328	0.0363	1.3016	NC_010437.1	Miniopterus sp.	Bat	Bat coronavirus 1A
Ala	gca	153	0.0169	1.0217	NC_010437.1	Miniopterus sp.	Bat	Bat coronavirus 1A
Ala	gcc	73	0.0081	0.4875	NC_010437.1	Miniopterus sp.	Bat	Bat coronavirus 1A
Ala	gcg	18	0.002	0.1202	NC_010437.1	Miniopterus sp.	Bat	Bat coronavirus 1A
Ala	gct	355	0.0393	2.3706	NC_010437.1	Miniopterus sp.	Bat	Bat coronavirus 1A
Gly	gga	72	0.008	0.4932	NC_010437.1	Miniopterus sp.	Bat	Bat coronavirus 1A
Gly	ggc	106	0.0117	0.726	NC_010437.1	Miniopterus sp.	Bat	Bat coronavirus 1A
Gly	ggg	12	0.0013	0.0822	NC_010437.1	Miniopterus sp.	Bat	Bat coronavirus 1A
Gly	ggt	394	0.0436	2.6986	NC_010437.1	Miniopterus sp.	Bat	Bat coronavirus 1A
Val	gta	130	0.0144	0.5733	NC_010437.1	Miniopterus sp.	Bat	Bat coronavirus 1A
Val	gtc	154	0.0171	0.6792	NC_010437.1	Miniopterus sp.	Bat	Bat coronavirus 1A
Val	gtg	114	0.0126	0.5028	NC_010437.1	Miniopterus sp.	Bat	Bat coronavirus 1A
Val	gtt	509	0.0564	2.2448	NC_010437.1	Miniopterus sp.	Bat	Bat coronavirus 1A
Stp	taa	3	0.0003	1.8	NC_010437.1	Miniopterus sp.	Bat	Bat coronavirus 1A
Tyr	tac	127	0.0141	0.643	NC_010437.1	Miniopterus sp.	Bat	Bat coronavirus 1A
Stp	tag	0	0	0	NC_010437.1	Miniopterus sp.	Bat	Bat coronavirus 1A
Tyr	tat	268	0.0297	1.357	NC_010437.1	Miniopterus sp.	Bat	Bat coronavirus 1A
Ser	tca	121	0.0134	1.0934	NC_010437.1	Miniopterus sp.	Bat	Bat coronavirus 1A
Ser	tcc	44	0.0049	0.3976	NC_010437.1	Miniopterus sp.	Bat	Bat coronavirus 1A
Ser	tcg	19	0.0021	0.1717	NC_010437.1	Miniopterus sp.	Bat	Bat coronavirus 1A
Ser	tct	247	0.0274	2.2319	NC_010437.1	Miniopterus sp.	Bat	Bat coronavirus 1A
Stp	tga	2	0.0002	1.2	NC_010437.1	Miniopterus sp.	Bat	Bat coronavirus 1A
Cys	tgc	81	0.009	0.5294	NC_010437.1	Miniopterus sp.	Bat	Bat coronavirus 1A
Trp	tgg	99	0.011	1	NC_010437.1	Miniopterus sp.	Bat	Bat coronavirus 1A
Cys	tgt	225	0.0249	1.4706	NC_010437.1	Miniopterus sp.	Bat	Bat coronavirus 1A
Leu	tta	123	0.0136	1.0068	NC_010437.1	Miniopterus sp.	Bat	Bat coronavirus 1A
Phe	ttc	143	0.0158	0.5532	NC_010437.1	Miniopterus sp.	Bat	Bat coronavirus 1A
Leu	ttg	185	0.0205	1.5143	NC_010437.1	Miniopterus sp.	Bat	Bat coronavirus 1A
Phe	ttt	374	0.0414	1.4468	NC_010437.1	Miniopterus sp.	Bat	Bat coronavirus 1A
Lys	aaa	331	0.0376	1.2237	NC_028806.1	Pig	Pig	Swine enteric coronavirus
Asn	aac	179	0.0203	0.6885	NC_028806.1	Pig	Pig	Swine enteric coronavirus
Lys	aag	210	0.0238	0.7763	NC_028806.1	Pig	Pig	Swine enteric coronavirus
Asn	aat	341	0.0387	1.3115	NC_028806.1	Pig	Pig	Swine enteric coronavirus
Thr	aca	195	0.0221	1.4634	NC_028806.1	Pig	Pig	Swine enteric coronavirus
Thr	acc	62	0.007	0.4653	NC_028806.1	Pig	Pig	Swine enteric coronavirus
Thr	acg	38	0.0043	0.2852	NC_028806.1	Pig	Pig	Swine enteric coronavirus
Thr	act	238	0.027	1.7861	NC_028806.1	Pig	Pig	Swine enteric coronavirus
Arg	aga	126	0.0143	2.5714	NC_028806.1	Pig	Pig	Swine enteric coronavirus
Ser	agc	69	0.0078	0.6479	NC_028806.1	Pig	Pig	Swine enteric coronavirus
Arg	agg	43	0.0049	0.8776	NC_028806.1	Pig	Pig	Swine enteric coronavirus
Ser	agt	165	0.0187	1.5493	NC_028806.1	Pig	Pig	Swine enteric coronavirus
Ile	ata	98	0.0111	0.5787	NC_028806.1	Pig	Pig	Swine enteric coronavirus
Ile	atc	76	0.0086	0.4488	NC_028806.1	Pig	Pig	Swine enteric coronavirus
Met	atg	190	0.0216	1	NC_028806.1	Pig	Pig	Swine enteric coronavirus
Ile	att	334	0.0379	1.9724	NC_028806.1	Pig	Pig	Swine enteric coronavirus
Gln	caa	163	0.0185	1.1519	NC_028806.1	Pig	Pig	Swine enteric coronavirus
His	cac	37	0.0042	0.4901	NC_028806.1	Pig	Pig	Swine enteric coronavirus
Gln	cag	120	0.0136	0.8481	NC_028806.1	Pig	Pig	Swine enteric coronavirus
His	cat	114	0.0129	1.5099	NC_028806.1	Pig	Pig	Swine enteric coronavirus
Pro	cca	116	0.0132	1.5415	NC_028806.1	Pig	Pig	Swine enteric coronavirus
Pro	ccc	30	0.0034	0.3987	NC_028806.1	Pig	Pig	Swine enteric coronavirus
Pro	ccg	11	0.0012	0.1462	NC_028806.1	Pig	Pig	Swine enteric coronavirus
Pro	cct	144	0.0163	1.9136	NC_028806.1	Pig	Pig	Swine enteric coronavirus
Arg	cga	13	0.0015	0.2653	NC_028806.1	Pig	Pig	Swine enteric coronavirus
Arg	cgc	29	0.0033	0.5918	NC_028806.1	Pig	Pig	Swine enteric coronavirus
Arg	cgg	12	0.0014	0.2449	NC_028806.1	Pig	Pig	Swine enteric coronavirus
Arg	cgt	71	0.0081	1.449	NC_028806.1	Pig	Pig	Swine enteric coronavirus
Leu	cta	47	0.0053	0.389	NC_028806.1	Pig	Pig	Swine enteric coronavirus
Leu	ctc	74	0.0084	0.6124	NC_028806.1	Pig	Pig	Swine enteric coronavirus
Leu	ctg	44	0.005	0.3641	NC_028806.1	Pig	Pig	Swine enteric coronavirus
Leu	ctt	273	0.031	2.2593	NC_028806.1	Pig	Pig	Swine enteric coronavirus
Glu	gaa	273	0.031	1.3188	NC_028806.1	Pig	Pig	Swine enteric coronavirus
Asp	gac	144	0.0163	0.6076	NC_028806.1	Pig	Pig	Swine enteric coronavirus
Glu	gag	141	0.016	0.6812	NC_028806.1	Pig	Pig	Swine enteric coronavirus
Asp	gat	330	0.0375	1.3924	NC_028806.1	Pig	Pig	Swine enteric coronavirus
Ala	gca	167	0.019	1.1971	NC_028806.1	Pig	Pig	Swine enteric coronavirus
Ala	gcc	77	0.0087	0.552	NC_028806.1	Pig	Pig	Swine enteric coronavirus
Ala	gcg	35	0.004	0.2509	NC_028806.1	Pig	Pig	Swine enteric coronavirus
Ala	gct	279	0.0317	2	NC_028806.1	Pig	Pig	Swine enteric coronavirus
Gly	gga	92	0.0104	0.6422	NC_028806.1	Pig	Pig	Swine enteric coronavirus
Gly	ggc	92	0.0104	0.6422	NC_028806.1	Pig	Pig	Swine enteric coronavirus
Gly	ggg	23	0.0026	0.1606	NC_028806.1	Pig	Pig	Swine enteric coronavirus
Gly	ggt	366	0.0415	2.555	NC_028806.1	Pig	Pig	Swine enteric coronavirus
Val	gta	132	0.015	0.6625	NC_028806.1	Pig	Pig	Swine enteric coronavirus
Val	gtc	127	0.0144	0.6374	NC_028806.1	Pig	Pig	Swine enteric coronavirus
Val	gtg	129	0.0146	0.6474	NC_028806.1	Pig	Pig	Swine enteric coronavirus
Val	gtt	409	0.0464	2.0527	NC_028806.1	Pig	Pig	Swine enteric coronavirus
Stp	taa	3	0.0003	1.5	NC_028806.1	Pig	Pig	Swine enteric coronavirus
Tyr	tac	152	0.0173	0.7187	NC_028806.1	Pig	Pig	Swine enteric coronavirus
Stp	tag	1	0.0001	0.5	NC_028806.1	Pig	Pig	Swine enteric coronavirus
Tyr	tat	271	0.0308	1.2813	NC_028806.1	Pig	Pig	Swine enteric coronavirus
Ser	tca	129	0.0146	1.2113	NC_028806.1	Pig	Pig	Swine enteric coronavirus
Ser	tcc	51	0.0058	0.4789	NC_028806.1	Pig	Pig	Swine enteric coronavirus
Ser	tcg	19	0.0022	0.1784	NC_028806.1	Pig	Pig	Swine enteric coronavirus
Ser	tct	206	0.0234	1.9343	NC_028806.1	Pig	Pig	Swine enteric coronavirus
Stp	tga	2	0.0002	1	NC_028806.1	Pig	Pig	Swine enteric coronavirus
Cys	tgc	92	0.0104	0.6525	NC_028806.1	Pig	Pig	Swine enteric coronavirus
Trp	tgg	103	0.0117	1	NC_028806.1	Pig	Pig	Swine enteric coronavirus
Cys	tgt	190	0.0216	1.3475	NC_028806.1	Pig	Pig	Swine enteric coronavirus
Leu	tta	131	0.0149	1.0841	NC_028806.1	Pig	Pig	Swine enteric coronavirus
Phe	ttc	131	0.0149	0.5304	NC_028806.1	Pig	Pig	Swine enteric coronavirus
Leu	ttg	156	0.0177	1.291	NC_028806.1	Pig	Pig	Swine enteric coronavirus
Phe	ttt	363	0.0412	1.4696	NC_028806.1	Pig	Pig	Swine enteric coronavirus
Lys	aaa	294	0.0341	1.1598	NC_028752.1	Camel	Camel	Camel alphacoronavirus
Asn	aac	163	0.0189	0.6455	NC_028752.1	Camel	Camel	Camel alphacoronavirus
Lys	aag	213	0.0247	0.8402	NC_028752.1	Camel	Camel	Camel alphacoronavirus
Asn	aat	342	0.0397	1.3545	NC_028752.1	Camel	Camel	Camel alphacoronavirus
Thr	aca	179	0.0208	1.3459	NC_028752.1	Camel	Camel	Camel alphacoronavirus
Thr	acc	57	0.0066	0.4286	NC_028752.1	Camel	Camel	Camel alphacoronavirus
Thr	acg	26	0.003	0.1955	NC_028752.1	Camel	Camel	Camel alphacoronavirus
Thr	act	270	0.0313	2.0301	NC_028752.1	Camel	Camel	Camel alphacoronavirus
Arg	aga	103	0.0119	2.1384	NC_028752.1	Camel	Camel	Camel alphacoronavirus
Ser	agc	49	0.0057	0.4704	NC_028752.1	Camel	Camel	Camel alphacoronavirus
Arg	agg	28	0.0032	0.5813	NC_028752.1	Camel	Camel	Camel alphacoronavirus
Ser	agt	171	0.0198	1.6416	NC_028752.1	Camel	Camel	Camel alphacoronavirus
Ile	ata	111	0.0129	0.7483	NC_028752.1	Camel	Camel	Camel alphacoronavirus
Ile	atc	50	0.0058	0.3371	NC_028752.1	Camel	Camel	Camel alphacoronavirus
Met	atg	179	0.0208	1	NC_028752.1	Camel	Camel	Camel alphacoronavirus
Ile	att	284	0.0329	1.9146	NC_028752.1	Camel	Camel	Camel alphacoronavirus
Gln	caa	160	0.0186	1.2355	NC_028752.1	Camel	Camel	Camel alphacoronavirus
His	cac	41	0.0048	0.5467	NC_028752.1	Camel	Camel	Camel alphacoronavirus
Gln	cag	99	0.0115	0.7645	NC_028752.1	Camel	Camel	Camel alphacoronavirus
His	cat	109	0.0126	1.4533	NC_028752.1	Camel	Camel	Camel alphacoronavirus
Pro	cca	101	0.0117	1.3333	NC_028752.1	Camel	Camel	Camel alphacoronavirus
Pro	ccc	29	0.0034	0.3828	NC_028752.1	Camel	Camel	Camel alphacoronavirus
Pro	ccg	13	0.0015	0.1716	NC_028752.1	Camel	Camel	Camel alphacoronavirus
Pro	cct	160	0.0186	2.1122	NC_028752.1	Camel	Camel	Camel alphacoronavirus
Arg	cga	16	0.0019	0.3322	NC_028752.1	Camel	Camel	Camel alphacoronavirus
Arg	cgc	38	0.0044	0.7889	NC_028752.1	Camel	Camel	Camel alphacoronavirus
Arg	cgg	8	0.0009	0.1661	NC_028752.1	Camel	Camel	Camel alphacoronavirus
Arg	cgt	96	0.0111	1.9931	NC_028752.1	Camel	Camel	Camel alphacoronavirus
Leu	cta	54	0.0063	0.4414	NC_028752.1	Camel	Camel	Camel alphacoronavirus
Leu	ctc	37	0.0043	0.3025	NC_028752.1	Camel	Camel	Camel alphacoronavirus
Leu	ctg	51	0.0059	0.4169	NC_028752.1	Camel	Camel	Camel alphacoronavirus
Leu	ctt	211	0.0245	1.7248	NC_028752.1	Camel	Camel	Camel alphacoronavirus
Glu	gaa	231	0.0268	1.3125	NC_028752.1	Camel	Camel	Camel alphacoronavirus
Asp	gac	171	0.0198	0.7323	NC_028752.1	Camel	Camel	Camel alphacoronavirus
Glu	gag	121	0.014	0.6875	NC_028752.1	Camel	Camel	Camel alphacoronavirus
Asp	gat	296	0.0343	1.2677	NC_028752.1	Camel	Camel	Camel alphacoronavirus
Ala	gca	182	0.0211	1.2402	NC_028752.1	Camel	Camel	Camel alphacoronavirus
Ala	gcc	73	0.0085	0.4974	NC_028752.1	Camel	Camel	Camel alphacoronavirus
Ala	gcg	23	0.0027	0.1567	NC_028752.1	Camel	Camel	Camel alphacoronavirus
Ala	gct	309	0.0358	2.1056	NC_028752.1	Camel	Camel	Camel alphacoronavirus
Gly	gga	57	0.0066	0.4116	NC_028752.1	Camel	Camel	Camel alphacoronavirus
Gly	ggc	120	0.0139	0.8664	NC_028752.1	Camel	Camel	Camel alphacoronavirus
Gly	ggg	13	0.0015	0.0939	NC_028752.1	Camel	Camel	Camel alphacoronavirus
Gly	ggt	364	0.0422	2.6282	NC_028752.1	Camel	Camel	Camel alphacoronavirus
Val	gta	111	0.0129	0.5175	NC_028752.1	Camel	Camel	Camel alphacoronavirus
Val	gtc	102	0.0118	0.4755	NC_028752.1	Camel	Camel	Camel alphacoronavirus
Val	gtg	163	0.0189	0.7599	NC_028752.1	Camel	Camel	Camel alphacoronavirus
Val	gtt	482	0.0559	2.2471	NC_028752.1	Camel	Camel	Camel alphacoronavirus
Stp	taa	5	0.0006	3	NC_028752.1	Camel	Camel	Camel alphacoronavirus
Tyr	tac	120	0.0139	0.617	NC_028752.1	Camel	Camel	Camel alphacoronavirus
Stp	tag	0	0	0	NC_028752.1	Camel	Camel	Camel alphacoronavirus
Tyr	tat	269	0.0312	1.383	NC_028752.1	Camel	Camel	Camel alphacoronavirus
Ser	tca	123	0.0143	1.1808	NC_028752.1	Camel	Camel	Camel alphacoronavirus
Ser	tcc	43	0.005	0.4128	NC_028752.1	Camel	Camel	Camel alphacoronavirus
Ser	tcg	20	0.0023	0.192	NC_028752.1	Camel	Camel	Camel alphacoronavirus
Ser	tct	219	0.0254	2.1024	NC_028752.1	Camel	Camel	Camel alphacoronavirus
Stp	tga	0	0	0	NC_028752.1	Camel	Camel	Camel alphacoronavirus
Cys	tgc	79	0.0092	0.5583	NC_028752.1	Camel	Camel	Camel alphacoronavirus
Trp	tgg	116	0.0135	1	NC_028752.1	Camel	Camel	Camel alphacoronavirus
Cys	tgt	204	0.0237	1.4417	NC_028752.1	Camel	Camel	Camel alphacoronavirus
Leu	tta	138	0.016	1.1281	NC_028752.1	Camel	Camel	Camel alphacoronavirus
Phe	ttc	98	0.0114	0.4109	NC_028752.1	Camel	Camel	Camel alphacoronavirus
Leu	ttg	243	0.0282	1.9864	NC_028752.1	Camel	Camel	Camel alphacoronavirus
Phe	ttt	379	0.044	1.5891	NC_028752.1	Camel	Camel	Camel alphacoronavirus
Lys	aaa	192	0.0217	0.805	NC_076629.1	Myotis daubentonii	Bat	Bat alphacoronavirus
Asn	aac	180	0.0203	0.7302	NC_076629.1	Myotis daubentonii	Bat	Bat alphacoronavirus
Lys	aag	285	0.0322	1.195	NC_076629.1	Myotis daubentonii	Bat	Bat alphacoronavirus
Asn	aat	313	0.0353	1.2698	NC_076629.1	Myotis daubentonii	Bat	Bat alphacoronavirus
Thr	aca	182	0.0206	1.371	NC_076629.1	Myotis daubentonii	Bat	Bat alphacoronavirus
Thr	acc	80	0.009	0.6026	NC_076629.1	Myotis daubentonii	Bat	Bat alphacoronavirus
Thr	acg	38	0.0043	0.2863	NC_076629.1	Myotis daubentonii	Bat	Bat alphacoronavirus
Thr	act	231	0.0261	1.7401	NC_076629.1	Myotis daubentonii	Bat	Bat alphacoronavirus
Arg	aga	80	0.009	1.459	NC_076629.1	Myotis daubentonii	Bat	Bat alphacoronavirus
Ser	agc	72	0.0081	0.6288	NC_076629.1	Myotis daubentonii	Bat	Bat alphacoronavirus
Arg	agg	64	0.0072	1.1672	NC_076629.1	Myotis daubentonii	Bat	Bat alphacoronavirus
Ser	agt	157	0.0177	1.3712	NC_076629.1	Myotis daubentonii	Bat	Bat alphacoronavirus
Ile	ata	106	0.012	0.6958	NC_076629.1	Myotis daubentonii	Bat	Bat alphacoronavirus
Ile	atc	96	0.0108	0.6302	NC_076629.1	Myotis daubentonii	Bat	Bat alphacoronavirus
Met	atg	178	0.0201	1	NC_076629.1	Myotis daubentonii	Bat	Bat alphacoronavirus
Ile	att	255	0.0288	1.674	NC_076629.1	Myotis daubentonii	Bat	Bat alphacoronavirus
Gln	caa	117	0.0132	0.8298	NC_076629.1	Myotis daubentonii	Bat	Bat alphacoronavirus
His	cac	51	0.0058	0.6071	NC_076629.1	Myotis daubentonii	Bat	Bat alphacoronavirus
Gln	cag	165	0.0186	1.1702	NC_076629.1	Myotis daubentonii	Bat	Bat alphacoronavirus
His	cat	117	0.0132	1.3929	NC_076629.1	Myotis daubentonii	Bat	Bat alphacoronavirus
Pro	cca	139	0.0157	1.6353	NC_076629.1	Myotis daubentonii	Bat	Bat alphacoronavirus
Pro	ccc	35	0.004	0.4118	NC_076629.1	Myotis daubentonii	Bat	Bat alphacoronavirus
Pro	ccg	13	0.0015	0.1529	NC_076629.1	Myotis daubentonii	Bat	Bat alphacoronavirus
Pro	cct	153	0.0173	1.8	NC_076629.1	Myotis daubentonii	Bat	Bat alphacoronavirus
Arg	cga	16	0.0018	0.2918	NC_076629.1	Myotis daubentonii	Bat	Bat alphacoronavirus
Arg	cgc	58	0.0065	1.0578	NC_076629.1	Myotis daubentonii	Bat	Bat alphacoronavirus
Arg	cgg	16	0.0018	0.2918	NC_076629.1	Myotis daubentonii	Bat	Bat alphacoronavirus
Arg	cgt	95	0.0107	1.7325	NC_076629.1	Myotis daubentonii	Bat	Bat alphacoronavirus
Leu	cta	64	0.0072	0.4968	NC_076629.1	Myotis daubentonii	Bat	Bat alphacoronavirus
Leu	ctc	94	0.0106	0.7296	NC_076629.1	Myotis daubentonii	Bat	Bat alphacoronavirus
Leu	ctg	63	0.0071	0.489	NC_076629.1	Myotis daubentonii	Bat	Bat alphacoronavirus
Leu	ctt	259	0.0292	2.0103	NC_076629.1	Myotis daubentonii	Bat	Bat alphacoronavirus
Glu	gaa	194	0.0219	1.0543	NC_076629.1	Myotis daubentonii	Bat	Bat alphacoronavirus
Asp	gac	194	0.0219	0.7984	NC_076629.1	Myotis daubentonii	Bat	Bat alphacoronavirus
Glu	gag	174	0.0196	0.9457	NC_076629.1	Myotis daubentonii	Bat	Bat alphacoronavirus
Asp	gat	292	0.033	1.2016	NC_076629.1	Myotis daubentonii	Bat	Bat alphacoronavirus
Ala	gca	168	0.019	1.1667	NC_076629.1	Myotis daubentonii	Bat	Bat alphacoronavirus
Ala	gcc	103	0.0116	0.7153	NC_076629.1	Myotis daubentonii	Bat	Bat alphacoronavirus
Ala	gcg	20	0.0023	0.1389	NC_076629.1	Myotis daubentonii	Bat	Bat alphacoronavirus
Ala	gct	285	0.0322	1.9792	NC_076629.1	Myotis daubentonii	Bat	Bat alphacoronavirus
Gly	gga	68	0.0077	0.465	NC_076629.1	Myotis daubentonii	Bat	Bat alphacoronavirus
Gly	ggc	144	0.0163	0.9846	NC_076629.1	Myotis daubentonii	Bat	Bat alphacoronavirus
Gly	ggg	29	0.0033	0.1983	NC_076629.1	Myotis daubentonii	Bat	Bat alphacoronavirus
Gly	ggt	344	0.0388	2.3521	NC_076629.1	Myotis daubentonii	Bat	Bat alphacoronavirus
Val	gta	114	0.0129	0.5595	NC_076629.1	Myotis daubentonii	Bat	Bat alphacoronavirus
Val	gtc	171	0.0193	0.8393	NC_076629.1	Myotis daubentonii	Bat	Bat alphacoronavirus
Val	gtg	125	0.0141	0.6135	NC_076629.1	Myotis daubentonii	Bat	Bat alphacoronavirus
Val	gtt	405	0.0457	1.9877	NC_076629.1	Myotis daubentonii	Bat	Bat alphacoronavirus
Stp	taa	4	0.0005	2.4	NC_076629.1	Myotis daubentonii	Bat	Bat alphacoronavirus
Tyr	tac	151	0.0171	0.719	NC_076629.1	Myotis daubentonii	Bat	Bat alphacoronavirus
Stp	tag	0	0	0	NC_076629.1	Myotis daubentonii	Bat	Bat alphacoronavirus
Tyr	tat	269	0.0304	1.281	NC_076629.1	Myotis daubentonii	Bat	Bat alphacoronavirus
Ser	tca	139	0.0157	1.214	NC_076629.1	Myotis daubentonii	Bat	Bat alphacoronavirus
Ser	tcc	87	0.0098	0.7598	NC_076629.1	Myotis daubentonii	Bat	Bat alphacoronavirus
Ser	tcg	17	0.0019	0.1485	NC_076629.1	Myotis daubentonii	Bat	Bat alphacoronavirus
Ser	tct	215	0.0243	1.8777	NC_076629.1	Myotis daubentonii	Bat	Bat alphacoronavirus
Stp	tga	1	0.0001	0.6	NC_076629.1	Myotis daubentonii	Bat	Bat alphacoronavirus
Cys	tgc	94	0.0106	0.6309	NC_076629.1	Myotis daubentonii	Bat	Bat alphacoronavirus
Trp	tgg	106	0.012	1	NC_076629.1	Myotis daubentonii	Bat	Bat alphacoronavirus
Cys	tgt	204	0.023	1.3691	NC_076629.1	Myotis daubentonii	Bat	Bat alphacoronavirus
Leu	tta	104	0.0117	0.8072	NC_076629.1	Myotis daubentonii	Bat	Bat alphacoronavirus
Phe	ttc	161	0.0182	0.6694	NC_076629.1	Myotis daubentonii	Bat	Bat alphacoronavirus
Leu	ttg	189	0.0213	1.467	NC_076629.1	Myotis daubentonii	Bat	Bat alphacoronavirus
Phe	ttt	320	0.0361	1.3306	NC_076629.1	Myotis daubentonii	Bat	Bat alphacoronavirus
Lys	aaa	174	0.0197	0.7296	NC_055953.1	Desmodus rotundus	Bat	Bat alphacoronavirus
Asn	aac	164	0.0186	0.6964	NC_055953.1	Desmodus rotundus	Bat	Bat alphacoronavirus
Lys	aag	303	0.0344	1.2704	NC_055953.1	Desmodus rotundus	Bat	Bat alphacoronavirus
Asn	aat	307	0.0348	1.3036	NC_055953.1	Desmodus rotundus	Bat	Bat alphacoronavirus
Thr	aca	139	0.0158	1.0183	NC_055953.1	Desmodus rotundus	Bat	Bat alphacoronavirus
Thr	acc	97	0.011	0.7106	NC_055953.1	Desmodus rotundus	Bat	Bat alphacoronavirus
Thr	acg	59	0.0067	0.4322	NC_055953.1	Desmodus rotundus	Bat	Bat alphacoronavirus
Thr	act	251	0.0285	1.8388	NC_055953.1	Desmodus rotundus	Bat	Bat alphacoronavirus
Arg	aga	56	0.0063	1.006	NC_055953.1	Desmodus rotundus	Bat	Bat alphacoronavirus
Ser	agc	77	0.0087	0.7476	NC_055953.1	Desmodus rotundus	Bat	Bat alphacoronavirus
Arg	agg	49	0.0056	0.8802	NC_055953.1	Desmodus rotundus	Bat	Bat alphacoronavirus
Ser	agt	142	0.0161	1.3786	NC_055953.1	Desmodus rotundus	Bat	Bat alphacoronavirus
Ile	ata	102	0.0116	0.6923	NC_055953.1	Desmodus rotundus	Bat	Bat alphacoronavirus
Ile	atc	73	0.0083	0.4955	NC_055953.1	Desmodus rotundus	Bat	Bat alphacoronavirus
Met	atg	190	0.0215	1	NC_055953.1	Desmodus rotundus	Bat	Bat alphacoronavirus
Ile	att	267	0.0303	1.8122	NC_055953.1	Desmodus rotundus	Bat	Bat alphacoronavirus
Gln	caa	101	0.0115	0.7214	NC_055953.1	Desmodus rotundus	Bat	Bat alphacoronavirus
His	cac	71	0.0081	0.8452	NC_055953.1	Desmodus rotundus	Bat	Bat alphacoronavirus
Gln	cag	179	0.0203	1.2786	NC_055953.1	Desmodus rotundus	Bat	Bat alphacoronavirus
His	cat	97	0.011	1.1548	NC_055953.1	Desmodus rotundus	Bat	Bat alphacoronavirus
Pro	cca	85	0.0096	1.1075	NC_055953.1	Desmodus rotundus	Bat	Bat alphacoronavirus
Pro	ccc	51	0.0058	0.6645	NC_055953.1	Desmodus rotundus	Bat	Bat alphacoronavirus
Pro	ccg	11	0.0012	0.1433	NC_055953.1	Desmodus rotundus	Bat	Bat alphacoronavirus
Pro	cct	160	0.0181	2.0847	NC_055953.1	Desmodus rotundus	Bat	Bat alphacoronavirus
Arg	cga	13	0.0015	0.2335	NC_055953.1	Desmodus rotundus	Bat	Bat alphacoronavirus
Arg	cgc	75	0.0085	1.3473	NC_055953.1	Desmodus rotundus	Bat	Bat alphacoronavirus
Arg	cgg	17	0.0019	0.3054	NC_055953.1	Desmodus rotundus	Bat	Bat alphacoronavirus
Arg	cgt	124	0.0141	2.2275	NC_055953.1	Desmodus rotundus	Bat	Bat alphacoronavirus
Leu	cta	25	0.0028	0.2046	NC_055953.1	Desmodus rotundus	Bat	Bat alphacoronavirus
Leu	ctc	78	0.0088	0.6385	NC_055953.1	Desmodus rotundus	Bat	Bat alphacoronavirus
Leu	ctg	94	0.0107	0.7694	NC_055953.1	Desmodus rotundus	Bat	Bat alphacoronavirus
Leu	ctt	270	0.0306	2.2101	NC_055953.1	Desmodus rotundus	Bat	Bat alphacoronavirus
Glu	gaa	155	0.0176	0.8659	NC_055953.1	Desmodus rotundus	Bat	Bat alphacoronavirus
Asp	gac	200	0.0227	0.8214	NC_055953.1	Desmodus rotundus	Bat	Bat alphacoronavirus
Glu	gag	203	0.023	1.1341	NC_055953.1	Desmodus rotundus	Bat	Bat alphacoronavirus
Asp	gat	287	0.0325	1.1786	NC_055953.1	Desmodus rotundus	Bat	Bat alphacoronavirus
Ala	gca	142	0.0161	0.8847	NC_055953.1	Desmodus rotundus	Bat	Bat alphacoronavirus
Ala	gcc	140	0.0159	0.8723	NC_055953.1	Desmodus rotundus	Bat	Bat alphacoronavirus
Ala	gcg	58	0.0066	0.3614	NC_055953.1	Desmodus rotundus	Bat	Bat alphacoronavirus
Ala	gct	302	0.0342	1.8816	NC_055953.1	Desmodus rotundus	Bat	Bat alphacoronavirus
Gly	gga	48	0.0054	0.3351	NC_055953.1	Desmodus rotundus	Bat	Bat alphacoronavirus
Gly	ggc	140	0.0159	0.9773	NC_055953.1	Desmodus rotundus	Bat	Bat alphacoronavirus
Gly	ggg	31	0.0035	0.2164	NC_055953.1	Desmodus rotundus	Bat	Bat alphacoronavirus
Gly	ggt	354	0.0401	2.4712	NC_055953.1	Desmodus rotundus	Bat	Bat alphacoronavirus
Val	gta	82	0.0093	0.3706	NC_055953.1	Desmodus rotundus	Bat	Bat alphacoronavirus
Val	gtc	154	0.0175	0.696	NC_055953.1	Desmodus rotundus	Bat	Bat alphacoronavirus
Val	gtg	207	0.0235	0.9356	NC_055953.1	Desmodus rotundus	Bat	Bat alphacoronavirus
Val	gtt	442	0.0501	1.9977	NC_055953.1	Desmodus rotundus	Bat	Bat alphacoronavirus
Stp	taa	4	0.0005	2.4	NC_055953.1	Desmodus rotundus	Bat	Bat alphacoronavirus
Tyr	tac	162	0.0184	0.7751	NC_055953.1	Desmodus rotundus	Bat	Bat alphacoronavirus
Stp	tag	0	0	0	NC_055953.1	Desmodus rotundus	Bat	Bat alphacoronavirus
Tyr	tat	256	0.029	1.2249	NC_055953.1	Desmodus rotundus	Bat	Bat alphacoronavirus
Ser	tca	97	0.011	0.9417	NC_055953.1	Desmodus rotundus	Bat	Bat alphacoronavirus
Ser	tcc	76	0.0086	0.7379	NC_055953.1	Desmodus rotundus	Bat	Bat alphacoronavirus
Ser	tcg	33	0.0037	0.3204	NC_055953.1	Desmodus rotundus	Bat	Bat alphacoronavirus
Ser	tct	193	0.0219	1.8738	NC_055953.1	Desmodus rotundus	Bat	Bat alphacoronavirus
Stp	tga	1	0.0001	0.6	NC_055953.1	Desmodus rotundus	Bat	Bat alphacoronavirus
Cys	tgc	111	0.0126	0.7603	NC_055953.1	Desmodus rotundus	Bat	Bat alphacoronavirus
Trp	tgg	123	0.0139	1	NC_055953.1	Desmodus rotundus	Bat	Bat alphacoronavirus
Cys	tgt	181	0.0205	1.2397	NC_055953.1	Desmodus rotundus	Bat	Bat alphacoronavirus
Leu	tta	76	0.0086	0.6221	NC_055953.1	Desmodus rotundus	Bat	Bat alphacoronavirus
Phe	ttc	116	0.0132	0.4936	NC_055953.1	Desmodus rotundus	Bat	Bat alphacoronavirus
Leu	ttg	190	0.0215	1.5553	NC_055953.1	Desmodus rotundus	Bat	Bat alphacoronavirus
Phe	ttt	354	0.0401	1.5064	NC_055953.1	Desmodus rotundus	Bat	Bat alphacoronavirus
Lys	aaa	311	0.0351	1.1916	NC_032107.1	Triaenops afer	Bat	NL63-related bat coronavirus
Asn	aac	169	0.0191	0.664	NC_032107.1	Triaenops afer	Bat	NL63-related bat coronavirus
Lys	aag	211	0.0238	0.8084	NC_032107.1	Triaenops afer	Bat	NL63-related bat coronavirus
Asn	aat	340	0.0384	1.336	NC_032107.1	Triaenops afer	Bat	NL63-related bat coronavirus
Thr	aca	173	0.0196	1.3156	NC_032107.1	Triaenops afer	Bat	NL63-related bat coronavirus
Thr	acc	83	0.0094	0.6312	NC_032107.1	Triaenops afer	Bat	NL63-related bat coronavirus
Thr	acg	32	0.0036	0.2433	NC_032107.1	Triaenops afer	Bat	NL63-related bat coronavirus
Thr	act	238	0.0269	1.8099	NC_032107.1	Triaenops afer	Bat	NL63-related bat coronavirus
Arg	aga	78	0.0088	1.4904	NC_032107.1	Triaenops afer	Bat	NL63-related bat coronavirus
Ser	agc	50	0.0057	0.4412	NC_032107.1	Triaenops afer	Bat	NL63-related bat coronavirus
Arg	agg	47	0.0053	0.8981	NC_032107.1	Triaenops afer	Bat	NL63-related bat coronavirus
Ser	agt	183	0.0207	1.6147	NC_032107.1	Triaenops afer	Bat	NL63-related bat coronavirus
Ile	ata	105	0.0119	0.7536	NC_032107.1	Triaenops afer	Bat	NL63-related bat coronavirus
Ile	atc	62	0.007	0.445	NC_032107.1	Triaenops afer	Bat	NL63-related bat coronavirus
Met	atg	172	0.0194	1	NC_032107.1	Triaenops afer	Bat	NL63-related bat coronavirus
Ile	att	251	0.0284	1.8014	NC_032107.1	Triaenops afer	Bat	NL63-related bat coronavirus
Gln	caa	180	0.0203	1.295	NC_032107.1	Triaenops afer	Bat	NL63-related bat coronavirus
His	cac	51	0.0058	0.6755	NC_032107.1	Triaenops afer	Bat	NL63-related bat coronavirus
Gln	cag	98	0.0111	0.705	NC_032107.1	Triaenops afer	Bat	NL63-related bat coronavirus
His	cat	100	0.0113	1.3245	NC_032107.1	Triaenops afer	Bat	NL63-related bat coronavirus
Pro	cca	105	0.0119	1.2689	NC_032107.1	Triaenops afer	Bat	NL63-related bat coronavirus
Pro	ccc	33	0.0037	0.3988	NC_032107.1	Triaenops afer	Bat	NL63-related bat coronavirus
Pro	ccg	22	0.0025	0.2659	NC_032107.1	Triaenops afer	Bat	NL63-related bat coronavirus
Pro	cct	171	0.0193	2.0665	NC_032107.1	Triaenops afer	Bat	NL63-related bat coronavirus
Arg	cga	14	0.0016	0.2675	NC_032107.1	Triaenops afer	Bat	NL63-related bat coronavirus
Arg	cgc	36	0.0041	0.6879	NC_032107.1	Triaenops afer	Bat	NL63-related bat coronavirus
Arg	cgg	12	0.0014	0.2293	NC_032107.1	Triaenops afer	Bat	NL63-related bat coronavirus
Arg	cgt	127	0.0144	2.4268	NC_032107.1	Triaenops afer	Bat	NL63-related bat coronavirus
Leu	cta	53	0.006	0.3945	NC_032107.1	Triaenops afer	Bat	NL63-related bat coronavirus
Leu	ctc	80	0.009	0.5955	NC_032107.1	Triaenops afer	Bat	NL63-related bat coronavirus
Leu	ctg	47	0.0053	0.3499	NC_032107.1	Triaenops afer	Bat	NL63-related bat coronavirus
Leu	ctt	219	0.0247	1.6303	NC_032107.1	Triaenops afer	Bat	NL63-related bat coronavirus
Glu	gaa	212	0.024	1.2544	NC_032107.1	Triaenops afer	Bat	NL63-related bat coronavirus
Asp	gac	195	0.022	0.7784	NC_032107.1	Triaenops afer	Bat	NL63-related bat coronavirus
Glu	gag	126	0.0142	0.7456	NC_032107.1	Triaenops afer	Bat	NL63-related bat coronavirus
Asp	gat	306	0.0346	1.2216	NC_032107.1	Triaenops afer	Bat	NL63-related bat coronavirus
Ala	gca	148	0.0167	1.0225	NC_032107.1	Triaenops afer	Bat	NL63-related bat coronavirus
Ala	gcc	98	0.0111	0.677	NC_032107.1	Triaenops afer	Bat	NL63-related bat coronavirus
Ala	gcg	34	0.0038	0.2349	NC_032107.1	Triaenops afer	Bat	NL63-related bat coronavirus
Ala	gct	299	0.0338	2.0656	NC_032107.1	Triaenops afer	Bat	NL63-related bat coronavirus
Gly	gga	39	0.0044	0.2746	NC_032107.1	Triaenops afer	Bat	NL63-related bat coronavirus
Gly	ggc	108	0.0122	0.7606	NC_032107.1	Triaenops afer	Bat	NL63-related bat coronavirus
Gly	ggg	20	0.0023	0.1408	NC_032107.1	Triaenops afer	Bat	NL63-related bat coronavirus
Gly	ggt	401	0.0453	2.8239	NC_032107.1	Triaenops afer	Bat	NL63-related bat coronavirus
Val	gta	66	0.0075	0.3088	NC_032107.1	Triaenops afer	Bat	NL63-related bat coronavirus
Val	gtc	138	0.0156	0.6456	NC_032107.1	Triaenops afer	Bat	NL63-related bat coronavirus
Val	gtg	124	0.014	0.5801	NC_032107.1	Triaenops afer	Bat	NL63-related bat coronavirus
Val	gtt	527	0.0596	2.4655	NC_032107.1	Triaenops afer	Bat	NL63-related bat coronavirus
Stp	taa	4	0.0005	2.4	NC_032107.1	Triaenops afer	Bat	NL63-related bat coronavirus
Tyr	tac	130	0.0147	0.6684	NC_032107.1	Triaenops afer	Bat	NL63-related bat coronavirus
Stp	tag	0	0	0	NC_032107.1	Triaenops afer	Bat	NL63-related bat coronavirus
Tyr	tat	259	0.0293	1.3316	NC_032107.1	Triaenops afer	Bat	NL63-related bat coronavirus
Ser	tca	131	0.0148	1.1559	NC_032107.1	Triaenops afer	Bat	NL63-related bat coronavirus
Ser	tcc	63	0.0071	0.5559	NC_032107.1	Triaenops afer	Bat	NL63-related bat coronavirus
Ser	tcg	26	0.0029	0.2294	NC_032107.1	Triaenops afer	Bat	NL63-related bat coronavirus
Ser	tct	227	0.0257	2.0029	NC_032107.1	Triaenops afer	Bat	NL63-related bat coronavirus
Stp	tga	1	0.0001	0.6	NC_032107.1	Triaenops afer	Bat	NL63-related bat coronavirus
Cys	tgc	56	0.0063	0.4	NC_032107.1	Triaenops afer	Bat	NL63-related bat coronavirus
Trp	tgg	111	0.0125	1	NC_032107.1	Triaenops afer	Bat	NL63-related bat coronavirus
Cys	tgt	224	0.0253	1.6	NC_032107.1	Triaenops afer	Bat	NL63-related bat coronavirus
Leu	tta	141	0.0159	1.0496	NC_032107.1	Triaenops afer	Bat	NL63-related bat coronavirus
Phe	ttc	118	0.0133	0.4701	NC_032107.1	Triaenops afer	Bat	NL63-related bat coronavirus
Leu	ttg	266	0.0301	1.9801	NC_032107.1	Triaenops afer	Bat	NL63-related bat coronavirus
Phe	ttt	384	0.0434	1.5299	NC_032107.1	Triaenops afer	Bat	NL63-related bat coronavirus
Lys	aaa	190	0.0221	0.8155	NC_032730.1	Rattus norvegicus	Rat	Lucheng Rn rat coronavirus
Asn	aac	114	0.0132	0.473	NC_032730.1	Rattus norvegicus	Rat	Lucheng Rn rat coronavirus
Lys	aag	276	0.0321	1.1845	NC_032730.1	Rattus norvegicus	Rat	Lucheng Rn rat coronavirus
Asn	aat	368	0.0428	1.527	NC_032730.1	Rattus norvegicus	Rat	Lucheng Rn rat coronavirus
Thr	aca	144	0.0167	1.1098	NC_032730.1	Rattus norvegicus	Rat	Lucheng Rn rat coronavirus
Thr	acc	100	0.0116	0.7707	NC_032730.1	Rattus norvegicus	Rat	Lucheng Rn rat coronavirus
Thr	acg	42	0.0049	0.3237	NC_032730.1	Rattus norvegicus	Rat	Lucheng Rn rat coronavirus
Thr	act	233	0.0271	1.7958	NC_032730.1	Rattus norvegicus	Rat	Lucheng Rn rat coronavirus
Arg	aga	83	0.0096	1.6065	NC_032730.1	Rattus norvegicus	Rat	Lucheng Rn rat coronavirus
Ser	agc	72	0.0084	0.699	NC_032730.1	Rattus norvegicus	Rat	Lucheng Rn rat coronavirus
Arg	agg	45	0.0052	0.871	NC_032730.1	Rattus norvegicus	Rat	Lucheng Rn rat coronavirus
Ser	agt	177	0.0206	1.7184	NC_032730.1	Rattus norvegicus	Rat	Lucheng Rn rat coronavirus
Ile	ata	78	0.0091	0.5598	NC_032730.1	Rattus norvegicus	Rat	Lucheng Rn rat coronavirus
Ile	atc	53	0.0062	0.3804	NC_032730.1	Rattus norvegicus	Rat	Lucheng Rn rat coronavirus
Met	atg	187	0.0217	1	NC_032730.1	Rattus norvegicus	Rat	Lucheng Rn rat coronavirus
[truncated: 113 more rows]

## Sheet: Figure 1 B
AA	codon	eff	freq	RSCU	genome	host	host_group	name
Lys	aaa	228	0.0246	0.9249	NC_009020.1	Pipistrellus sp.	Bat	Pipistrellus bat coronavirus HKU5
Asn	aac	188	0.0203	0.746	NC_009020.1	Pipistrellus sp.	Bat	Pipistrellus bat coronavirus HKU5
Lys	aag	265	0.0286	1.0751	NC_009020.1	Pipistrellus sp.	Bat	Pipistrellus bat coronavirus HKU5
Asn	aat	316	0.0341	1.254	NC_009020.1	Pipistrellus sp.	Bat	Pipistrellus bat coronavirus HKU5
Thr	aca	158	0.017	0.9953	NC_009020.1	Pipistrellus sp.	Bat	Pipistrellus bat coronavirus HKU5
Thr	acc	114	0.0123	0.7181	NC_009020.1	Pipistrellus sp.	Bat	Pipistrellus bat coronavirus HKU5
Thr	acg	70	0.0076	0.4409	NC_009020.1	Pipistrellus sp.	Bat	Pipistrellus bat coronavirus HKU5
Thr	act	293	0.0316	1.8457	NC_009020.1	Pipistrellus sp.	Bat	Pipistrellus bat coronavirus HKU5
Arg	aga	91	0.0098	1.6106	NC_009020.1	Pipistrellus sp.	Bat	Pipistrellus bat coronavirus HKU5
Ser	agc	73	0.0079	0.6302	NC_009020.1	Pipistrellus sp.	Bat	Pipistrellus bat coronavirus HKU5
Arg	agg	54	0.0058	0.9558	NC_009020.1	Pipistrellus sp.	Bat	Pipistrellus bat coronavirus HKU5
Ser	agt	144	0.0155	1.2432	NC_009020.1	Pipistrellus sp.	Bat	Pipistrellus bat coronavirus HKU5
Ile	ata	103	0.0111	0.7288	NC_009020.1	Pipistrellus sp.	Bat	Pipistrellus bat coronavirus HKU5
Ile	atc	120	0.0129	0.8491	NC_009020.1	Pipistrellus sp.	Bat	Pipistrellus bat coronavirus HKU5
Met	atg	197	0.0213	1	NC_009020.1	Pipistrellus sp.	Bat	Pipistrellus bat coronavirus HKU5
Ile	att	201	0.0217	1.4222	NC_009020.1	Pipistrellus sp.	Bat	Pipistrellus bat coronavirus HKU5
Gln	caa	178	0.0192	1.0954	NC_009020.1	Pipistrellus sp.	Bat	Pipistrellus bat coronavirus HKU5
His	cac	67	0.0072	0.7283	NC_009020.1	Pipistrellus sp.	Bat	Pipistrellus bat coronavirus HKU5
Gln	cag	147	0.0159	0.9046	NC_009020.1	Pipistrellus sp.	Bat	Pipistrellus bat coronavirus HKU5
His	cat	117	0.0126	1.2717	NC_009020.1	Pipistrellus sp.	Bat	Pipistrellus bat coronavirus HKU5
Pro	cca	126	0.0136	1.2956	NC_009020.1	Pipistrellus sp.	Bat	Pipistrellus bat coronavirus HKU5
Pro	ccc	66	0.0071	0.6787	NC_009020.1	Pipistrellus sp.	Bat	Pipistrellus bat coronavirus HKU5
Pro	ccg	32	0.0035	0.329	NC_009020.1	Pipistrellus sp.	Bat	Pipistrellus bat coronavirus HKU5
Pro	cct	165	0.0178	1.6967	NC_009020.1	Pipistrellus sp.	Bat	Pipistrellus bat coronavirus HKU5
Arg	cga	20	0.0022	0.354	NC_009020.1	Pipistrellus sp.	Bat	Pipistrellus bat coronavirus HKU5
Arg	cgc	56	0.006	0.9912	NC_009020.1	Pipistrellus sp.	Bat	Pipistrellus bat coronavirus HKU5
Arg	cgg	24	0.0026	0.4248	NC_009020.1	Pipistrellus sp.	Bat	Pipistrellus bat coronavirus HKU5
Arg	cgt	94	0.0101	1.6637	NC_009020.1	Pipistrellus sp.	Bat	Pipistrellus bat coronavirus HKU5
Leu	cta	82	0.0088	0.5913	NC_009020.1	Pipistrellus sp.	Bat	Pipistrellus bat coronavirus HKU5
Leu	ctc	123	0.0133	0.887	NC_009020.1	Pipistrellus sp.	Bat	Pipistrellus bat coronavirus HKU5
Leu	ctg	107	0.0115	0.7716	NC_009020.1	Pipistrellus sp.	Bat	Pipistrellus bat coronavirus HKU5
Leu	ctt	254	0.0274	1.8317	NC_009020.1	Pipistrellus sp.	Bat	Pipistrellus bat coronavirus HKU5
Glu	gaa	221	0.0238	1.1662	NC_009020.1	Pipistrellus sp.	Bat	Pipistrellus bat coronavirus HKU5
Asp	gac	191	0.0206	0.7717	NC_009020.1	Pipistrellus sp.	Bat	Pipistrellus bat coronavirus HKU5
Glu	gag	158	0.017	0.8338	NC_009020.1	Pipistrellus sp.	Bat	Pipistrellus bat coronavirus HKU5
Asp	gat	304	0.0328	1.2283	NC_009020.1	Pipistrellus sp.	Bat	Pipistrellus bat coronavirus HKU5
Ala	gca	208	0.0224	1.1869	NC_009020.1	Pipistrellus sp.	Bat	Pipistrellus bat coronavirus HKU5
Ala	gcc	129	0.0139	0.7361	NC_009020.1	Pipistrellus sp.	Bat	Pipistrellus bat coronavirus HKU5
Ala	gcg	59	0.0064	0.3367	NC_009020.1	Pipistrellus sp.	Bat	Pipistrellus bat coronavirus HKU5
Ala	gct	305	0.0329	1.7404	NC_009020.1	Pipistrellus sp.	Bat	Pipistrellus bat coronavirus HKU5
Gly	gga	118	0.0127	0.8566	NC_009020.1	Pipistrellus sp.	Bat	Pipistrellus bat coronavirus HKU5
Gly	ggc	138	0.0149	1.0018	NC_009020.1	Pipistrellus sp.	Bat	Pipistrellus bat coronavirus HKU5
Gly	ggg	35	0.0038	0.2541	NC_009020.1	Pipistrellus sp.	Bat	Pipistrellus bat coronavirus HKU5
Gly	ggt	260	0.0281	1.8875	NC_009020.1	Pipistrellus sp.	Bat	Pipistrellus bat coronavirus HKU5
Val	gta	130	0.014	0.6295	NC_009020.1	Pipistrellus sp.	Bat	Pipistrellus bat coronavirus HKU5
Val	gtc	210	0.0227	1.0169	NC_009020.1	Pipistrellus sp.	Bat	Pipistrellus bat coronavirus HKU5
Val	gtg	178	0.0192	0.862	NC_009020.1	Pipistrellus sp.	Bat	Pipistrellus bat coronavirus HKU5
Val	gtt	308	0.0332	1.4915	NC_009020.1	Pipistrellus sp.	Bat	Pipistrellus bat coronavirus HKU5
Stp	taa	3	0.0003	1.8	NC_009020.1	Pipistrellus sp.	Bat	Pipistrellus bat coronavirus HKU5
Tyr	tac	197	0.0213	0.8603	NC_009020.1	Pipistrellus sp.	Bat	Pipistrellus bat coronavirus HKU5
Stp	tag	0	0	0	NC_009020.1	Pipistrellus sp.	Bat	Pipistrellus bat coronavirus HKU5
Tyr	tat	261	0.0282	1.1397	NC_009020.1	Pipistrellus sp.	Bat	Pipistrellus bat coronavirus HKU5
Ser	tca	147	0.0159	1.2691	NC_009020.1	Pipistrellus sp.	Bat	Pipistrellus bat coronavirus HKU5
Ser	tcc	96	0.0104	0.8288	NC_009020.1	Pipistrellus sp.	Bat	Pipistrellus bat coronavirus HKU5
Ser	tcg	46	0.005	0.3971	NC_009020.1	Pipistrellus sp.	Bat	Pipistrellus bat coronavirus HKU5
Ser	tct	189	0.0204	1.6317	NC_009020.1	Pipistrellus sp.	Bat	Pipistrellus bat coronavirus HKU5
Stp	tga	2	0.0002	1.2	NC_009020.1	Pipistrellus sp.	Bat	Pipistrellus bat coronavirus HKU5
Cys	tgc	111	0.012	0.7845	NC_009020.1	Pipistrellus sp.	Bat	Pipistrellus bat coronavirus HKU5
Trp	tgg	111	0.012	1	NC_009020.1	Pipistrellus sp.	Bat	Pipistrellus bat coronavirus HKU5
Cys	tgt	172	0.0186	1.2155	NC_009020.1	Pipistrellus sp.	Bat	Pipistrellus bat coronavirus HKU5
Leu	tta	125	0.0135	0.9014	NC_009020.1	Pipistrellus sp.	Bat	Pipistrellus bat coronavirus HKU5
Phe	ttc	211	0.0228	0.9569	NC_009020.1	Pipistrellus sp.	Bat	Pipistrellus bat coronavirus HKU5
Leu	ttg	141	0.0152	1.0168	NC_009020.1	Pipistrellus sp.	Bat	Pipistrellus bat coronavirus HKU5
Phe	ttt	230	0.0248	1.0431	NC_009020.1	Pipistrellus sp.	Bat	Pipistrellus bat coronavirus HKU5
Lys	aaa	274	0.0303	1.0682	NC_004718.3	Homo sapiens	Human	SARS coronavirus Tor2
Asn	aac	181	0.02	0.7403	NC_004718.3	Homo sapiens	Human	SARS coronavirus Tor2
Lys	aag	239	0.0264	0.9318	NC_004718.3	Homo sapiens	Human	SARS coronavirus Tor2
Asn	aat	308	0.034	1.2597	NC_004718.3	Homo sapiens	Human	SARS coronavirus Tor2
Thr	aca	257	0.0284	1.5938	NC_004718.3	Homo sapiens	Human	SARS coronavirus Tor2
Thr	acc	86	0.0095	0.5333	NC_004718.3	Homo sapiens	Human	SARS coronavirus Tor2
Thr	acg	27	0.003	0.1674	NC_004718.3	Homo sapiens	Human	SARS coronavirus Tor2
Thr	act	275	0.0304	1.7054	NC_004718.3	Homo sapiens	Human	SARS coronavirus Tor2
Arg	aga	120	0.0133	2.0809	NC_004718.3	Homo sapiens	Human	SARS coronavirus Tor2
Ser	agc	50	0.0055	0.4942	NC_004718.3	Homo sapiens	Human	SARS coronavirus Tor2
Arg	agg	52	0.0057	0.9017	NC_004718.3	Homo sapiens	Human	SARS coronavirus Tor2
Ser	agt	118	0.013	1.1664	NC_004718.3	Homo sapiens	Human	SARS coronavirus Tor2
Ile	ata	93	0.0103	0.6159	NC_004718.3	Homo sapiens	Human	SARS coronavirus Tor2
Ile	atc	98	0.0108	0.649	NC_004718.3	Homo sapiens	Human	SARS coronavirus Tor2
Met	atg	212	0.0234	1	NC_004718.3	Homo sapiens	Human	SARS coronavirus Tor2
Ile	att	262	0.0289	1.7351	NC_004718.3	Homo sapiens	Human	SARS coronavirus Tor2
Gln	caa	200	0.0221	1.2195	NC_004718.3	Homo sapiens	Human	SARS coronavirus Tor2
His	cac	61	0.0067	0.6667	NC_004718.3	Homo sapiens	Human	SARS coronavirus Tor2
Gln	cag	128	0.0141	0.7805	NC_004718.3	Homo sapiens	Human	SARS coronavirus Tor2
His	cat	122	0.0135	1.3333	NC_004718.3	Homo sapiens	Human	SARS coronavirus Tor2
Pro	cca	156	0.0172	1.6911	NC_004718.3	Homo sapiens	Human	SARS coronavirus Tor2
Pro	ccc	37	0.0041	0.4011	NC_004718.3	Homo sapiens	Human	SARS coronavirus Tor2
Pro	ccg	13	0.0014	0.1409	NC_004718.3	Homo sapiens	Human	SARS coronavirus Tor2
Pro	cct	163	0.018	1.7669	NC_004718.3	Homo sapiens	Human	SARS coronavirus Tor2
Arg	cga	24	0.0027	0.4162	NC_004718.3	Homo sapiens	Human	SARS coronavirus Tor2
Arg	cgc	47	0.0052	0.815	NC_004718.3	Homo sapiens	Human	SARS coronavirus Tor2
Arg	cgg	6	0.0007	0.104	NC_004718.3	Homo sapiens	Human	SARS coronavirus Tor2
Arg	cgt	97	0.0107	1.6821	NC_004718.3	Homo sapiens	Human	SARS coronavirus Tor2
Leu	cta	90	0.0099	0.6406	NC_004718.3	Homo sapiens	Human	SARS coronavirus Tor2
Leu	ctc	118	0.013	0.8399	NC_004718.3	Homo sapiens	Human	SARS coronavirus Tor2
Leu	ctg	81	0.0089	0.5765	NC_004718.3	Homo sapiens	Human	SARS coronavirus Tor2
Leu	ctt	255	0.0282	1.8149	NC_004718.3	Homo sapiens	Human	SARS coronavirus Tor2
Glu	gaa	221	0.0244	1.0702	NC_004718.3	Homo sapiens	Human	SARS coronavirus Tor2
Asp	gac	181	0.02	0.7269	NC_004718.3	Homo sapiens	Human	SARS coronavirus Tor2
Glu	gag	192	0.0212	0.9298	NC_004718.3	Homo sapiens	Human	SARS coronavirus Tor2
Asp	gat	317	0.035	1.2731	NC_004718.3	Homo sapiens	Human	SARS coronavirus Tor2
Ala	gca	178	0.0197	1.0904	NC_004718.3	Homo sapiens	Human	SARS coronavirus Tor2
Ala	gcc	96	0.0106	0.5881	NC_004718.3	Homo sapiens	Human	SARS coronavirus Tor2
Ala	gcg	37	0.0041	0.2266	NC_004718.3	Homo sapiens	Human	SARS coronavirus Tor2
Ala	gct	342	0.0378	2.0949	NC_004718.3	Homo sapiens	Human	SARS coronavirus Tor2
Gly	gga	129	0.0143	0.9214	NC_004718.3	Homo sapiens	Human	SARS coronavirus Tor2
Gly	ggc	139	0.0154	0.9929	NC_004718.3	Homo sapiens	Human	SARS coronavirus Tor2
Gly	ggg	24	0.0027	0.1714	NC_004718.3	Homo sapiens	Human	SARS coronavirus Tor2
Gly	ggt	268	0.0296	1.9143	NC_004718.3	Homo sapiens	Human	SARS coronavirus Tor2
Val	gta	152	0.0168	0.8539	NC_004718.3	Homo sapiens	Human	SARS coronavirus Tor2
Val	gtc	126	0.0139	0.7079	NC_004718.3	Homo sapiens	Human	SARS coronavirus Tor2
Val	gtg	136	0.015	0.764	NC_004718.3	Homo sapiens	Human	SARS coronavirus Tor2
Val	gtt	298	0.0329	1.6742	NC_004718.3	Homo sapiens	Human	SARS coronavirus Tor2
Stp	taa	5	0.0006	3	NC_004718.3	Homo sapiens	Human	SARS coronavirus Tor2
Tyr	tac	177	0.0196	0.8806	NC_004718.3	Homo sapiens	Human	SARS coronavirus Tor2
Stp	tag	0	0	0	NC_004718.3	Homo sapiens	Human	SARS coronavirus Tor2
Tyr	tat	225	0.0249	1.1194	NC_004718.3	Homo sapiens	Human	SARS coronavirus Tor2
Ser	tca	176	0.0194	1.7397	NC_004718.3	Homo sapiens	Human	SARS coronavirus Tor2
Ser	tcc	42	0.0046	0.4152	NC_004718.3	Homo sapiens	Human	SARS coronavirus Tor2
Ser	tcg	20	0.0022	0.1977	NC_004718.3	Homo sapiens	Human	SARS coronavirus Tor2
Ser	tct	201	0.0222	1.9868	NC_004718.3	Homo sapiens	Human	SARS coronavirus Tor2
Stp	tga	0	0	0	NC_004718.3	Homo sapiens	Human	SARS coronavirus Tor2
Cys	tgc	100	0.011	0.7194	NC_004718.3	Homo sapiens	Human	SARS coronavirus Tor2
Trp	tgg	100	0.011	1	NC_004718.3	Homo sapiens	Human	SARS coronavirus Tor2
Cys	tgt	178	0.0197	1.2806	NC_004718.3	Homo sapiens	Human	SARS coronavirus Tor2
Leu	tta	149	0.0165	1.0605	NC_004718.3	Homo sapiens	Human	SARS coronavirus Tor2
Phe	ttc	170	0.0188	0.7675	NC_004718.3	Homo sapiens	Human	SARS coronavirus Tor2
Leu	ttg	150	0.0166	1.0676	NC_004718.3	Homo sapiens	Human	SARS coronavirus Tor2
Phe	ttt	273	0.0302	1.2325	NC_004718.3	Homo sapiens	Human	SARS coronavirus Tor2
Lys	aaa	245	0.0268	1.002	NC_038294.1	Homo sapiens	Human	Betacoronavirus England 1
Asn	aac	139	0.0152	0.584	NC_038294.1	Homo sapiens	Human	Betacoronavirus England 1
Lys	aag	244	0.0267	0.998	NC_038294.1	Homo sapiens	Human	Betacoronavirus England 1
Asn	aat	337	0.0368	1.416	NC_038294.1	Homo sapiens	Human	Betacoronavirus England 1
Thr	aca	182	0.0199	1.1592	NC_038294.1	Homo sapiens	Human	Betacoronavirus England 1
Thr	acc	111	0.0121	0.707	NC_038294.1	Homo sapiens	Human	Betacoronavirus England 1
Thr	acg	30	0.0033	0.1911	NC_038294.1	Homo sapiens	Human	Betacoronavirus England 1
Thr	act	305	0.0333	1.9427	NC_038294.1	Homo sapiens	Human	Betacoronavirus England 1
Arg	aga	73	0.008	1.3273	NC_038294.1	Homo sapiens	Human	Betacoronavirus England 1
Ser	agc	49	0.0054	0.423	NC_038294.1	Homo sapiens	Human	Betacoronavirus England 1
Arg	agg	45	0.0049	0.8182	NC_038294.1	Homo sapiens	Human	Betacoronavirus England 1
Ser	agt	157	0.0172	1.3554	NC_038294.1	Homo sapiens	Human	Betacoronavirus England 1
Ile	ata	109	0.0119	0.7381	NC_038294.1	Homo sapiens	Human	Betacoronavirus England 1
Ile	atc	81	0.0089	0.5485	NC_038294.1	Homo sapiens	Human	Betacoronavirus England 1
Met	atg	206	0.0225	1	NC_038294.1	Homo sapiens	Human	Betacoronavirus England 1
Ile	att	253	0.0277	1.7133	NC_038294.1	Homo sapiens	Human	Betacoronavirus England 1
Gln	caa	184	0.0201	1.1152	NC_038294.1	Homo sapiens	Human	Betacoronavirus England 1
His	cac	62	0.0068	0.6851	NC_038294.1	Homo sapiens	Human	Betacoronavirus England 1
Gln	cag	146	0.016	0.8848	NC_038294.1	Homo sapiens	Human	Betacoronavirus England 1
His	cat	119	0.013	1.3149	NC_038294.1	Homo sapiens	Human	Betacoronavirus England 1
Pro	cca	118	0.0129	1.226	NC_038294.1	Homo sapiens	Human	Betacoronavirus England 1
Pro	ccc	59	0.0064	0.613	NC_038294.1	Homo sapiens	Human	Betacoronavirus England 1
Pro	ccg	15	0.0016	0.1558	NC_038294.1	Homo sapiens	Human	Betacoronavirus England 1
Pro	cct	193	0.0211	2.0052	NC_038294.1	Homo sapiens	Human	Betacoronavirus England 1
Arg	cga	26	0.0028	0.4727	NC_038294.1	Homo sapiens	Human	Betacoronavirus England 1
Arg	cgc	57	0.0062	1.0364	NC_038294.1	Homo sapiens	Human	Betacoronavirus England 1
Arg	cgg	23	0.0025	0.4182	NC_038294.1	Homo sapiens	Human	Betacoronavirus England 1
Arg	cgt	106	0.0116	1.9273	NC_038294.1	Homo sapiens	Human	Betacoronavirus England 1
Leu	cta	62	0.0068	0.4526	NC_038294.1	Homo sapiens	Human	Betacoronavirus England 1
Leu	ctc	99	0.0108	0.7226	NC_038294.1	Homo sapiens	Human	Betacoronavirus England 1
Leu	ctg	62	0.0068	0.4526	NC_038294.1	Homo sapiens	Human	Betacoronavirus England 1
Leu	ctt	242	0.0265	1.7664	NC_038294.1	Homo sapiens	Human	Betacoronavirus England 1
Glu	gaa	186	0.0203	1.0508	NC_038294.1	Homo sapiens	Human	Betacoronavirus England 1
Asp	gac	171	0.0187	0.6923	NC_038294.1	Homo sapiens	Human	Betacoronavirus England 1
Glu	gag	168	0.0184	0.9492	NC_038294.1	Homo sapiens	Human	Betacoronavirus England 1
Asp	gat	323	0.0353	1.3077	NC_038294.1	Homo sapiens	Human	Betacoronavirus England 1
Ala	gca	161	0.0176	0.967	NC_038294.1	Homo sapiens	Human	Betacoronavirus England 1
Ala	gcc	107	0.0117	0.6426	NC_038294.1	Homo sapiens	Human	Betacoronavirus England 1
Ala	gcg	48	0.0052	0.2883	NC_038294.1	Homo sapiens	Human	Betacoronavirus England 1
Ala	gct	350	0.0383	2.1021	NC_038294.1	Homo sapiens	Human	Betacoronavirus England 1
Gly	gga	87	0.0095	0.635	NC_038294.1	Homo sapiens	Human	Betacoronavirus England 1
Gly	ggc	143	0.0156	1.0438	NC_038294.1	Homo sapiens	Human	Betacoronavirus England 1
Gly	ggg	40	0.0044	0.292	NC_038294.1	Homo sapiens	Human	Betacoronavirus England 1
Gly	ggt	278	0.0304	2.0292	NC_038294.1	Homo sapiens	Human	Betacoronavirus England 1
Val	gta	150	0.0164	0.7557	NC_038294.1	Homo sapiens	Human	Betacoronavirus England 1
Val	gtc	145	0.0159	0.7305	NC_038294.1	Homo sapiens	Human	Betacoronavirus England 1
Val	gtg	146	0.016	0.7355	NC_038294.1	Homo sapiens	Human	Betacoronavirus England 1
Val	gtt	353	0.0386	1.7783	NC_038294.1	Homo sapiens	Human	Betacoronavirus England 1
Stp	taa	2	0.0002	1.2	NC_038294.1	Homo sapiens	Human	Betacoronavirus England 1
Tyr	tac	168	0.0184	0.7517	NC_038294.1	Homo sapiens	Human	Betacoronavirus England 1
Stp	tag	2	0.0002	1.2	NC_038294.1	Homo sapiens	Human	Betacoronavirus England 1
Tyr	tat	279	0.0305	1.2483	NC_038294.1	Homo sapiens	Human	Betacoronavirus England 1
Ser	tca	137	0.015	1.1827	NC_038294.1	Homo sapiens	Human	Betacoronavirus England 1
Ser	tcc	85	0.0093	0.7338	NC_038294.1	Homo sapiens	Human	Betacoronavirus England 1
Ser	tcg	21	0.0023	0.1813	NC_038294.1	Homo sapiens	Human	Betacoronavirus England 1
Ser	tct	246	0.0269	2.1237	NC_038294.1	Homo sapiens	Human	Betacoronavirus England 1
Stp	tga	1	0.0001	0.6	NC_038294.1	Homo sapiens	Human	Betacoronavirus England 1
Cys	tgc	110	0.012	0.7857	NC_038294.1	Homo sapiens	Human	Betacoronavirus England 1
Trp	tgg	105	0.0115	1	NC_038294.1	Homo sapiens	Human	Betacoronavirus England 1
Cys	tgt	170	0.0186	1.2143	NC_038294.1	Homo sapiens	Human	Betacoronavirus England 1
Leu	tta	165	0.018	1.2044	NC_038294.1	Homo sapiens	Human	Betacoronavirus England 1
Phe	ttc	166	0.0181	0.7064	NC_038294.1	Homo sapiens	Human	Betacoronavirus England 1
Leu	ttg	192	0.021	1.4015	NC_038294.1	Homo sapiens	Human	Betacoronavirus England 1
Phe	ttt	304	0.0332	1.2936	NC_038294.1	Homo sapiens	Human	Betacoronavirus England 1
Lys	aaa	302	0.0325	1.1375	NC_025217.1	Hipposideros pratti	Bat	Bat Hp-betacoronavirus/Zhejiang2013
Asn	aac	205	0.0221	0.8087	NC_025217.1	Hipposideros pratti	Bat	Bat Hp-betacoronavirus/Zhejiang2013
Lys	aag	229	0.0247	0.8625	NC_025217.1	Hipposideros pratti	Bat	Bat Hp-betacoronavirus/Zhejiang2013
Asn	aat	302	0.0325	1.1913	NC_025217.1	Hipposideros pratti	Bat	Bat Hp-betacoronavirus/Zhejiang2013
Thr	aca	263	0.0283	1.5749	NC_025217.1	Hipposideros pratti	Bat	Bat Hp-betacoronavirus/Zhejiang2013
Thr	acc	95	0.0102	0.5689	NC_025217.1	Hipposideros pratti	Bat	Bat Hp-betacoronavirus/Zhejiang2013
Thr	acg	46	0.005	0.2754	NC_025217.1	Hipposideros pratti	Bat	Bat Hp-betacoronavirus/Zhejiang2013
Thr	act	264	0.0284	1.5808	NC_025217.1	Hipposideros pratti	Bat	Bat Hp-betacoronavirus/Zhejiang2013
Arg	aga	114	0.0123	1.9487	NC_025217.1	Hipposideros pratti	Bat	Bat Hp-betacoronavirus/Zhejiang2013
Ser	agc	72	0.0078	0.7164	NC_025217.1	Hipposideros pratti	Bat	Bat Hp-betacoronavirus/Zhejiang2013
Arg	agg	35	0.0038	0.5983	NC_025217.1	Hipposideros pratti	Bat	Bat Hp-betacoronavirus/Zhejiang2013
Ser	agt	139	0.015	1.3831	NC_025217.1	Hipposideros pratti	Bat	Bat Hp-betacoronavirus/Zhejiang2013
Ile	ata	111	0.0119	0.7416	NC_025217.1	Hipposideros pratti	Bat	Bat Hp-betacoronavirus/Zhejiang2013
Ile	atc	111	0.0119	0.7416	NC_025217.1	Hipposideros pratti	Bat	Bat Hp-betacoronavirus/Zhejiang2013
Met	atg	237	0.0255	1	NC_025217.1	Hipposideros pratti	Bat	Bat Hp-betacoronavirus/Zhejiang2013
Ile	att	227	0.0244	1.5167	NC_025217.1	Hipposideros pratti	Bat	Bat Hp-betacoronavirus/Zhejiang2013
Gln	caa	217	0.0234	1.2765	NC_025217.1	Hipposideros pratti	Bat	Bat Hp-betacoronavirus/Zhejiang2013
His	cac	75	0.0081	0.7937	NC_025217.1	Hipposideros pratti	Bat	Bat Hp-betacoronavirus/Zhejiang2013
Gln	cag	123	0.0132	0.7235	NC_025217.1	Hipposideros pratti	Bat	Bat Hp-betacoronavirus/Zhejiang2013
His	cat	114	0.0123	1.2063	NC_025217.1	Hipposideros pratti	Bat	Bat Hp-betacoronavirus/Zhejiang2013
Pro	cca	146	0.0157	1.509	NC_025217.1	Hipposideros pratti	Bat	Bat Hp-betacoronavirus/Zhejiang2013
Pro	ccc	48	0.0052	0.4961	NC_025217.1	Hipposideros pratti	Bat	Bat Hp-betacoronavirus/Zhejiang2013
Pro	ccg	25	0.0027	0.2584	NC_025217.1	Hipposideros pratti	Bat	Bat Hp-betacoronavirus/Zhejiang2013
Pro	cct	168	0.0181	1.7364	NC_025217.1	Hipposideros pratti	Bat	Bat Hp-betacoronavirus/Zhejiang2013
Arg	cga	20	0.0022	0.3419	NC_025217.1	Hipposideros pratti	Bat	Bat Hp-betacoronavirus/Zhejiang2013
Arg	cgc	60	0.0065	1.0256	NC_025217.1	Hipposideros pratti	Bat	Bat Hp-betacoronavirus/Zhejiang2013
Arg	cgg	13	0.0014	0.2222	NC_025217.1	Hipposideros pratti	Bat	Bat Hp-betacoronavirus/Zhejiang2013
Arg	cgt	109	0.0117	1.8632	NC_025217.1	Hipposideros pratti	Bat	Bat Hp-betacoronavirus/Zhejiang2013
Leu	cta	82	0.0088	0.6365	NC_025217.1	Hipposideros pratti	Bat	Bat Hp-betacoronavirus/Zhejiang2013
Leu	ctc	97	0.0104	0.7529	NC_025217.1	Hipposideros pratti	Bat	Bat Hp-betacoronavirus/Zhejiang2013
Leu	ctg	90	0.0097	0.6986	NC_025217.1	Hipposideros pratti	Bat	Bat Hp-betacoronavirus/Zhejiang2013
Leu	ctt	216	0.0233	1.6766	NC_025217.1	Hipposideros pratti	Bat	Bat Hp-betacoronavirus/Zhejiang2013
Glu	gaa	268	0.0289	1.3267	NC_025217.1	Hipposideros pratti	Bat	Bat Hp-betacoronavirus/Zhejiang2013
Asp	gac	237	0.0255	0.9294	NC_025217.1	Hipposideros pratti	Bat	Bat Hp-betacoronavirus/Zhejiang2013
Glu	gag	136	0.0146	0.6733	NC_025217.1	Hipposideros pratti	Bat	Bat Hp-betacoronavirus/Zhejiang2013
Asp	gat	273	0.0294	1.0706	NC_025217.1	Hipposideros pratti	Bat	Bat Hp-betacoronavirus/Zhejiang2013
Ala	gca	208	0.0224	1.2381	NC_025217.1	Hipposideros pratti	Bat	Bat Hp-betacoronavirus/Zhejiang2013
Ala	gcc	105	0.0113	0.625	NC_025217.1	Hipposideros pratti	Bat	Bat Hp-betacoronavirus/Zhejiang2013
Ala	gcg	49	0.0053	0.2917	NC_025217.1	Hipposideros pratti	Bat	Bat Hp-betacoronavirus/Zhejiang2013
Ala	gct	310	0.0334	1.8452	NC_025217.1	Hipposideros pratti	Bat	Bat Hp-betacoronavirus/Zhejiang2013
Gly	gga	120	0.0129	0.9006	NC_025217.1	Hipposideros pratti	Bat	Bat Hp-betacoronavirus/Zhejiang2013
Gly	ggc	116	0.0125	0.8705	NC_025217.1	Hipposideros pratti	Bat	Bat Hp-betacoronavirus/Zhejiang2013
Gly	ggg	37	0.004	0.2777	NC_025217.1	Hipposideros pratti	Bat	Bat Hp-betacoronavirus/Zhejiang2013
Gly	ggt	260	0.028	1.9512	NC_025217.1	Hipposideros pratti	Bat	Bat Hp-betacoronavirus/Zhejiang2013
Val	gta	169	0.0182	0.8106	NC_025217.1	Hipposideros pratti	Bat	Bat Hp-betacoronavirus/Zhejiang2013
Val	gtc	164	0.0177	0.7866	NC_025217.1	Hipposideros pratti	Bat	Bat Hp-betacoronavirus/Zhejiang2013
Val	gtg	204	0.022	0.9784	NC_025217.1	Hipposideros pratti	Bat	Bat Hp-betacoronavirus/Zhejiang2013
Val	gtt	297	0.032	1.4245	NC_025217.1	Hipposideros pratti	Bat	Bat Hp-betacoronavirus/Zhejiang2013
Stp	taa	3	0.0003	1.8	NC_025217.1	Hipposideros pratti	Bat	Bat Hp-betacoronavirus/Zhejiang2013
Tyr	tac	197	0.0212	0.912	NC_025217.1	Hipposideros pratti	Bat	Bat Hp-betacoronavirus/Zhejiang2013
Stp	tag	1	0.0001	0.6	NC_025217.1	Hipposideros pratti	Bat	Bat Hp-betacoronavirus/Zhejiang2013
Tyr	tat	235	0.0253	1.088	NC_025217.1	Hipposideros pratti	Bat	Bat Hp-betacoronavirus/Zhejiang2013
Ser	tca	133	0.0143	1.3234	NC_025217.1	Hipposideros pratti	Bat	Bat Hp-betacoronavirus/Zhejiang2013
Ser	tcc	47	0.0051	0.4677	NC_025217.1	Hipposideros pratti	Bat	Bat Hp-betacoronavirus/Zhejiang2013
Ser	tcg	30	0.0032	0.2985	NC_025217.1	Hipposideros pratti	Bat	Bat Hp-betacoronavirus/Zhejiang2013
Ser	tct	182	0.0196	1.8109	NC_025217.1	Hipposideros pratti	Bat	Bat Hp-betacoronavirus/Zhejiang2013
Stp	tga	1	0.0001	0.6	NC_025217.1	Hipposideros pratti	Bat	Bat Hp-betacoronavirus/Zhejiang2013
Cys	tgc	93	0.01	0.5962	NC_025217.1	Hipposideros pratti	Bat	Bat Hp-betacoronavirus/Zhejiang2013
Trp	tgg	102	0.011	1	NC_025217.1	Hipposideros pratti	Bat	Bat Hp-betacoronavirus/Zhejiang2013
Cys	tgt	219	0.0236	1.4038	NC_025217.1	Hipposideros pratti	Bat	Bat Hp-betacoronavirus/Zhejiang2013
Leu	tta	112	0.0121	0.8693	NC_025217.1	Hipposideros pratti	Bat	Bat Hp-betacoronavirus/Zhejiang2013
Phe	ttc	172	0.0185	0.7644	NC_025217.1	Hipposideros pratti	Bat	Bat Hp-betacoronavirus/Zhejiang2013
Leu	ttg	176	0.0189	1.3661	NC_025217.1	Hipposideros pratti	Bat	Bat Hp-betacoronavirus/Zhejiang2013
Phe	ttt	278	0.0299	1.2356	NC_025217.1	Hipposideros pratti	Bat	Bat Hp-betacoronavirus/Zhejiang2013
Lys	aaa	245	0.0268	1.0041	NC_019843.3	Homo sapiens	Human	Middle East respiratory syndrome-related coronavirus
Asn	aac	139	0.0152	0.5828	NC_019843.3	Homo sapiens	Human	Middle East respiratory syndrome-related coronavirus
Lys	aag	243	0.0266	0.9959	NC_019843.3	Homo sapiens	Human	Middle East respiratory syndrome-related coronavirus
Asn	aat	338	0.0369	1.4172	NC_019843.3	Homo sapiens	Human	Middle East respiratory syndrome-related coronavirus
Thr	aca	180	0.0197	1.1447	NC_019843.3	Homo sapiens	Human	Middle East respiratory syndrome-related coronavirus
Thr	acc	113	0.0123	0.7186	NC_019843.3	Homo sapiens	Human	Middle East respiratory syndrome-related coronavirus
Thr	acg	30	0.0033	0.1908	NC_019843.3	Homo sapiens	Human	Middle East respiratory syndrome-related coronavirus
Thr	act	306	0.0334	1.9459	NC_019843.3	Homo sapiens	Human	Middle East respiratory syndrome-related coronavirus
Arg	aga	71	0.0078	1.2909	NC_019843.3	Homo sapiens	Human	Middle East respiratory syndrome-related coronavirus
Ser	agc	53	0.0058	0.4582	NC_019843.3	Homo sapiens	Human	Middle East respiratory syndrome-related coronavirus
Arg	agg	47	0.0051	0.8545	NC_019843.3	Homo sapiens	Human	Middle East respiratory syndrome-related coronavirus
Ser	agt	152	0.0166	1.3141	NC_019843.3	Homo sapiens	Human	Middle East respiratory syndrome-related coronavirus
Ile	ata	108	0.0118	0.7314	NC_019843.3	Homo sapiens	Human	Middle East respiratory syndrome-related coronavirus
Ile	atc	82	0.009	0.5553	NC_019843.3	Homo sapiens	Human	Middle East respiratory syndrome-related coronavirus
Met	atg	207	0.0226	1	NC_019843.3	Homo sapiens	Human	Middle East respiratory syndrome-related coronavirus
Ile	att	253	0.0277	1.7133	NC_019843.3	Homo sapiens	Human	Middle East respiratory syndrome-related coronavirus
Gln	caa	184	0.0201	1.1084	NC_019843.3	Homo sapiens	Human	Middle East respiratory syndrome-related coronavirus
His	cac	61	0.0067	0.6816	NC_019843.3	Homo sapiens	Human	Middle East respiratory syndrome-related coronavirus
Gln	cag	148	0.0162	0.8916	NC_019843.3	Homo sapiens	Human	Middle East respiratory syndrome-related coronavirus
His	cat	118	0.0129	1.3184	NC_019843.3	Homo sapiens	Human	Middle East respiratory syndrome-related coronavirus
Pro	cca	119	0.013	1.2332	NC_019843.3	Homo sapiens	Human	Middle East respiratory syndrome-related coronavirus
Pro	ccc	58	0.0063	0.601	NC_019843.3	Homo sapiens	Human	Middle East respiratory syndrome-related coronavirus
Pro	ccg	15	0.0016	0.1554	NC_019843.3	Homo sapiens	Human	Middle East respiratory syndrome-related coronavirus
Pro	cct	194	0.0212	2.0104	NC_019843.3	Homo sapiens	Human	Middle East respiratory syndrome-related coronavirus
Arg	cga	26	0.0028	0.4727	NC_019843.3	Homo sapiens	Human	Middle East respiratory syndrome-related coronavirus
Arg	cgc	58	0.0063	1.0545	NC_019843.3	Homo sapiens	Human	Middle East respiratory syndrome-related coronavirus
Arg	cgg	23	0.0025	0.4182	NC_019843.3	Homo sapiens	Human	Middle East respiratory syndrome-related coronavirus
Arg	cgt	105	0.0115	1.9091	NC_019843.3	Homo sapiens	Human	Middle East respiratory syndrome-related coronavirus
Leu	cta	64	0.007	0.466	NC_019843.3	Homo sapiens	Human	Middle East respiratory syndrome-related coronavirus
Leu	ctc	98	0.0107	0.7136	NC_019843.3	Homo sapiens	Human	Middle East respiratory syndrome-related coronavirus
Leu	ctg	62	0.0068	0.4515	NC_019843.3	Homo sapiens	Human	Middle East respiratory syndrome-related coronavirus
Leu	ctt	243	0.0266	1.7694	NC_019843.3	Homo sapiens	Human	Middle East respiratory syndrome-related coronavirus
Glu	gaa	185	0.0202	1.0482	NC_019843.3	Homo sapiens	Human	Middle East respiratory syndrome-related coronavirus
Asp	gac	173	0.0189	0.7004	NC_019843.3	Homo sapiens	Human	Middle East respiratory syndrome-related coronavirus
Glu	gag	168	0.0184	0.9518	NC_019843.3	Homo sapiens	Human	Middle East respiratory syndrome-related coronavirus
Asp	gat	321	0.0351	1.2996	NC_019843.3	Homo sapiens	Human	Middle East respiratory syndrome-related coronavirus
Ala	gca	164	0.0179	0.982	NC_019843.3	Homo sapiens	Human	Middle East respiratory syndrome-related coronavirus
Ala	gcc	106	0.0116	0.6347	NC_019843.3	Homo sapiens	Human	Middle East respiratory syndrome-related coronavirus
Ala	gcg	48	0.0052	0.2874	NC_019843.3	Homo sapiens	Human	Middle East respiratory syndrome-related coronavirus
Ala	gct	350	0.0383	2.0958	NC_019843.3	Homo sapiens	Human	Middle East respiratory syndrome-related coronavirus
Gly	gga	87	0.0095	0.635	NC_019843.3	Homo sapiens	Human	Middle East respiratory syndrome-related coronavirus
Gly	ggc	143	0.0156	1.0438	NC_019843.3	Homo sapiens	Human	Middle East respiratory syndrome-related coronavirus
Gly	ggg	41	0.0045	0.2993	NC_019843.3	Homo sapiens	Human	Middle East respiratory syndrome-related coronavirus
Gly	ggt	277	0.0303	2.0219	NC_019843.3	Homo sapiens	Human	Middle East respiratory syndrome-related coronavirus
Val	gta	147	0.0161	0.7424	NC_019843.3	Homo sapiens	Human	Middle East respiratory syndrome-related coronavirus
Val	gtc	146	0.016	0.7374	NC_019843.3	Homo sapiens	Human	Middle East respiratory syndrome-related coronavirus
Val	gtg	147	0.0161	0.7424	NC_019843.3	Homo sapiens	Human	Middle East respiratory syndrome-related coronavirus
Val	gtt	352	0.0385	1.7778	NC_019843.3	Homo sapiens	Human	Middle East respiratory syndrome-related coronavirus
Stp	taa	2	0.0002	1.2	NC_019843.3	Homo sapiens	Human	Middle East respiratory syndrome-related coronavirus
Tyr	tac	168	0.0184	0.7517	NC_019843.3	Homo sapiens	Human	Middle East respiratory syndrome-related coronavirus
Stp	tag	2	0.0002	1.2	NC_019843.3	Homo sapiens	Human	Middle East respiratory syndrome-related coronavirus
Tyr	tat	279	0.0305	1.2483	NC_019843.3	Homo sapiens	Human	Middle East respiratory syndrome-related coronavirus
Ser	tca	138	0.0151	1.1931	NC_019843.3	Homo sapiens	Human	Middle East respiratory syndrome-related coronavirus
Ser	tcc	88	0.0096	0.7608	NC_019843.3	Homo sapiens	Human	Middle East respiratory syndrome-related coronavirus
Ser	tcg	19	0.0021	0.1643	NC_019843.3	Homo sapiens	Human	Middle East respiratory syndrome-related coronavirus
Ser	tct	244	0.0267	2.1095	NC_019843.3	Homo sapiens	Human	Middle East respiratory syndrome-related coronavirus
Stp	tga	1	0.0001	0.6	NC_019843.3	Homo sapiens	Human	Middle East respiratory syndrome-related coronavirus
Cys	tgc	111	0.0121	0.79	NC_019843.3	Homo sapiens	Human	Middle East respiratory syndrome-related coronavirus
Trp	tgg	105	0.0115	1	NC_019843.3	Homo sapiens	Human	Middle East respiratory syndrome-related coronavirus
Cys	tgt	170	0.0186	1.21	NC_019843.3	Homo sapiens	Human	Middle East respiratory syndrome-related coronavirus
Leu	tta	166	0.0181	1.2087	NC_019843.3	Homo sapiens	Human	Middle East respiratory syndrome-related coronavirus
Phe	ttc	165	0.018	0.7051	NC_019843.3	Homo sapiens	Human	Middle East respiratory syndrome-related coronavirus
Leu	ttg	191	0.0209	1.3908	NC_019843.3	Homo sapiens	Human	Middle East respiratory syndrome-related coronavirus
Phe	ttt	303	0.0331	1.2949	NC_019843.3	Homo sapiens	Human	Middle East respiratory syndrome-related coronavirus
Lys	aaa	196	0.0218	0.8653	NC_030886.1	Rousettus leschenaulti	Bat	Rousettus bat coronavirus
Asn	aac	224	0.0249	1.0113	NC_030886.1	Rousettus leschenaulti	Bat	Rousettus bat coronavirus
Lys	aag	257	0.0285	1.1347	NC_030886.1	Rousettus leschenaulti	Bat	Rousettus bat coronavirus
Asn	aat	219	0.0243	0.9887	NC_030886.1	Rousettus leschenaulti	Bat	Rousettus bat coronavirus
Thr	aca	202	0.0224	1.3444	NC_030886.1	Rousettus leschenaulti	Bat	Rousettus bat coronavirus
Thr	acc	114	0.0127	0.7587	NC_030886.1	Rousettus leschenaulti	Bat	Rousettus bat coronavirus
Thr	acg	69	0.0077	0.4592	NC_030886.1	Rousettus leschenaulti	Bat	Rousettus bat coronavirus
Thr	act	216	0.024	1.4376	NC_030886.1	Rousettus leschenaulti	Bat	Rousettus bat coronavirus
Arg	aga	52	0.0058	0.8643	NC_030886.1	Rousettus leschenaulti	Bat	Rousettus bat coronavirus
Ser	agc	97	0.0108	0.9557	NC_030886.1	Rousettus leschenaulti	Bat	Rousettus bat coronavirus
Arg	agg	56	0.0062	0.9307	NC_030886.1	Rousettus leschenaulti	Bat	Rousettus bat coronavirus
Ser	agt	128	0.0142	1.2611	NC_030886.1	Rousettus leschenaulti	Bat	Rousettus bat coronavirus
Ile	ata	141	0.0157	1.1589	NC_030886.1	Rousettus leschenaulti	Bat	Rousettus bat coronavirus
Ile	atc	64	0.0071	0.526	NC_030886.1	Rousettus leschenaulti	Bat	Rousettus bat coronavirus
Met	atg	206	0.0229	1	NC_030886.1	Rousettus leschenaulti	Bat	Rousettus bat coronavirus
Ile	att	160	0.0178	1.3151	NC_030886.1	Rousettus leschenaulti	Bat	Rousettus bat coronavirus
Gln	caa	137	0.0152	0.8984	NC_030886.1	Rousettus leschenaulti	Bat	Rousettus bat coronavirus
His	cac	61	0.0068	0.7349	NC_030886.1	Rousettus leschenaulti	Bat	Rousettus bat coronavirus
Gln	cag	168	0.0187	1.1016	NC_030886.1	Rousettus leschenaulti	Bat	Rousettus bat coronavirus
His	cat	105	0.0117	1.2651	NC_030886.1	Rousettus leschenaulti	Bat	Rousettus bat coronavirus
Pro	cca	143	0.0159	1.3684	NC_030886.1	Rousettus leschenaulti	Bat	Rousettus bat coronavirus
Pro	ccc	56	0.0062	0.5359	NC_030886.1	Rousettus leschenaulti	Bat	Rousettus bat coronavirus
Pro	ccg	60	0.0067	0.5742	NC_030886.1	Rousettus leschenaulti	Bat	Rousettus bat coronavirus
Pro	cct	159	0.0177	1.5215	NC_030886.1	Rousettus leschenaulti	Bat	Rousettus bat coronavirus
Arg	cga	17	0.0019	0.2825	NC_030886.1	Rousettus leschenaulti	Bat	Rousettus bat coronavirus
Arg	cgc	90	0.01	1.4958	NC_030886.1	Rousettus leschenaulti	Bat	Rousettus bat coronavirus
Arg	cgg	34	0.0038	0.5651	NC_030886.1	Rousettus leschenaulti	Bat	Rousettus bat coronavirus
Arg	cgt	112	0.0124	1.8615	NC_030886.1	Rousettus leschenaulti	Bat	Rousettus bat coronavirus
Leu	cta	109	0.0121	0.7712	NC_030886.1	Rousettus leschenaulti	Bat	Rousettus bat coronavirus
Leu	ctc	81	0.009	0.5731	NC_030886.1	Rousettus leschenaulti	Bat	Rousettus bat coronavirus
Leu	ctg	136	0.0151	0.9623	NC_030886.1	Rousettus leschenaulti	Bat	Rousettus bat coronavirus
Leu	ctt	176	0.0195	1.2453	NC_030886.1	Rousettus leschenaulti	Bat	Rousettus bat coronavirus
Glu	gaa	176	0.0195	0.9239	NC_030886.1	Rousettus leschenaulti	Bat	Rousettus bat coronavirus
Asp	gac	213	0.0236	0.9221	NC_030886.1	Rousettus leschenaulti	Bat	Rousettus bat coronavirus
Glu	gag	205	0.0228	1.0761	NC_030886.1	Rousettus leschenaulti	Bat	Rousettus bat coronavirus
Asp	gat	249	0.0276	1.0779	NC_030886.1	Rousettus leschenaulti	Bat	Rousettus bat coronavirus
Ala	gca	189	0.021	1.0862	NC_030886.1	Rousettus leschenaulti	Bat	Rousettus bat coronavirus
Ala	gcc	127	0.0141	0.7299	NC_030886.1	Rousettus leschenaulti	Bat	Rousettus bat coronavirus
Ala	gcg	78	0.0087	0.4483	NC_030886.1	Rousettus leschenaulti	Bat	Rousettus bat coronavirus
Ala	gct	302	0.0335	1.7356	NC_030886.1	Rousettus leschenaulti	Bat	Rousettus bat coronavirus
Gly	gga	92	0.0102	0.6467	NC_030886.1	Rousettus leschenaulti	Bat	Rousettus bat coronavirus
Gly	ggc	161	0.0179	1.1318	NC_030886.1	Rousettus leschenaulti	Bat	Rousettus bat coronavirus
Gly	ggg	47	0.0052	0.3304	NC_030886.1	Rousettus leschenaulti	Bat	Rousettus bat coronavirus
Gly	ggt	269	0.0299	1.891	NC_030886.1	Rousettus leschenaulti	Bat	Rousettus bat coronavirus
Val	gta	175	0.0194	0.783	NC_030886.1	Rousettus leschenaulti	Bat	Rousettus bat coronavirus
Val	gtc	118	0.0131	0.528	NC_030886.1	Rousettus leschenaulti	Bat	Rousettus bat coronavirus
Val	gtg	284	0.0315	1.2707	NC_030886.1	Rousettus leschenaulti	Bat	Rousettus bat coronavirus
Val	gtt	317	0.0352	1.4183	NC_030886.1	Rousettus leschenaulti	Bat	Rousettus bat coronavirus
Stp	taa	3	0.0003	1.8	NC_030886.1	Rousettus leschenaulti	Bat	Rousettus bat coronavirus
Tyr	tac	212	0.0235	0.9953	NC_030886.1	Rousettus leschenaulti	Bat	Rousettus bat coronavirus
Stp	tag	0	0	0	NC_030886.1	Rousettus leschenaulti	Bat	Rousettus bat coronavirus
Tyr	tat	214	0.0238	1.0047	NC_030886.1	Rousettus leschenaulti	Bat	Rousettus bat coronavirus
Ser	tca	105	0.0117	1.0345	NC_030886.1	Rousettus leschenaulti	Bat	Rousettus bat coronavirus
Ser	tcc	89	0.0099	0.8768	NC_030886.1	Rousettus leschenaulti	Bat	Rousettus bat coronavirus
Ser	tcg	33	0.0037	0.3251	NC_030886.1	Rousettus leschenaulti	Bat	Rousettus bat coronavirus
Ser	tct	157	0.0174	1.5468	NC_030886.1	Rousettus leschenaulti	Bat	Rousettus bat coronavirus
Stp	tga	2	0.0002	1.2	NC_030886.1	Rousettus leschenaulti	Bat	Rousettus bat coronavirus
Cys	tgc	119	0.0132	0.8351	NC_030886.1	Rousettus leschenaulti	Bat	Rousettus bat coronavirus
Trp	tgg	121	0.0134	1	NC_030886.1	Rousettus leschenaulti	Bat	Rousettus bat coronavirus
Cys	tgt	166	0.0184	1.1649	NC_030886.1	Rousettus leschenaulti	Bat	Rousettus bat coronavirus
Leu	tta	133	0.0148	0.941	NC_030886.1	Rousettus leschenaulti	Bat	Rousettus bat coronavirus
Phe	ttc	105	0.0117	0.533	NC_030886.1	Rousettus leschenaulti	Bat	Rousettus bat coronavirus
Leu	ttg	213	0.0236	1.5071	NC_030886.1	Rousettus leschenaulti	Bat	Rousettus bat coronavirus
Phe	ttt	289	0.0321	1.467	NC_030886.1	Rousettus leschenaulti	Bat	Rousettus bat coronavirus
Lys	aaa	316	0.0343	1.1554	NC_039207.1	Erinaceus europaeus	Hedgehog	Betacoronavirus Erinaceus/VMC/DEU/2012
Asn	aac	104	0.0113	0.3917	NC_039207.1	Erinaceus europaeus	Hedgehog	Betacoronavirus Erinaceus/VMC/DEU/2012
Lys	aag	231	0.0251	0.8446	NC_039207.1	Erinaceus europaeus	Hedgehog	Betacoronavirus Erinaceus/VMC/DEU/2012
Asn	aat	427	0.0464	1.6083	NC_039207.1	Erinaceus europaeus	Hedgehog	Betacoronavirus Erinaceus/VMC/DEU/2012
Thr	aca	222	0.0241	1.6536	NC_039207.1	Erinaceus europaeus	Hedgehog	Betacoronavirus Erinaceus/VMC/DEU/2012
Thr	acc	73	0.0079	0.5438	NC_039207.1	Erinaceus europaeus	Hedgehog	Betacoronavirus Erinaceus/VMC/DEU/2012
Thr	acg	34	0.0037	0.2533	NC_039207.1	Erinaceus europaeus	Hedgehog	Betacoronavirus Erinaceus/VMC/DEU/2012
Thr	act	208	0.0226	1.5493	NC_039207.1	Erinaceus europaeus	Hedgehog	Betacoronavirus Erinaceus/VMC/DEU/2012
Arg	aga	107	0.0116	2.1258	NC_039207.1	Erinaceus europaeus	Hedgehog	Betacoronavirus Erinaceus/VMC/DEU/2012
Ser	agc	55	0.006	0.4708	NC_039207.1	Erinaceus europaeus	Hedgehog	Betacoronavirus Erinaceus/VMC/DEU/2012
Arg	agg	49	0.0053	0.9735	NC_039207.1	Erinaceus europaeus	Hedgehog	Betacoronavirus Erinaceus/VMC/DEU/2012
Ser	agt	191	0.0207	1.6348	NC_039207.1	Erinaceus europaeus	Hedgehog	Betacoronavirus Erinaceus/VMC/DEU/2012
Ile	ata	179	0.0194	1.2786	NC_039207.1	Erinaceus europaeus	Hedgehog	Betacoronavirus Erinaceus/VMC/DEU/2012
Ile	atc	47	0.0051	0.3357	NC_039207.1	Erinaceus europaeus	Hedgehog	Betacoronavirus Erinaceus/VMC/DEU/2012
Met	atg	225	0.0244	1	NC_039207.1	Erinaceus europaeus	Hedgehog	Betacoronavirus Erinaceus/VMC/DEU/2012
Ile	att	194	0.0211	1.3857	NC_039207.1	Erinaceus europaeus	Hedgehog	Betacoronavirus Erinaceus/VMC/DEU/2012
Gln	caa	202	0.0219	1.206	NC_039207.1	Erinaceus europaeus	Hedgehog	Betacoronavirus Erinaceus/VMC/DEU/2012
His	cac	35	0.0038	0.3825	NC_039207.1	Erinaceus europaeus	Hedgehog	Betacoronavirus Erinaceus/VMC/DEU/2012
Gln	cag	133	0.0144	0.794	NC_039207.1	Erinaceus europaeus	Hedgehog	Betacoronavirus Erinaceus/VMC/DEU/2012
His	cat	148	0.0161	1.6175	NC_039207.1	Erinaceus europaeus	Hedgehog	Betacoronavirus Erinaceus/VMC/DEU/2012
Pro	cca	144	0.0156	1.5824	NC_039207.1	Erinaceus europaeus	Hedgehog	Betacoronavirus Erinaceus/VMC/DEU/2012
Pro	ccc	38	0.0041	0.4176	NC_039207.1	Erinaceus europaeus	Hedgehog	Betacoronavirus Erinaceus/VMC/DEU/2012
Pro	ccg	22	0.0024	0.2418	NC_039207.1	Erinaceus europaeus	Hedgehog	Betacoronavirus Erinaceus/VMC/DEU/2012
Pro	cct	160	0.0174	1.7582	NC_039207.1	Erinaceus europaeus	Hedgehog	Betacoronavirus Erinaceus/VMC/DEU/2012
Arg	cga	20	0.0022	0.3974	NC_039207.1	Erinaceus europaeus	Hedgehog	Betacoronavirus Erinaceus/VMC/DEU/2012
Arg	cgc	36	0.0039	0.7152	NC_039207.1	Erinaceus europaeus	Hedgehog	Betacoronavirus Erinaceus/VMC/DEU/2012
Arg	cgg	8	0.0009	0.1589	NC_039207.1	Erinaceus europaeus	Hedgehog	Betacoronavirus Erinaceus/VMC/DEU/2012
Arg	cgt	82	0.0089	1.6291	NC_039207.1	Erinaceus europaeus	Hedgehog	Betacoronavirus Erinaceus/VMC/DEU/2012
Leu	cta	85	0.0092	0.6115	NC_039207.1	Erinaceus europaeus	Hedgehog	Betacoronavirus Erinaceus/VMC/DEU/2012
Leu	ctc	46	0.005	0.3309	NC_039207.1	Erinaceus europaeus	Hedgehog	Betacoronavirus Erinaceus/VMC/DEU/2012
Leu	ctg	48	0.0052	0.3453	NC_039207.1	Erinaceus europaeus	Hedgehog	Betacoronavirus Erinaceus/VMC/DEU/2012
Leu	ctt	165	0.0179	1.1871	NC_039207.1	Erinaceus europaeus	Hedgehog	Betacoronavirus Erinaceus/VMC/DEU/2012
Glu	gaa	247	0.0268	1.2602	NC_039207.1	Erinaceus europaeus	Hedgehog	Betacoronavirus Erinaceus/VMC/DEU/2012
Asp	gac	96	0.0104	0.3992	NC_039207.1	Erinaceus europaeus	Hedgehog	Betacoronavirus Erinaceus/VMC/DEU/2012
Glu	gag	145	0.0157	0.7398	NC_039207.1	Erinaceus europaeus	Hedgehog	Betacoronavirus Erinaceus/VMC/DEU/2012
Asp	gat	385	0.0418	1.6008	NC_039207.1	Erinaceus europaeus	Hedgehog	Betacoronavirus Erinaceus/VMC/DEU/2012
Ala	gca	218	0.0237	1.3436	NC_039207.1	Erinaceus europaeus	Hedgehog	Betacoronavirus Erinaceus/VMC/DEU/2012
Ala	gcc	64	0.0069	0.3945	NC_039207.1	Erinaceus europaeus	Hedgehog	Betacoronavirus Erinaceus/VMC/DEU/2012
Ala	gcg	57	0.0062	0.3513	NC_039207.1	Erinaceus europaeus	Hedgehog	Betacoronavirus Erinaceus/VMC/DEU/2012
Ala	gct	310	0.0337	1.9106	NC_039207.1	Erinaceus europaeus	Hedgehog	Betacoronavirus Erinaceus/VMC/DEU/2012
Gly	gga	104	0.0113	0.7605	NC_039207.1	Erinaceus europaeus	Hedgehog	Betacoronavirus Erinaceus/VMC/DEU/2012
Gly	ggc	106	0.0115	0.7751	NC_039207.1	Erinaceus europaeus	Hedgehog	Betacoronavirus Erinaceus/VMC/DEU/2012
Gly	ggg	30	0.0033	0.2194	NC_039207.1	Erinaceus europaeus	Hedgehog	Betacoronavirus Erinaceus/VMC/DEU/2012
Gly	ggt	307	0.0333	2.245	NC_039207.1	Erinaceus europaeus	Hedgehog	Betacoronavirus Erinaceus/VMC/DEU/2012
Val	gta	203	0.022	0.9632	NC_039207.1	Erinaceus europaeus	Hedgehog	Betacoronavirus Erinaceus/VMC/DEU/2012
Val	gtc	90	0.0098	0.427	NC_039207.1	Erinaceus europaeus	Hedgehog	Betacoronavirus Erinaceus/VMC/DEU/2012
Val	gtg	153	0.0166	0.726	NC_039207.1	Erinaceus europaeus	Hedgehog	Betacoronavirus Erinaceus/VMC/DEU/2012
Val	gtt	397	0.0431	1.8837	NC_039207.1	Erinaceus europaeus	Hedgehog	Betacoronavirus Erinaceus/VMC/DEU/2012
Stp	taa	4	0.0004	2.4	NC_039207.1	Erinaceus europaeus	Hedgehog	Betacoronavirus Erinaceus/VMC/DEU/2012
Tyr	tac	64	0.0069	0.2851	NC_039207.1	Erinaceus europaeus	Hedgehog	Betacoronavirus Erinaceus/VMC/DEU/2012
Stp	tag	0	0	0	NC_039207.1	Erinaceus europaeus	Hedgehog	Betacoronavirus Erinaceus/VMC/DEU/2012
Tyr	tat	385	0.0418	1.7149	NC_039207.1	Erinaceus europaeus	Hedgehog	Betacoronavirus Erinaceus/VMC/DEU/2012
Ser	tca	151	0.0164	1.2924	NC_039207.1	Erinaceus europaeus	Hedgehog	Betacoronavirus Erinaceus/VMC/DEU/2012
Ser	tcc	54	0.0059	0.4622	NC_039207.1	Erinaceus europaeus	Hedgehog	Betacoronavirus Erinaceus/VMC/DEU/2012
Ser	tcg	27	0.0029	0.2311	NC_039207.1	Erinaceus europaeus	Hedgehog	Betacoronavirus Erinaceus/VMC/DEU/2012
Ser	tct	223	0.0242	1.9087	NC_039207.1	Erinaceus europaeus	Hedgehog	Betacoronavirus Erinaceus/VMC/DEU/2012
Stp	tga	1	0.0001	0.6	NC_039207.1	Erinaceus europaeus	Hedgehog	Betacoronavirus Erinaceus/VMC/DEU/2012
Cys	tgc	77	0.0084	0.5151	NC_039207.1	Erinaceus europaeus	Hedgehog	Betacoronavirus Erinaceus/VMC/DEU/2012
Trp	tgg	106	0.0115	1	NC_039207.1	Erinaceus europaeus	Hedgehog	Betacoronavirus Erinaceus/VMC/DEU/2012
Cys	tgt	222	0.0241	1.4849	NC_039207.1	Erinaceus europaeus	Hedgehog	Betacoronavirus Erinaceus/VMC/DEU/2012
Leu	tta	282	0.0306	2.0288	NC_039207.1	Erinaceus europaeus	Hedgehog	Betacoronavirus Erinaceus/VMC/DEU/2012
Phe	ttc	88	0.0096	0.3834	NC_039207.1	Erinaceus europaeus	Hedgehog	Betacoronavirus Erinaceus/VMC/DEU/2012
Leu	ttg	208	0.0226	1.4964	NC_039207.1	Erinaceus europaeus	Hedgehog	Betacoronavirus Erinaceus/VMC/DEU/2012
Phe	ttt	371	0.0403	1.6166	NC_039207.1	Erinaceus europaeus	Hedgehog	Betacoronavirus Erinaceus/VMC/DEU/2012
Lys	aaa	278	0.0302	1.0036	NC_006213.1	Homo sapiens	Human	Human coronavirus OC43
Asn	aac	81	0.0088	0.3208	NC_006213.1	Homo sapiens	Human	Human coronavirus OC43
Lys	aag	276	0.03	0.9964	NC_006213.1	Homo sapiens	Human	Human coronavirus OC43
Asn	aat	424	0.046	1.6792	NC_006213.1	Homo sapiens	Human	Human coronavirus OC43
Thr	aca	177	0.0192	1.3015	NC_006213.1	Homo sapiens	Human	Human coronavirus OC43
Thr	acc	68	0.0074	0.5	NC_006213.1	Homo sapiens	Human	Human coronavirus OC43
Thr	acg	27	0.0029	0.1985	NC_006213.1	Homo sapiens	Human	Human coronavirus OC43
Thr	act	272	0.0295	2	NC_006213.1	Homo sapiens	Human	Human coronavirus OC43
Arg	aga	96	0.0104	1.8403	NC_006213.1	Homo sapiens	Human	Human coronavirus OC43
Ser	agc	62	0.0067	0.5628	NC_006213.1	Homo sapiens	Human	Human coronavirus OC43
Arg	agg	34	0.0037	0.6518	NC_006213.1	Homo sapiens	Human	Human coronavirus OC43
Ser	agt	237	0.0257	2.1513	NC_006213.1	Homo sapiens	Human	Human coronavirus OC43
Ile	ata	162	0.0176	0.9918	NC_006213.1	Homo sapiens	Human	Human coronavirus OC43
Ile	atc	45	0.0049	0.2755	NC_006213.1	Homo sapiens	Human	Human coronavirus OC43
Met	atg	204	0.0221	1	NC_006213.1	Homo sapiens	Human	Human coronavirus OC43
Ile	att	283	0.0307	1.7327	NC_006213.1	Homo sapiens	Human	Human coronavirus OC43
Gln	caa	173	0.0188	1.0646	NC_006213.1	Homo sapiens	Human	Human coronavirus OC43
His	cac	32	0.0035	0.4295	NC_006213.1	Homo sapiens	Human	Human coronavirus OC43
Gln	cag	152	0.0165	0.9354	NC_006213.1	Homo sapiens	Human	Human coronavirus OC43
His	cat	117	0.0127	1.5705	NC_006213.1	Homo sapiens	Human	Human coronavirus OC43
Pro	cca	101	0.011	1.2907	NC_006213.1	Homo sapiens	Human	Human coronavirus OC43
Pro	ccc	35	0.0038	0.4473	NC_006213.1	Homo sapiens	Human	Human coronavirus OC43
Pro	ccg	17	0.0018	0.2173	NC_006213.1	Homo sapiens	Human	Human coronavirus OC43
Pro	cct	160	0.0174	2.0447	NC_006213.1	Homo sapiens	Human	Human coronavirus OC43
Arg	cga	25	0.0027	0.4792	NC_006213.1	Homo sapiens	Human	Human coronavirus OC43
Arg	cgc	39	0.0042	0.7476	NC_006213.1	Homo sapiens	Human	Human coronavirus OC43
Arg	cgg	16	0.0017	0.3067	NC_006213.1	Homo sapiens	Human	Human coronavirus OC43
Arg	cgt	103	0.0112	1.9744	NC_006213.1	Homo sapiens	Human	Human coronavirus OC43
Leu	cta	52	0.0056	0.3732	NC_006213.1	Homo sapiens	Human	Human coronavirus OC43
Leu	ctc	38	0.0041	0.2727	NC_006213.1	Homo sapiens	Human	Human coronavirus OC43
Leu	ctg	61	0.0066	0.4378	NC_006213.1	Homo sapiens	Human	Human coronavirus OC43
Leu	ctt	207	0.0225	1.4856	NC_006213.1	Homo sapiens	Human	Human coronavirus OC43
Glu	gaa	190	0.0206	1.1656	NC_006213.1	Homo sapiens	Human	Human coronavirus OC43
Asp	gac	98	0.0106	0.3519	NC_006213.1	Homo sapiens	Human	Human coronavirus OC43
Glu	gag	136	0.0148	0.8344	NC_006213.1	Homo sapiens	Human	Human coronavirus OC43
Asp	gat	459	0.0498	1.6481	NC_006213.1	Homo sapiens	Human	Human coronavirus OC43
Ala	gca	168	0.0182	1.1237	NC_006213.1	Homo sapiens	Human	Human coronavirus OC43
Ala	gcc	85	0.0092	0.5686	NC_006213.1	Homo sapiens	Human	Human coronavirus OC43
Ala	gcg	29	0.0031	0.194	NC_006213.1	Homo sapiens	Human	Human coronavirus OC43
Ala	gct	316	0.0343	2.1137	NC_006213.1	Homo sapiens	Human	Human coronavirus OC43
Gly	gga	95	0.0103	0.6947	NC_006213.1	Homo sapiens	Human	Human coronavirus OC43
Gly	ggc	83	0.009	0.6069	NC_006213.1	Homo sapiens	Human	Human coronavirus OC43
Gly	ggg	34	0.0037	0.2486	NC_006213.1	Homo sapiens	Human	Human coronavirus OC43
Gly	ggt	335	0.0364	2.4497	NC_006213.1	Homo sapiens	Human	Human coronavirus OC43
Val	gta	149	0.0162	0.6946	NC_006213.1	Homo sapiens	Human	Human coronavirus OC43
Val	gtc	69	0.0075	0.3217	NC_006213.1	Homo sapiens	Human	Human coronavirus OC43
Val	gtg	171	0.0186	0.7972	NC_006213.1	Homo sapiens	Human	Human coronavirus OC43
Val	gtt	469	0.0509	2.1865	NC_006213.1	Homo sapiens	Human	Human coronavirus OC43
Stp	taa	4	0.0004	2.4	NC_006213.1	Homo sapiens	Human	Human coronavirus OC43
Tyr	tac	85	0.0092	0.3434	NC_006213.1	Homo sapiens	Human	Human coronavirus OC43
Stp	tag	1	0.0001	0.6	NC_006213.1	Homo sapiens	Human	Human coronavirus OC43
Tyr	tat	410	0.0445	1.6566	NC_006213.1	Homo sapiens	Human	Human coronavirus OC43
Ser	tca	94	0.0102	0.8533	NC_006213.1	Homo sapiens	Human	Human coronavirus OC43
Ser	tcc	48	0.0052	0.4357	NC_006213.1	Homo sapiens	Human	Human coronavirus OC43
Ser	tcg	17	0.0018	0.1543	NC_006213.1	Homo sapiens	Human	Human coronavirus OC43
Ser	tct	203	0.022	1.8427	NC_006213.1	Homo sapiens	Human	Human coronavirus OC43
Stp	tga	0	0	0	NC_006213.1	Homo sapiens	Human	Human coronavirus OC43
Cys	tgc	80	0.0087	0.5016	NC_006213.1	Homo sapiens	Human	Human coronavirus OC43
Trp	tgg	113	0.0123	1	NC_006213.1	Homo sapiens	Human	Human coronavirus OC43
Cys	tgt	239	0.0259	1.4984	NC_006213.1	Homo sapiens	Human	Human coronavirus OC43
Leu	tta	205	0.0222	1.4713	NC_006213.1	Homo sapiens	Human	Human coronavirus OC43
Phe	ttc	62	0.0067	0.2465	NC_006213.1	Homo sapiens	Human	Human coronavirus OC43
Leu	ttg	273	0.0296	1.9593	NC_006213.1	Homo sapiens	Human	Human coronavirus OC43
Phe	ttt	441	0.0479	1.7535	NC_006213.1	Homo sapiens	Human	Human coronavirus OC43
Lys	aaa	213	0.0228	0.8008	AC_000192.1	Murine	Murine	Murine hepatitis virus strain JHM
Asn	aac	119	0.0128	0.4779	AC_000192.1	Murine	Murine	Murine hepatitis virus strain JHM
Lys	aag	319	0.0342	1.1992	AC_000192.1	Murine	Murine	Murine hepatitis virus strain JHM
Asn	aat	379	0.0406	1.5221	AC_000192.1	Murine	Murine	Murine hepatitis virus strain JHM
Thr	aca	141	0.0151	1.0542	AC_000192.1	Murine	Murine	Murine hepatitis virus strain JHM
Thr	acc	110	0.0118	0.8224	AC_000192.1	Murine	Murine	Murine hepatitis virus strain JHM
Thr	acg	77	0.0083	0.5757	AC_000192.1	Murine	Murine	Murine hepatitis virus strain JHM
Thr	act	207	0.0222	1.5477	AC_000192.1	Murine	Murine	Murine hepatitis virus strain JHM
Arg	aga	77	0.0083	1.2978	AC_000192.1	Murine	Murine	Murine hepatitis virus strain JHM
Ser	agc	103	0.011	0.9265	AC_000192.1	Murine	Murine	Murine hepatitis virus strain JHM
Arg	agg	67	0.0072	1.1292	AC_000192.1	Murine	Murine	Murine hepatitis virus strain JHM
Ser	agt	195	0.0209	1.7541	AC_000192.1	Murine	Murine	Murine hepatitis virus strain JHM
Ile	ata	121	0.013	0.8726	AC_000192.1	Murine	Murine	Murine hepatitis virus strain JHM
Ile	atc	80	0.0086	0.5769	AC_000192.1	Murine	Murine	Murine hepatitis virus strain JHM
Met	atg	208	0.0223	1	AC_000192.1	Murine	Murine	Murine hepatitis virus strain JHM
Ile	att	215	0.023	1.5505	AC_000192.1	Murine	Murine	Murine hepatitis virus strain JHM
Gln	caa	147	0.0158	0.913	AC_000192.1	Murine	Murine	Murine hepatitis virus strain JHM
His	cac	43	0.0046	0.5695	AC_000192.1	Murine	Murine	Murine hepatitis virus strain JHM
Gln	cag	175	0.0188	1.087	AC_000192.1	Murine	Murine	Murine hepatitis virus strain JHM
His	cat	108	0.0116	1.4305	AC_000192.1	Murine	Murine	Murine hepatitis virus strain JHM
Pro	cca	91	0.0098	0.9838	AC_000192.1	Murine	Murine	Murine hepatitis virus strain JHM
Pro	ccc	83	0.0089	0.8973	AC_000192.1	Murine	Murine	Murine hepatitis virus strain JHM
Pro	ccg	44	0.0047	0.4757	AC_000192.1	Murine	Murine	Murine hepatitis virus strain JHM
Pro	cct	152	0.0163	1.6432	AC_000192.1	Murine	Murine	Murine hepatitis virus strain JHM
Arg	cga	30	0.0032	0.5056	AC_000192.1	Murine	Murine	Murine hepatitis virus strain JHM
Arg	cgc	62	0.0066	1.0449	AC_000192.1	Murine	Murine	Murine hepatitis virus strain JHM
Arg	cgg	20	0.0021	0.3371	AC_000192.1	Murine	Murine	Murine hepatitis virus strain JHM
Arg	cgt	100	0.0107	1.6854	AC_000192.1	Murine	Murine	Murine hepatitis virus strain JHM
Leu	cta	75	0.008	0.5389	AC_000192.1	Murine	Murine	Murine hepatitis virus strain JHM
Leu	ctc	71	0.0076	0.5102	AC_000192.1	Murine	Murine	Murine hepatitis virus strain JHM
Leu	ctg	93	0.01	0.6683	AC_000192.1	Murine	Murine	Murine hepatitis virus strain JHM
Leu	ctt	164	0.0176	1.1784	AC_000192.1	Murine	Murine	Murine hepatitis virus strain JHM
Glu	gaa	157	0.0168	0.822	AC_000192.1	Murine	Murine	Murine hepatitis virus strain JHM
Asp	gac	141	0.0151	0.5476	AC_000192.1	Murine	Murine	Murine hepatitis virus strain JHM
Glu	gag	225	0.0241	1.178	AC_000192.1	Murine	Murine	Murine hepatitis virus strain JHM
Asp	gat	374	0.0401	1.4524	AC_000192.1	Murine	Murine	Murine hepatitis virus strain JHM
Ala	gca	138	0.0148	0.8666	AC_000192.1	Murine	Murine	Murine hepatitis virus strain JHM
Ala	gcc	133	0.0143	0.8352	AC_000192.1	Murine	Murine	Murine hepatitis virus strain JHM
Ala	gcg	75	0.008	0.471	AC_000192.1	Murine	Murine	Murine hepatitis virus strain JHM
Ala	gct	291	0.0312	1.8273	AC_000192.1	Murine	Murine	Murine hepatitis virus strain JHM
Gly	gga	100	0.0107	0.6897	AC_000192.1	Murine	Murine	Murine hepatitis virus strain JHM
Gly	ggc	157	0.0168	1.0828	AC_000192.1	Murine	Murine	Murine hepatitis virus strain JHM
Gly	ggg	51	0.0055	0.3517	AC_000192.1	Murine	Murine	Murine hepatitis virus strain JHM
Gly	ggt	272	0.0291	1.8759	AC_000192.1	Murine	Murine	Murine hepatitis virus strain JHM
Val	gta	115	0.0123	0.5055	AC_000192.1	Murine	Murine	Murine hepatitis virus strain JHM
Val	gtc	148	0.0159	0.6505	AC_000192.1	Murine	Murine	Murine hepatitis virus strain JHM
Val	gtg	245	0.0263	1.0769	AC_000192.1	Murine	Murine	Murine hepatitis virus strain JHM
Val	gtt	402	0.0431	1.767	AC_000192.1	Murine	Murine	Murine hepatitis virus strain JHM
Stp	taa	3	0.0003	1.8	AC_000192.1	Murine	Murine	Murine hepatitis virus strain JHM
Tyr	tac	108	0.0116	0.4768	AC_000192.1	Murine	Murine	Murine hepatitis virus strain JHM
Stp	tag	0	0	0	AC_000192.1	Murine	Murine	Murine hepatitis virus strain JHM
Tyr	tat	345	0.037	1.5232	AC_000192.1	Murine	Murine	Murine hepatitis virus strain JHM
Ser	tca	89	0.0095	0.8006	AC_000192.1	Murine	Murine	Murine hepatitis virus strain JHM
Ser	tcc	78	0.0084	0.7016	AC_000192.1	Murine	Murine	Murine hepatitis virus strain JHM
Ser	tcg	42	0.0045	0.3778	AC_000192.1	Murine	Murine	Murine hepatitis virus strain JHM
Ser	tct	160	0.0171	1.4393	AC_000192.1	Murine	Murine	Murine hepatitis virus strain JHM
Stp	tga	2	0.0002	1.2	AC_000192.1	Murine	Murine	Murine hepatitis virus strain JHM
Cys	tgc	117	0.0125	0.6648	AC_000192.1	Murine	Murine	Murine hepatitis virus strain JHM
Trp	tgg	122	0.0131	1	AC_000192.1	Murine	Murine	Murine hepatitis virus strain JHM
Cys	tgt	235	0.0252	1.3352	AC_000192.1	Murine	Murine	Murine hepatitis virus strain JHM
Leu	tta	201	0.0215	1.4443	AC_000192.1	Murine	Murine	Murine hepatitis virus strain JHM
Phe	ttc	129	0.0138	0.5309	AC_000192.1	Murine	Murine	Murine hepatitis virus strain JHM
Leu	ttg	231	0.0248	1.6599	AC_000192.1	Murine	Murine	Murine hepatitis virus strain JHM
Phe	ttt	357	0.0383	1.4691	AC_000192.1	Murine	Murine	Murine hepatitis virus strain JHM
Lys	aaa	366	0.0394	1.4023	NC_006577.2	Homo sapiens	Human	Human coronavirus HKU1
Asn	aac	63	0.0068	0.2218	NC_006577.2	Homo sapiens	Human	Human coronavirus HKU1
Lys	aag	156	0.0168	0.5977	NC_006577.2	Homo sapiens	Human	Human coronavirus HKU1
Asn	aat	505	0.0544	1.7782	NC_006577.2	Homo sapiens	Human	Human coronavirus HKU1
Thr	aca	136	0.0146	1.0382	NC_006577.2	Homo sapiens	Human	Human coronavirus HKU1
Thr	acc	30	0.0032	0.229	NC_006577.2	Homo sapiens	Human	Human coronavirus HKU1
Thr	acg	10	0.0011	0.0763	NC_006577.2	Homo sapiens	Human	Human coronavirus HKU1
Thr	act	348	0.0375	2.6565	NC_006577.2	Homo sapiens	Human	Human coronavirus HKU1
Arg	aga	97	0.0104	2.0069	NC_006577.2	Homo sapiens	Human	Human coronavirus HKU1
Ser	agc	23	0.0025	0.1901	NC_006577.2	Homo sapiens	Human	Human coronavirus HKU1
Arg	agg	29	0.0031	0.6	NC_006577.2	Homo sapiens	Human	Human coronavirus HKU1
Ser	agt	240	0.0258	1.9835	NC_006577.2	Homo sapiens	Human	Human coronavirus HKU1
Ile	ata	169	0.0182	0.9354	NC_006577.2	Homo sapiens	Human	Human coronavirus HKU1
Ile	atc	32	0.0034	0.1771	NC_006577.2	Homo sapiens	Human	Human coronavirus HKU1
Met	atg	190	0.0205	1	NC_006577.2	Homo sapiens	Human	Human coronavirus HKU1
Ile	att	341	0.0367	1.8875	NC_006577.2	Homo sapiens	Human	Human coronavirus HKU1
Gln	caa	193	0.0208	1.3786	NC_006577.2	Homo sapiens	Human	Human coronavirus HKU1
His	cac	16	0.0017	0.1808	NC_006577.2	Homo sapiens	Human	Human coronavirus HKU1
Gln	cag	87	0.0094	0.6214	NC_006577.2	Homo sapiens	Human	Human coronavirus HKU1
His	cat	161	0.0173	1.8192	NC_006577.2	Homo sapiens	Human	Human coronavirus HKU1
Pro	cca	75	0.0081	0.9772	NC_006577.2	Homo sapiens	Human	Human coronavirus HKU1
Pro	ccc	23	0.0025	0.2997	NC_006577.2	Homo sapiens	Human	Human coronavirus HKU1
Pro	ccg	9	0.001	0.1173	NC_006577.2	Homo sapiens	Human	Human coronavirus HKU1
Pro	cct	200	0.0215	2.6059	NC_006577.2	Homo sapiens	Human	Human coronavirus HKU1
Arg	cga	16	0.0017	0.331	NC_006577.2	Homo sapiens	Human	Human coronavirus HKU1
Arg	cgc	21	0.0023	0.4345	NC_006577.2	Homo sapiens	Human	Human coronavirus HKU1
Arg	cgg	11	0.0012	0.2276	NC_006577.2	Homo sapiens	Human	Human coronavirus HKU1
Arg	cgt	116	0.0125	2.4	NC_006577.2	Homo sapiens	Human	Human coronavirus HKU1
Leu	cta	31	0.0033	0.2168	NC_006577.2	Homo sapiens	Human	Human coronavirus HKU1
Leu	ctc	18	0.0019	0.1259	NC_006577.2	Homo sapiens	Human	Human coronavirus HKU1
Leu	ctg	21	0.0023	0.1469	NC_006577.2	Homo sapiens	Human	Human coronavirus HKU1
Leu	ctt	191	0.0206	1.3357	NC_006577.2	Homo sapiens	Human	Human coronavirus HKU1
Glu	gaa	214	0.023	1.3718	NC_006577.2	Homo sapiens	Human	Human coronavirus HKU1
Asp	gac	90	0.0097	0.301	NC_006577.2	Homo sapiens	Human	Human coronavirus HKU1
Glu	gag	98	0.0106	0.6282	NC_006577.2	Homo sapiens	Human	Human coronavirus HKU1
Asp	gat	508	0.0547	1.699	NC_006577.2	Homo sapiens	Human	Human coronavirus HKU1
Ala	gca	113	0.0122	0.9187	NC_006577.2	Homo sapiens	Human	Human coronavirus HKU1
Ala	gcc	41	0.0044	0.3333	NC_006577.2	Homo sapiens	Human	Human coronavirus HKU1
Ala	gcg	15	0.0016	0.122	NC_006577.2	Homo sapiens	Human	Human coronavirus HKU1
Ala	gct	323	0.0348	2.626	NC_006577.2	Homo sapiens	Human	Human coronavirus HKU1
Gly	gga	57	0.0061	0.4343	NC_006577.2	Homo sapiens	Human	Human coronavirus HKU1
Gly	ggc	55	0.0059	0.419	NC_006577.2	Homo sapiens	Human	Human coronavirus HKU1
Gly	ggg	19	0.002	0.1448	NC_006577.2	Homo sapiens	Human	Human coronavirus HKU1
Gly	ggt	394	0.0424	3.0019	NC_006577.2	Homo sapiens	Human	Human coronavirus HKU1
Val	gta	166	0.0179	0.7803	NC_006577.2	Homo sapiens	Human	Human coronavirus HKU1
Val	gtc	50	0.0054	0.235	NC_006577.2	Homo sapiens	Human	Human coronavirus HKU1
Val	gtg	51	0.0055	0.2397	NC_006577.2	Homo sapiens	Human	Human coronavirus HKU1
Val	gtt	584	0.0629	2.745	NC_006577.2	Homo sapiens	Human	Human coronavirus HKU1
Stp	taa	3	0.0003	1.8	NC_006577.2	Homo sapiens	Human	Human coronavirus HKU1
Tyr	tac	58	0.0062	0.2343	NC_006577.2	Homo sapiens	Human	Human coronavirus HKU1
Stp	tag	2	0.0002	1.2	NC_006577.2	Homo sapiens	Human	Human coronavirus HKU1
Tyr	tat	437	0.047	1.7657	NC_006577.2	Homo sapiens	Human	Human coronavirus HKU1
Ser	tca	107	0.0115	0.8843	NC_006577.2	Homo sapiens	Human	Human coronavirus HKU1
Ser	tcc	26	0.0028	0.2149	NC_006577.2	Homo sapiens	Human	Human coronavirus HKU1
Ser	tcg	9	0.001	0.0744	NC_006577.2	Homo sapiens	Human	Human coronavirus HKU1
Ser	tct	321	0.0346	2.6529	NC_006577.2	Homo sapiens	Human	Human coronavirus HKU1
Stp	tga	0	0	0	NC_006577.2	Homo sapiens	Human	Human coronavirus HKU1
Cys	tgc	27	0.0029	0.1617	NC_006577.2	Homo sapiens	Human	Human coronavirus HKU1
Trp	tgg	119	0.0128	1	NC_006577.2	Homo sapiens	Human	Human coronavirus HKU1
Cys	tgt	307	0.033	1.8383	NC_006577.2	Homo sapiens	Human	Human coronavirus HKU1
Leu	tta	350	0.0377	2.4476	NC_006577.2	Homo sapiens	Human	Human coronavirus HKU1
Phe	ttc	42	0.0045	0.1463	NC_006577.2	Homo sapiens	Human	Human coronavirus HKU1
Leu	ttg	247	0.0266	1.7273	NC_006577.2	Homo sapiens	Human	Human coronavirus HKU1
Phe	ttt	532	0.0573	1.8537	NC_006577.2	Homo sapiens	Human	Human coronavirus HKU1
Lys	aaa	165	0.0184	0.7914	NC_009021.1	Rousettus sp.	Bat	Rousettus bat coronavirus HKU9
Asn	aac	100	0.0111	0.4338	NC_009021.1	Rousettus sp.	Bat	Rousettus bat coronavirus HKU9
Lys	aag	252	0.0281	1.2086	NC_009021.1	Rousettus sp.	Bat	Rousettus bat coronavirus HKU9
Asn	aat	361	0.0402	1.5662	NC_009021.1	Rousettus sp.	Bat	Rousettus bat coronavirus HKU9
Thr	aca	160	0.0178	1.0829	NC_009021.1	Rousettus sp.	Bat	Rousettus bat coronavirus HKU9
Thr	acc	80	0.0089	0.5415	NC_009021.1	Rousettus sp.	Bat	Rousettus bat coronavirus HKU9
Thr	acg	74	0.0082	0.5008	NC_009021.1	Rousettus sp.	Bat	Rousettus bat coronavirus HKU9
Thr	act	277	0.0309	1.8748	NC_009021.1	Rousettus sp.	Bat	Rousettus bat coronavirus HKU9
Arg	aga	72	0.008	1.1134	NC_009021.1	Rousettus sp.	Bat	Rousettus bat coronavirus HKU9
Ser	agc	48	0.0053	0.4593	NC_009021.1	Rousettus sp.	Bat	Rousettus bat coronavirus HKU9
Arg	agg	79	0.0088	1.2216	NC_009021.1	Rousettus sp.	Bat	Rousettus bat coronavirus HKU9
Ser	agt	192	0.0214	1.8373	NC_009021.1	Rousettus sp.	Bat	Rousettus bat coronavirus HKU9
Ile	ata	161	0.0179	1.2228	NC_009021.1	Rousettus sp.	Bat	Rousettus bat coronavirus HKU9
Ile	atc	41	0.0046	0.3114	NC_009021.1	Rousettus sp.	Bat	Rousettus bat coronavirus HKU9
Met	atg	217	0.0242	1	NC_009021.1	Rousettus sp.	Bat	Rousettus bat coronavirus HKU9
Ile	att	193	0.0215	1.4658	NC_009021.1	Rousettus sp.	Bat	Rousettus bat coronavirus HKU9
Gln	caa	128	0.0143	0.9046	NC_009021.1	Rousettus sp.	Bat	Rousettus bat coronavirus HKU9
His	cac	36	0.004	0.4417	NC_009021.1	Rousettus sp.	Bat	Rousettus bat coronavirus HKU9
Gln	cag	155	0.0173	1.0954	NC_009021.1	Rousettus sp.	Bat	Rousettus bat coronavirus HKU9
His	cat	127	0.0141	1.5583	NC_009021.1	Rousettus sp.	Bat	Rousettus bat coronavirus HKU9
Pro	cca	110	0.0123	1.0476	NC_009021.1	Rousettus sp.	Bat	Rousettus bat coronavirus HKU9
Pro	ccc	49	0.0055	0.4667	NC_009021.1	Rousettus sp.	Bat	Rousettus bat coronavirus HKU9
Pro	ccg	48	0.0053	0.4571	NC_009021.1	Rousettus sp.	Bat	Rousettus bat coronavirus HKU9
Pro	cct	213	0.0237	2.0286	NC_009021.1	Rousettus sp.	Bat	Rousettus bat coronavirus HKU9
Arg	cga	15	0.0017	0.232	NC_009021.1	Rousettus sp.	Bat	Rousettus bat coronavirus HKU9
Arg	cgc	55	0.0061	0.8505	NC_009021.1	Rousettus sp.	Bat	Rousettus bat coronavirus HKU9
Arg	cgg	15	0.0017	0.232	NC_009021.1	Rousettus sp.	Bat	Rousettus bat coronavirus HKU9
Arg	cgt	152	0.0169	2.3505	NC_009021.1	Rousettus sp.	Bat	Rousettus bat coronavirus HKU9
Leu	cta	70	0.0078	0.4941	NC_009021.1	Rousettus sp.	Bat	Rousettus bat coronavirus HKU9
Leu	ctc	51	0.0057	0.36	NC_009021.1	Rousettus sp.	Bat	Rousettus bat coronavirus HKU9
Leu	ctg	67	0.0075	0.4729	NC_009021.1	Rousettus sp.	Bat	Rousettus bat coronavirus HKU9
Leu	ctt	166	0.0185	1.1718	NC_009021.1	Rousettus sp.	Bat	Rousettus bat coronavirus HKU9
Glu	gaa	157	0.0175	0.9812	NC_009021.1	Rousettus sp.	Bat	Rousettus bat coronavirus HKU9
Asp	gac	141	0.0157	0.5839	NC_009021.1	Rousettus sp.	Bat	Rousettus bat coronavirus HKU9
Glu	gag	163	0.0182	1.0188	NC_009021.1	Rousettus sp.	Bat	Rousettus bat coronavirus HKU9
Asp	gat	342	0.0381	1.4161	NC_009021.1	Rousettus sp.	Bat	Rousettus bat coronavirus HKU9
Ala	gca	173	0.0193	1.0206	NC_009021.1	Rousettus sp.	Bat	Rousettus bat coronavirus HKU9
Ala	gcc	99	0.011	0.5841	NC_009021.1	Rousettus sp.	Bat	Rousettus bat coronavirus HKU9
Ala	gcg	90	0.01	0.531	NC_009021.1	Rousettus sp.	Bat	Rousettus bat coronavirus HKU9
Ala	gct	316	0.0352	1.8643	NC_009021.1	Rousettus sp.	Bat	Rousettus bat coronavirus HKU9
Gly	gga	44	0.0049	0.2998	NC_009021.1	Rousettus sp.	Bat	Rousettus bat coronavirus HKU9
Gly	ggc	107	0.0119	0.7291	NC_009021.1	Rousettus sp.	Bat	Rousettus bat coronavirus HKU9
Gly	ggg	43	0.0048	0.293	NC_009021.1	Rousettus sp.	Bat	Rousettus bat coronavirus HKU9
Gly	ggt	393	0.0438	2.678	NC_009021.1	Rousettus sp.	Bat	Rousettus bat coronavirus HKU9
Val	gta	182	0.0203	0.8535	NC_009021.1	Rousettus sp.	Bat	Rousettus bat coronavirus HKU9
Val	gtc	87	0.0097	0.408	NC_009021.1	Rousettus sp.	Bat	Rousettus bat coronavirus HKU9
Val	gtg	192	0.0214	0.9004	NC_009021.1	Rousettus sp.	Bat	Rousettus bat coronavirus HKU9
Val	gtt	392	0.0437	1.8382	NC_009021.1	Rousettus sp.	Bat	Rousettus bat coronavirus HKU9
Stp	taa	2	0.0002	1.2	NC_009021.1	Rousettus sp.	Bat	Rousettus bat coronavirus HKU9
Tyr	tac	112	0.0125	0.5068	NC_009021.1	Rousettus sp.	Bat	Rousettus bat coronavirus HKU9
Stp	tag	2	0.0002	1.2	NC_009021.1	Rousettus sp.	Bat	Rousettus bat coronavirus HKU9
Tyr	tat	330	0.0368	1.4932	NC_009021.1	Rousettus sp.	Bat	Rousettus bat coronavirus HKU9
Ser	tca	102	0.0114	0.9761	NC_009021.1	Rousettus sp.	Bat	Rousettus bat coronavirus HKU9
Ser	tcc	53	0.0059	0.5072	NC_009021.1	Rousettus sp.	Bat	Rousettus bat coronavirus HKU9
Ser	tcg	43	0.0048	0.4115	NC_009021.1	Rousettus sp.	Bat	Rousettus bat coronavirus HKU9
Ser	tct	189	0.0211	1.8086	NC_009021.1	Rousettus sp.	Bat	Rousettus bat coronavirus HKU9
Stp	tga	1	0.0001	0.6	NC_009021.1	Rousettus sp.	Bat	Rousettus bat coronavirus HKU9
Cys	tgc	70	0.0078	0.5072	NC_009021.1	Rousettus sp.	Bat	Rousettus bat coronavirus HKU9
Trp	tgg	119	0.0133	1	NC_009021.1	Rousettus sp.	Bat	Rousettus bat coronavirus HKU9
Cys	tgt	206	0.0229	1.4928	NC_009021.1	Rousettus sp.	Bat	Rousettus bat coronavirus HKU9
Leu	tta	236	0.0263	1.6659	NC_009021.1	Rousettus sp.	Bat	Rousettus bat coronavirus HKU9
Phe	ttc	66	0.0074	0.3284	NC_009021.1	Rousettus sp.	Bat	Rousettus bat coronavirus HKU9
Leu	ttg	260	0.029	1.8353	NC_009021.1	Rousettus sp.	Bat	Rousettus bat coronavirus HKU9
Phe	ttt	336	0.0374	1.6716	NC_009021.1	Rousettus sp.	Bat	Rousettus bat coronavirus HKU9
Lys	aaa	270	0.0293	1.1043	NC_009019.1	Tylonycteris sp.	Bat	Tylonycteris bat coronavirus HKU4
Asn	aac	122	0.0133	0.4683	NC_009019.1	Tylonycteris sp.	Bat	Tylonycteris bat coronavirus HKU4
Lys	aag	219	0.0238	0.8957	NC_009019.1	Tylonycteris sp.	Bat	Tylonycteris bat coronavirus HKU4
Asn	aat	399	0.0434	1.5317	NC_009019.1	Tylonycteris sp.	Bat	Tylonycteris bat coronavirus HKU4
Thr	aca	190	0.0207	1.2278	NC_009019.1	Tylonycteris sp.	Bat	Tylonycteris bat coronavirus HKU4
Thr	acc	75	0.0082	0.4847	NC_009019.1	Tylonycteris sp.	Bat	Tylonycteris bat coronavirus HKU4
Thr	acg	42	0.0046	0.2714	NC_009019.1	Tylonycteris sp.	Bat	Tylonycteris bat coronavirus HKU4
Thr	act	312	0.0339	2.0162	NC_009019.1	Tylonycteris sp.	Bat	Tylonycteris bat coronavirus HKU4
Arg	aga	90	0.0098	1.5976	NC_009019.1	Tylonycteris sp.	Bat	Tylonycteris bat coronavirus HKU4
Ser	agc	53	0.0058	0.4562	NC_009019.1	Tylonycteris sp.	Bat	Tylonycteris bat coronavirus HKU4
Arg	agg	44	0.0048	0.7811	NC_009019.1	Tylonycteris sp.	Bat	Tylonycteris bat coronavirus HKU4
Ser	agt	185	0.0201	1.5925	NC_009019.1	Tylonycteris sp.	Bat	Tylonycteris bat coronavirus HKU4
Ile	ata	142	0.0154	0.9241	NC_009019.1	Tylonycteris sp.	Bat	Tylonycteris bat coronavirus HKU4
Ile	atc	68	0.0074	0.4425	NC_009019.1	Tylonycteris sp.	Bat	Tylonycteris bat coronavirus HKU4
Met	atg	209	0.0227	1	NC_009019.1	Tylonycteris sp.	Bat	Tylonycteris bat coronavirus HKU4
Ile	att	251	0.0273	1.6334	NC_009019.1	Tylonycteris sp.	Bat	Tylonycteris bat coronavirus HKU4
Gln	caa	175	0.019	1.2153	NC_009019.1	Tylonycteris sp.	Bat	Tylonycteris bat coronavirus HKU4
His	cac	36	0.0039	0.4186	NC_009019.1	Tylonycteris sp.	Bat	Tylonycteris bat coronavirus HKU4
Gln	cag	113	0.0123	0.7847	NC_009019.1	Tylonycteris sp.	Bat	Tylonycteris bat coronavirus HKU4
His	cat	136	0.0148	1.5814	NC_009019.1	Tylonycteris sp.	Bat	Tylonycteris bat coronavirus HKU4
Pro	cca	110	0.012	1.1924	NC_009019.1	Tylonycteris sp.	Bat	Tylonycteris bat coronavirus HKU4
Pro	ccc	30	0.0033	0.3252	NC_009019.1	Tylonycteris sp.	Bat	Tylonycteris bat coronavirus HKU4
Pro	ccg	15	0.0016	0.1626	NC_009019.1	Tylonycteris sp.	Bat	Tylonycteris bat coronavirus HKU4
Pro	cct	214	0.0233	2.3198	NC_009019.1	Tylonycteris sp.	Bat	Tylonycteris bat coronavirus HKU4
Arg	cga	22	0.0024	0.3905	NC_009019.1	Tylonycteris sp.	Bat	Tylonycteris bat coronavirus HKU4
Arg	cgc	44	0.0048	0.7811	NC_009019.1	Tylonycteris sp.	Bat	Tylonycteris bat coronavirus HKU4
Arg	cgg	12	0.0013	0.213	NC_009019.1	Tylonycteris sp.	Bat	Tylonycteris bat coronavirus HKU4
Arg	cgt	126	0.0137	2.2367	NC_009019.1	Tylonycteris sp.	Bat	Tylonycteris bat coronavirus HKU4
Leu	cta	56	0.0061	0.3976	NC_009019.1	Tylonycteris sp.	Bat	Tylonycteris bat coronavirus HKU4
Leu	ctc	56	0.0061	0.3976	NC_009019.1	Tylonycteris sp.	Bat	Tylonycteris bat coronavirus HKU4
Leu	ctg	43	0.0047	0.3053	NC_009019.1	Tylonycteris sp.	Bat	Tylonycteris bat coronavirus HKU4
Leu	ctt	227	0.0247	1.6118	NC_009019.1	Tylonycteris sp.	Bat	Tylonycteris bat coronavirus HKU4
Glu	gaa	221	0.024	1.2701	NC_009019.1	Tylonycteris sp.	Bat	Tylonycteris bat coronavirus HKU4
Asp	gac	131	0.0142	0.5107	NC_009019.1	Tylonycteris sp.	Bat	Tylonycteris bat coronavirus HKU4
Glu	gag	127	0.0138	0.7299	NC_009019.1	Tylonycteris sp.	Bat	Tylonycteris bat coronavirus HKU4
Asp	gat	382	0.0415	1.4893	NC_009019.1	Tylonycteris sp.	Bat	Tylonycteris bat coronavirus HKU4
Ala	gca	189	0.0205	1.1776	NC_009019.1	Tylonycteris sp.	Bat	Tylonycteris bat coronavirus HKU4
Ala	gcc	84	0.0091	0.5234	NC_009019.1	Tylonycteris sp.	Bat	Tylonycteris bat coronavirus HKU4
Ala	gcg	37	0.004	0.2305	NC_009019.1	Tylonycteris sp.	Bat	Tylonycteris bat coronavirus HKU4
Ala	gct	332	0.0361	2.0685	NC_009019.1	Tylonycteris sp.	Bat	Tylonycteris bat coronavirus HKU4
Gly	gga	72	0.0078	0.5152	NC_009019.1	Tylonycteris sp.	Bat	Tylonycteris bat coronavirus HKU4
Gly	ggc	93	0.0101	0.6655	NC_009019.1	Tylonycteris sp.	Bat	Tylonycteris bat coronavirus HKU4
Gly	ggg	37	0.004	0.2648	NC_009019.1	Tylonycteris sp.	Bat	Tylonycteris bat coronavirus HKU4
Gly	ggt	357	0.0388	2.5546	NC_009019.1	Tylonycteris sp.	Bat	Tylonycteris bat coronavirus HKU4
Val	gta	186	0.0202	0.9106	NC_009019.1	Tylonycteris sp.	Bat	Tylonycteris bat coronavirus HKU4
Val	gtc	81	0.0088	0.3966	NC_009019.1	Tylonycteris sp.	Bat	Tylonycteris bat coronavirus HKU4
Val	gtg	133	0.0145	0.6512	NC_009019.1	Tylonycteris sp.	Bat	Tylonycteris bat coronavirus HKU4
Val	gtt	417	0.0453	2.0416	NC_009019.1	Tylonycteris sp.	Bat	Tylonycteris bat coronavirus HKU4
Stp	taa	2	0.0002	1.2	NC_009019.1	Tylonycteris sp.	Bat	Tylonycteris bat coronavirus HKU4
Tyr	tac	103	0.0112	0.4411	NC_009019.1	Tylonycteris sp.	Bat	Tylonycteris bat coronavirus HKU4
Stp	tag	1	0.0001	0.6	NC_009019.1	Tylonycteris sp.	Bat	Tylonycteris bat coronavirus HKU4
Tyr	tat	364	0.0396	1.5589	NC_009019.1	Tylonycteris sp.	Bat	Tylonycteris bat coronavirus HKU4
Ser	tca	155	0.0168	1.3343	NC_009019.1	Tylonycteris sp.	Bat	Tylonycteris bat coronavirus HKU4
Ser	tcc	53	0.0058	0.4562	NC_009019.1	Tylonycteris sp.	Bat	Tylonycteris bat coronavirus HKU4
Ser	tcg	22	0.0024	0.1894	NC_009019.1	Tylonycteris sp.	Bat	Tylonycteris bat coronavirus HKU4
Ser	tct	229	0.0249	1.9713	NC_009019.1	Tylonycteris sp.	Bat	Tylonycteris bat coronavirus HKU4
Stp	tga	2	0.0002	1.2	NC_009019.1	Tylonycteris sp.	Bat	Tylonycteris bat coronavirus HKU4
Cys	tgc	55	0.006	0.3915	NC_009019.1	Tylonycteris sp.	Bat	Tylonycteris bat coronavirus HKU4
Trp	tgg	107	0.0116	1	NC_009019.1	Tylonycteris sp.	Bat	Tylonycteris bat coronavirus HKU4
Cys	tgt	226	0.0246	1.6085	NC_009019.1	Tylonycteris sp.	Bat	Tylonycteris bat coronavirus HKU4
Leu	tta	262	0.0285	1.8604	NC_009019.1	Tylonycteris sp.	Bat	Tylonycteris bat coronavirus HKU4
Phe	ttc	92	0.01	0.4062	NC_009019.1	Tylonycteris sp.	Bat	Tylonycteris bat coronavirus HKU4
Leu	ttg	201	0.0218	1.4272	NC_009019.1	Tylonycteris sp.	Bat	Tylonycteris bat coronavirus HKU4
Phe	ttt	361	0.0392	1.5938	NC_009019.1	Tylonycteris sp.	Bat	Tylonycteris bat coronavirus HKU4
Lys	aaa	262	0.029	1.0376	NC_014470.1	Rhinolophus blasii	Bat	Bat coronavirus BM48-31/BGR/2008
Asn	aac	181	0.02	0.7255	NC_014470.1	Rhinolophus blasii	Bat	Bat coronavirus BM48-31/BGR/2008
Lys	aag	243	0.0269	0.9624	NC_014470.1	Rhinolophus blasii	Bat	Bat coronavirus BM48-31/BGR/2008
Asn	aat	318	0.0351	1.2745	NC_014470.1	Rhinolophus blasii	Bat	Bat coronavirus BM48-31/BGR/2008
Thr	aca	242	0.0267	1.5149	NC_014470.1	Rhinolophus blasii	Bat	Bat coronavirus BM48-31/BGR/2008
Thr	acc	99	0.0109	0.6197	NC_014470.1	Rhinolophus blasii	Bat	Bat coronavirus BM48-31/BGR/2008
Thr	acg	39	0.0043	0.2441	NC_014470.1	Rhinolophus blasii	Bat	Bat coronavirus BM48-31/BGR/2008
Thr	act	259	0.0286	1.6213	NC_014470.1	Rhinolophus blasii	Bat	Bat coronavirus BM48-31/BGR/2008
Arg	aga	119	0.0132	2.0576	NC_014470.1	Rhinolophus blasii	Bat	Bat coronavirus BM48-31/BGR/2008
Ser	agc	49	0.0054	0.4712	NC_014470.1	Rhinolophus blasii	Bat	Bat coronavirus BM48-31/BGR/2008
Arg	agg	52	0.0057	0.8991	NC_014470.1	Rhinolophus blasii	Bat	Bat coronavirus BM48-31/BGR/2008
Ser	agt	130	0.0144	1.25	NC_014470.1	Rhinolophus blasii	Bat	Bat coronavirus BM48-31/BGR/2008
Ile	ata	128	0.0141	0.8868	NC_014470.1	Rhinolophus blasii	Bat	Bat coronavirus BM48-31/BGR/2008
Ile	atc	63	0.007	0.4365	NC_014470.1	Rhinolophus blasii	Bat	Bat coronavirus BM48-31/BGR/2008
Met	atg	205	0.0227	1	NC_014470.1	Rhinolophus blasii	Bat	Bat coronavirus BM48-31/BGR/2008
Ile	att	242	0.0267	1.6767	NC_014470.1	Rhinolophus blasii	Bat	Bat coronavirus BM48-31/BGR/2008
Gln	caa	159	0.0176	1.0032	NC_014470.1	Rhinolophus blasii	Bat	Bat coronavirus BM48-31/BGR/2008
His	cac	65	0.0072	0.6989	NC_014470.1	Rhinolophus blasii	Bat	Bat coronavirus BM48-31/BGR/2008
Gln	cag	158	0.0175	0.9968	NC_014470.1	Rhinolophus blasii	Bat	Bat coronavirus BM48-31/BGR/2008
His	cat	121	0.0134	1.3011	NC_014470.1	Rhinolophus blasii	Bat	Bat coronavirus BM48-31/BGR/2008
Pro	cca	116	0.0128	1.2961	NC_014470.1	Rhinolophus blasii	Bat	Bat coronavirus BM48-31/BGR/2008
Pro	ccc	39	0.0043	0.4358	NC_014470.1	Rhinolophus blasii	Bat	Bat coronavirus BM48-31/BGR/2008
Pro	ccg	18	0.002	0.2011	NC_014470.1	Rhinolophus blasii	Bat	Bat coronavirus BM48-31/BGR/2008
Pro	cct	185	0.0204	2.067	NC_014470.1	Rhinolophus blasii	Bat	Bat coronavirus BM48-31/BGR/2008
Arg	cga	22	0.0024	0.3804	NC_014470.1	Rhinolophus blasii	Bat	Bat coronavirus BM48-31/BGR/2008
Arg	cgc	45	0.005	0.7781	NC_014470.1	Rhinolophus blasii	Bat	Bat coronavirus BM48-31/BGR/2008
Arg	cgg	8	0.0009	0.1383	NC_014470.1	Rhinolophus blasii	Bat	Bat coronavirus BM48-31/BGR/2008
Arg	cgt	101	0.0112	1.7464	NC_014470.1	Rhinolophus blasii	Bat	Bat coronavirus BM48-31/BGR/2008
Leu	cta	87	0.0096	0.6112	NC_014470.1	Rhinolophus blasii	Bat	Bat coronavirus BM48-31/BGR/2008
Leu	ctc	83	0.0092	0.5831	NC_014470.1	Rhinolophus blasii	Bat	Bat coronavirus BM48-31/BGR/2008
Leu	ctg	65	0.0072	0.4567	NC_014470.1	Rhinolophus blasii	Bat	Bat coronavirus BM48-31/BGR/2008
Leu	ctt	258	0.0285	1.8126	NC_014470.1	Rhinolophus blasii	Bat	Bat coronavirus BM48-31/BGR/2008
Glu	gaa	222	0.0245	1.1473	NC_014470.1	Rhinolophus blasii	Bat	Bat coronavirus BM48-31/BGR/2008
Asp	gac	188	0.0208	0.7642	NC_014470.1	Rhinolophus blasii	Bat	Bat coronavirus BM48-31/BGR/2008
Glu	gag	165	0.0182	0.8527	NC_014470.1	Rhinolophus blasii	Bat	Bat coronavirus BM48-31/BGR/2008
Asp	gat	304	0.0336	1.2358	NC_014470.1	Rhinolophus blasii	Bat	Bat coronavirus BM48-31/BGR/2008
Ala	gca	157	0.0174	0.9859	NC_014470.1	Rhinolophus blasii	Bat	Bat coronavirus BM48-31/BGR/2008
Ala	gcc	103	0.0114	0.6468	NC_014470.1	Rhinolophus blasii	Bat	Bat coronavirus BM48-31/BGR/2008
Ala	gcg	45	0.005	0.2826	NC_014470.1	Rhinolophus blasii	Bat	Bat coronavirus BM48-31/BGR/2008
Ala	gct	332	0.0367	2.0848	NC_014470.1	Rhinolophus blasii	Bat	Bat coronavirus BM48-31/BGR/2008
Gly	gga	112	0.0124	0.8014	NC_014470.1	Rhinolophus blasii	Bat	Bat coronavirus BM48-31/BGR/2008
Gly	ggc	125	0.0138	0.8945	NC_014470.1	Rhinolophus blasii	Bat	Bat coronavirus BM48-31/BGR/2008
Gly	ggg	19	0.0021	0.136	NC_014470.1	Rhinolophus blasii	Bat	Bat coronavirus BM48-31/BGR/2008
Gly	ggt	303	0.0335	2.1682	NC_014470.1	Rhinolophus blasii	Bat	Bat coronavirus BM48-31/BGR/2008
Val	gta	124	0.0137	0.6561	NC_014470.1	Rhinolophus blasii	Bat	Bat coronavirus BM48-31/BGR/2008
Val	gtc	137	0.0151	0.7249	NC_014470.1	Rhinolophus blasii	Bat	Bat coronavirus BM48-31/BGR/2008
Val	gtg	158	0.0175	0.836	NC_014470.1	Rhinolophus blasii	Bat	Bat coronavirus BM48-31/BGR/2008
Val	gtt	337	0.0372	1.7831	NC_014470.1	Rhinolophus blasii	Bat	Bat coronavirus BM48-31/BGR/2008
Stp	taa	5	0.0006	3	NC_014470.1	Rhinolophus blasii	Bat	Bat coronavirus BM48-31/BGR/2008
Tyr	tac	175	0.0193	0.8475	NC_014470.1	Rhinolophus blasii	Bat	Bat coronavirus BM48-31/BGR/2008
Stp	tag	0	0	0	NC_014470.1	Rhinolophus blasii	Bat	Bat coronavirus BM48-31/BGR/2008
Tyr	tat	238	0.0263	1.1525	NC_014470.1	Rhinolophus blasii	Bat	Bat coronavirus BM48-31/BGR/2008
Ser	tca	155	0.0171	1.4904	NC_014470.1	Rhinolophus blasii	Bat	Bat coronavirus BM48-31/BGR/2008
Ser	tcc	69	0.0076	0.6635	NC_014470.1	Rhinolophus blasii	Bat	Bat coronavirus BM48-31/BGR/2008
Ser	tcg	17	0.0019	0.1635	NC_014470.1	Rhinolophus blasii	Bat	Bat coronavirus BM48-31/BGR/2008
Ser	tct	204	0.0225	1.9615	NC_014470.1	Rhinolophus blasii	Bat	Bat coronavirus BM48-31/BGR/2008
Stp	tga	0	0	0	NC_014470.1	Rhinolophus blasii	Bat	Bat coronavirus BM48-31/BGR/2008
Cys	tgc	87	0.0096	0.6327	NC_014470.1	Rhinolophus blasii	Bat	Bat coronavirus BM48-31/BGR/2008
Trp	tgg	99	0.0109	1	NC_014470.1	Rhinolophus blasii	Bat	Bat coronavirus BM48-31/BGR/2008
Cys	tgt	188	0.0208	1.3673	NC_014470.1	Rhinolophus blasii	Bat	Bat coronavirus BM48-31/BGR/2008
Leu	tta	181	0.02	1.2717	NC_014470.1	Rhinolophus blasii	Bat	Bat coronavirus BM48-31/BGR/2008
Phe	ttc	135	0.0149	0.5895	NC_014470.1	Rhinolophus blasii	Bat	Bat coronavirus BM48-31/BGR/2008
Leu	ttg	180	0.0199	1.2646	NC_014470.1	Rhinolophus blasii	Bat	Bat coronavirus BM48-31/BGR/2008
Phe	ttt	323	0.0357	1.4105	NC_014470.1	Rhinolophus blasii	Bat	Bat coronavirus BM48-31/BGR/2008
Lys	aaa	346	0.0381	1.2935	NC_045512.2	Homo sapiens	Human	Severe acute respiratory syndrome coronavirus 2
Asn	aac	164	0.018	0.6431	NC_045512.2	Homo sapiens	Human	Severe acute respiratory syndrome coronavirus 2
Lys	aag	189	0.0208	0.7065	NC_045512.2	Homo sapiens	Human	Severe acute respiratory syndrome coronavirus 2
Asn	aat	346	0.0381	1.3569	NC_045512.2	Homo sapiens	Human	Severe acute respiratory syndrome coronavirus 2
Thr	aca	277	0.0305	1.6464	NC_045512.2	Homo sapiens	Human	Severe acute respiratory syndrome coronavirus 2
Thr	acc	66	0.0073	0.3923	NC_045512.2	Homo sapiens	Human	Severe acute respiratory syndrome coronavirus 2
Thr	acg	32	0.0035	0.1902	NC_045512.2	Homo sapiens	Human	Severe acute respiratory syndrome coronavirus 2
Thr	act	298	0.0328	1.7712	NC_045512.2	Homo sapiens	Human	Severe acute respiratory syndrome coronavirus 2
Arg	aga	146	0.0161	2.6386	NC_045512.2	Homo sapiens	Human	Severe acute respiratory syndrome coronavirus 2
Ser	agc	37	0.0041	0.361	NC_045512.2	Homo sapiens	Human	Severe acute respiratory syndrome coronavirus 2
Arg	agg	45	0.005	0.8133	NC_045512.2	Homo sapiens	Human	Severe acute respiratory syndrome coronavirus 2
Ser	agt	150	0.0165	1.4634	NC_045512.2	Homo sapiens	Human	Severe acute respiratory syndrome coronavirus 2
Ile	ata	140	0.0154	0.9211	NC_045512.2	Homo sapiens	Human	Severe acute respiratory syndrome coronavirus 2
Ile	atc	82	0.009	0.5395	NC_045512.2	Homo sapiens	Human	Severe acute respiratory syndrome coronavirus 2
Met	atg	194	0.0213	1	NC_045512.2	Homo sapiens	Human	Severe acute respiratory syndrome coronavirus 2
Ile	att	234	0.0257	1.5395	NC_045512.2	Homo sapiens	Human	Severe acute respiratory syndrome coronavirus 2
Gln	caa	238	0.0262	1.4	NC_045512.2	Homo sapiens	Human	Severe acute respiratory syndrome coronavirus 2
His	cac	49	0.0054	0.5731	NC_045512.2	Homo sapiens	Human	Severe acute respiratory syndrome coronavirus 2
Gln	cag	102	0.0112	0.6	NC_045512.2	Homo sapiens	Human	Severe acute respiratory syndrome coronavirus 2
His	cat	122	0.0134	1.4269	NC_045512.2	Homo sapiens	Human	Severe acute respiratory syndrome coronavirus 2
Pro	cca	150	0.0165	1.6349	NC_045512.2	Homo sapiens	Human	Severe acute respiratory syndrome coronavirus 2
Pro	ccc	28	0.0031	0.3052	NC_045512.2	Homo sapiens	Human	Severe acute respiratory syndrome coronavirus 2
Pro	ccg	13	0.0014	0.1417	NC_045512.2	Homo sapiens	Human	Severe acute respiratory syndrome coronavirus 2
Pro	cct	176	0.0194	1.9183	NC_045512.2	Homo sapiens	Human	Severe acute respiratory syndrome coronavirus 2
Arg	cga	17	0.0019	0.3072	NC_045512.2	Homo sapiens	Human	Severe acute respiratory syndrome coronavirus 2
Arg	cgc	33	0.0036	0.5964	NC_045512.2	Homo sapiens	Human	Severe acute respiratory syndrome coronavirus 2
Arg	cgg	11	0.0012	0.1988	NC_045512.2	Homo sapiens	Human	Severe acute respiratory syndrome coronavirus 2
Arg	cgt	80	0.0088	1.4458	NC_045512.2	Homo sapiens	Human	Severe acute respiratory syndrome coronavirus 2
Leu	cta	96	0.0106	0.6761	NC_045512.2	Homo sapiens	Human	Severe acute respiratory syndrome coronavirus 2
Leu	ctc	81	0.0089	0.5704	NC_045512.2	Homo sapiens	Human	Severe acute respiratory syndrome coronavirus 2
Leu	ctg	40	0.0044	0.2817	NC_045512.2	Homo sapiens	Human	Severe acute respiratory syndrome coronavirus 2
Leu	ctt	248	0.0273	1.7465	NC_045512.2	Homo sapiens	Human	Severe acute respiratory syndrome coronavirus 2
Glu	gaa	297	0.0327	1.4523	NC_045512.2	Homo sapiens	Human	Severe acute respiratory syndrome coronavirus 2
Asp	gac	172	0.0189	0.7137	NC_045512.2	Homo sapiens	Human	Severe acute respiratory syndrome coronavirus 2
Glu	gag	112	0.0123	0.5477	NC_045512.2	Homo sapiens	Human	Severe acute respiratory syndrome coronavirus 2
Asp	gat	310	0.0341	1.2863	NC_045512.2	Homo sapiens	Human	Severe acute respiratory syndrome coronavirus 2
Ala	gca	170	0.0187	1.0863	NC_045512.2	Homo sapiens	Human	Severe acute respiratory syndrome coronavirus 2
Ala	gcc	89	0.0098	0.5687	NC_045512.2	Homo sapiens	Human	Severe acute respiratory syndrome coronavirus 2
Ala	gcg	24	0.0026	0.1534	NC_045512.2	Homo sapiens	Human	Severe acute respiratory syndrome coronavirus 2
Ala	gct	343	0.0377	2.1917	NC_045512.2	Homo sapiens	Human	Severe acute respiratory syndrome coronavirus 2
Gly	gga	112	0.0123	0.8116	NC_045512.2	Homo sapiens	Human	Severe acute respiratory syndrome coronavirus 2
Gly	ggc	97	0.0107	0.7029	NC_045512.2	Homo sapiens	Human	Severe acute respiratory syndrome coronavirus 2
Gly	ggg	17	0.0019	0.1232	NC_045512.2	Homo sapiens	Human	Severe acute respiratory syndrome coronavirus 2
Gly	ggt	326	0.0359	2.3623	NC_045512.2	Homo sapiens	Human	Severe acute respiratory syndrome coronavirus 2
Val	gta	162	0.0178	0.8901	NC_045512.2	Homo sapiens	Human	Severe acute respiratory syndrome coronavirus 2
Val	gtc	106	0.0117	0.5824	NC_045512.2	Homo sapiens	Human	Severe acute respiratory syndrome coronavirus 2
Val	gtg	108	0.0119	0.5934	NC_045512.2	Homo sapiens	Human	Severe acute respiratory syndrome coronavirus 2
Val	gtt	352	0.0387	1.9341	NC_045512.2	Homo sapiens	Human	Severe acute respiratory syndrome coronavirus 2
Stp	taa	5	0.0006	3	NC_045512.2	Homo sapiens	Human	Severe acute respiratory syndrome coronavirus 2
Tyr	tac	159	0.0175	0.77	NC_045512.2	Homo sapiens	Human	Severe acute respiratory syndrome coronavirus 2
Stp	tag	0	0	0	NC_045512.2	Homo sapiens	Human	Severe acute respiratory syndrome coronavirus 2
Tyr	tat	254	0.0279	1.23	NC_045512.2	Homo sapiens	Human	Severe acute respiratory syndrome coronavirus 2
Ser	tca	167	0.0184	1.6293	NC_045512.2	Homo sapiens	Human	Severe acute respiratory syndrome coronavirus 2
Ser	tcc	45	0.005	0.439	NC_045512.2	Homo sapiens	Human	Severe acute respiratory syndrome coronavirus 2
Ser	tcg	11	0.0012	0.1073	NC_045512.2	Homo sapiens	Human	Severe acute respiratory syndrome coronavirus 2
Ser	tct	205	0.0226	2	NC_045512.2	Homo sapiens	Human	Severe acute respiratory syndrome coronavirus 2
Stp	tga	0	0	0	NC_045512.2	Homo sapiens	Human	Severe acute respiratory syndrome coronavirus 2
Cys	tgc	56	0.0062	0.4103	NC_045512.2	Homo sapiens	Human	Severe acute respiratory syndrome coronavirus 2
Trp	tgg	102	0.0112	1	NC_045512.2	Homo sapiens	Human	Severe acute respiratory syndrome coronavirus 2
Cys	tgt	217	0.0239	1.5897	NC_045512.2	Homo sapiens	Human	Severe acute respiratory syndrome coronavirus 2
Leu	tta	236	0.026	1.662	NC_045512.2	Homo sapiens	Human	Severe acute respiratory syndrome coronavirus 2
Phe	ttc	132	0.0145	0.5802	NC_045512.2	Homo sapiens	Human	Severe acute respiratory syndrome coronavirus 2
Leu	ttg	151	0.0166	1.0634	NC_045512.2	Homo sapiens	Human	Severe acute respiratory syndrome coronavirus 2
Phe	ttt	323	0.0355	1.4198	NC_045512.2	Homo sapiens	Human	Severe acute respiratory syndrome coronavirus 2
Lys	aaa	260	0.028	0.9738	NC_017083.1	Oryctolagus cuniculus	Rabbit	Rabbit coronavirus HKU14
Asn	aac	83	0.0089	0.3217	NC_017083.1	Oryctolagus cuniculus	Rabbit	Rabbit coronavirus HKU14
Lys	aag	274	0.0295	1.0262	NC_017083.1	Oryctolagus cuniculus	Rabbit	Rabbit coronavirus HKU14
Asn	aat	433	0.0467	1.6783	NC_017083.1	Oryctolagus cuniculus	Rabbit	Rabbit coronavirus HKU14
Thr	aca	171	0.0184	1.2063	NC_017083.1	Oryctolagus cuniculus	Rabbit	Rabbit coronavirus HKU14
Thr	acc	71	0.0077	0.5009	NC_017083.1	Oryctolagus cuniculus	Rabbit	Rabbit coronavirus HKU14
Thr	acg	45	0.0048	0.3175	NC_017083.1	Oryctolagus cuniculus	Rabbit	Rabbit coronavirus HKU14
Thr	act	280	0.0302	1.9753	NC_017083.1	Oryctolagus cuniculus	Rabbit	Rabbit coronavirus HKU14
Arg	aga	100	0.0108	1.9169	NC_017083.1	Oryctolagus cuniculus	Rabbit	Rabbit coronavirus HKU14
Ser	agc	86	0.0093	0.7701	NC_017083.1	Oryctolagus cuniculus	Rabbit	Rabbit coronavirus HKU14
Arg	agg	42	0.0045	0.8051	NC_017083.1	Oryctolagus cuniculus	Rabbit	Rabbit coronavirus HKU14
Ser	agt	218	0.0235	1.9522	NC_017083.1	Oryctolagus cuniculus	Rabbit	Rabbit coronavirus HKU14
Ile	ata	162	0.0175	0.9979	NC_017083.1	Oryctolagus cuniculus	Rabbit	Rabbit coronavirus HKU14
Ile	atc	43	0.0046	0.2649	NC_017083.1	Oryctolagus cuniculus	Rabbit	Rabbit coronavirus HKU14
Met	atg	208	0.0224	1	NC_017083.1	Oryctolagus cuniculus	Rabbit	Rabbit coronavirus HKU14
Ile	att	282	0.0304	1.7372	NC_017083.1	Oryctolagus cuniculus	Rabbit	Rabbit coronavirus HKU14
Gln	caa	179	0.0193	1.0623	NC_017083.1	Oryctolagus cuniculus	Rabbit	Rabbit coronavirus HKU14
His	cac	29	0.0031	0.3841	NC_017083.1	Oryctolagus cuniculus	Rabbit	Rabbit coronavirus HKU14
Gln	cag	158	0.017	0.9377	NC_017083.1	Oryctolagus cuniculus	Rabbit	Rabbit coronavirus HKU14
His	cat	122	0.0131	1.6159	NC_017083.1	Oryctolagus cuniculus	Rabbit	Rabbit coronavirus HKU14
Pro	cca	100	0.0108	1.2346	NC_017083.1	Oryctolagus cuniculus	Rabbit	Rabbit coronavirus HKU14
Pro	ccc	49	0.0053	0.6049	NC_017083.1	Oryctolagus cuniculus	Rabbit	Rabbit coronavirus HKU14
Pro	ccg	21	0.0023	0.2593	NC_017083.1	Oryctolagus cuniculus	Rabbit	Rabbit coronavirus HKU14
Pro	cct	154	0.0166	1.9012	NC_017083.1	Oryctolagus cuniculus	Rabbit	Rabbit coronavirus HKU14
Arg	cga	26	0.0028	0.4984	NC_017083.1	Oryctolagus cuniculus	Rabbit	Rabbit coronavirus HKU14
Arg	cgc	42	0.0045	0.8051	NC_017083.1	Oryctolagus cuniculus	Rabbit	Rabbit coronavirus HKU14
Arg	cgg	19	0.002	0.3642	NC_017083.1	Oryctolagus cuniculus	Rabbit	Rabbit coronavirus HKU14
Arg	cgt	84	0.0091	1.6102	NC_017083.1	Oryctolagus cuniculus	Rabbit	Rabbit coronavirus HKU14
Leu	cta	55	0.0059	0.3981	NC_017083.1	Oryctolagus cuniculus	Rabbit	Rabbit coronavirus HKU14
Leu	ctc	47	0.0051	0.3402	NC_017083.1	Oryctolagus cuniculus	Rabbit	Rabbit coronavirus HKU14
Leu	ctg	59	0.0064	0.427	NC_017083.1	Oryctolagus cuniculus	Rabbit	Rabbit coronavirus HKU14
Leu	ctt	225	0.0242	1.6285	NC_017083.1	Oryctolagus cuniculus	Rabbit	Rabbit coronavirus HKU14
Glu	gaa	174	0.0187	1.0578	NC_017083.1	Oryctolagus cuniculus	Rabbit	Rabbit coronavirus HKU14
Asp	gac	104	0.0112	0.3768	NC_017083.1	Oryctolagus cuniculus	Rabbit	Rabbit coronavirus HKU14
Glu	gag	155	0.0167	0.9422	NC_017083.1	Oryctolagus cuniculus	Rabbit	Rabbit coronavirus HKU14
Asp	gat	448	0.0483	1.6232	NC_017083.1	Oryctolagus cuniculus	Rabbit	Rabbit coronavirus HKU14
Ala	gca	165	0.0178	1.1074	NC_017083.1	Oryctolagus cuniculus	Rabbit	Rabbit coronavirus HKU14
Ala	gcc	81	0.0087	0.5436	NC_017083.1	Oryctolagus cuniculus	Rabbit	Rabbit coronavirus HKU14
Ala	gcg	38	0.0041	0.255	NC_017083.1	Oryctolagus cuniculus	Rabbit	Rabbit coronavirus HKU14
Ala	gct	312	0.0336	2.094	NC_017083.1	Oryctolagus cuniculus	Rabbit	Rabbit coronavirus HKU14
Gly	gga	99	0.0107	0.7071	NC_017083.1	Oryctolagus cuniculus	Rabbit	Rabbit coronavirus HKU14
Gly	ggc	90	0.0097	0.6429	NC_017083.1	Oryctolagus cuniculus	Rabbit	Rabbit coronavirus HKU14
Gly	ggg	38	0.0041	0.2714	NC_017083.1	Oryctolagus cuniculus	Rabbit	Rabbit coronavirus HKU14
Gly	ggt	333	0.0359	2.3786	NC_017083.1	Oryctolagus cuniculus	Rabbit	Rabbit coronavirus HKU14
Val	gta	136	0.0147	0.6253	NC_017083.1	Oryctolagus cuniculus	Rabbit	Rabbit coronavirus HKU14
Val	gtc	75	0.0081	0.3448	NC_017083.1	Oryctolagus cuniculus	Rabbit	Rabbit coronavirus HKU14
Val	gtg	171	0.0184	0.7862	NC_017083.1	Oryctolagus cuniculus	Rabbit	Rabbit coronavirus HKU14
Val	gtt	488	0.0526	2.2437	NC_017083.1	Oryctolagus cuniculus	Rabbit	Rabbit coronavirus HKU14
Stp	taa	4	0.0004	2.4	NC_017083.1	Oryctolagus cuniculus	Rabbit	Rabbit coronavirus HKU14
Tyr	tac	98	0.0106	0.4041	NC_017083.1	Oryctolagus cuniculus	Rabbit	Rabbit coronavirus HKU14
Stp	tag	0	0	0	NC_017083.1	Oryctolagus cuniculus	Rabbit	Rabbit coronavirus HKU14
Tyr	tat	387	0.0417	1.5959	NC_017083.1	Oryctolagus cuniculus	Rabbit	Rabbit coronavirus HKU14
Ser	tca	98	0.0106	0.8776	NC_017083.1	Oryctolagus cuniculus	Rabbit	Rabbit coronavirus HKU14
Ser	tcc	51	0.0055	0.4567	NC_017083.1	Oryctolagus cuniculus	Rabbit	Rabbit coronavirus HKU14
Ser	tcg	19	0.002	0.1701	NC_017083.1	Oryctolagus cuniculus	Rabbit	Rabbit coronavirus HKU14
Ser	tct	198	0.0213	1.7731	NC_017083.1	Oryctolagus cuniculus	Rabbit	Rabbit coronavirus HKU14
Stp	tga	1	0.0001	0.6	NC_017083.1	Oryctolagus cuniculus	Rabbit	Rabbit coronavirus HKU14
Cys	tgc	91	0.0098	0.5566	NC_017083.1	Oryctolagus cuniculus	Rabbit	Rabbit coronavirus HKU14
Trp	tgg	115	0.0124	1	NC_017083.1	Oryctolagus cuniculus	Rabbit	Rabbit coronavirus HKU14
Cys	tgt	236	0.0254	1.4434	NC_017083.1	Oryctolagus cuniculus	Rabbit	Rabbit coronavirus HKU14
Leu	tta	141	0.0152	1.0205	NC_017083.1	Oryctolagus cuniculus	Rabbit	Rabbit coronavirus HKU14
Phe	ttc	72	0.0078	0.2846	NC_017083.1	Oryctolagus cuniculus	Rabbit	Rabbit coronavirus HKU14
Leu	ttg	302	0.0325	2.1858	NC_017083.1	Oryctolagus cuniculus	Rabbit	Rabbit coronavirus HKU14
Phe	ttt	434	0.0468	1.7154	NC_017083.1	Oryctolagus cuniculus	Rabbit	Rabbit coronavirus HKU14
Lys	aaa	207	0.0223	0.7767	NC_048217.1	Murine	Murine	Murine hepatitis virus
Asn	aac	123	0.0133	0.5051	NC_048217.1	Murine	Murine	Murine hepatitis virus
Lys	aag	326	0.0352	1.2233	NC_048217.1	Murine	Murine	Murine hepatitis virus
Asn	aat	364	0.0393	1.4949	NC_048217.1	Murine	Murine	Murine hepatitis virus
Thr	aca	137	0.0148	1.0281	NC_048217.1	Murine	Murine	Murine hepatitis virus
Thr	acc	120	0.0129	0.9006	NC_048217.1	Murine	Murine	Murine hepatitis virus
Thr	acg	67	0.0072	0.5028	NC_048217.1	Murine	Murine	Murine hepatitis virus
Thr	act	209	0.0225	1.5685	NC_048217.1	Murine	Murine	Murine hepatitis virus
Arg	aga	78	0.0084	1.3605	NC_048217.1	Murine	Murine	Murine hepatitis virus
Ser	agc	95	0.0102	0.8533	NC_048217.1	Murine	Murine	Murine hepatitis virus
Arg	agg	63	0.0068	1.0988	NC_048217.1	Murine	Murine	Murine hepatitis virus
Ser	agt	204	0.022	1.8323	NC_048217.1	Murine	Murine	Murine hepatitis virus
Ile	ata	119	0.0128	0.8771	NC_048217.1	Murine	Murine	Murine hepatitis virus
Ile	atc	64	0.0069	0.4717	NC_048217.1	Murine	Murine	Murine hepatitis virus
Met	atg	200	0.0216	1	NC_048217.1	Murine	Murine	Murine hepatitis virus
Ile	att	224	0.0242	1.6511	NC_048217.1	Murine	Murine	Murine hepatitis virus
Gln	caa	148	0.016	0.9221	NC_048217.1	Murine	Murine	Murine hepatitis virus
His	cac	41	0.0044	0.5325	NC_048217.1	Murine	Murine	Murine hepatitis virus
Gln	cag	173	0.0187	1.0779	NC_048217.1	Murine	Murine	Murine hepatitis virus
His	cat	113	0.0122	1.4675	NC_048217.1	Murine	Murine	Murine hepatitis virus
Pro	cca	100	0.0108	1.1331	NC_048217.1	Murine	Murine	Murine hepatitis virus
Pro	ccc	77	0.0083	0.8725	NC_048217.1	Murine	Murine	Murine hepatitis virus
Pro	ccg	33	0.0036	0.3739	NC_048217.1	Murine	Murine	Murine hepatitis virus
Pro	cct	143	0.0154	1.6204	NC_048217.1	Murine	Murine	Murine hepatitis virus
Arg	cga	25	0.0027	0.436	NC_048217.1	Murine	Murine	Murine hepatitis virus
Arg	cgc	60	0.0065	1.0465	NC_048217.1	Murine	Murine	Murine hepatitis virus
Arg	cgg	21	0.0023	0.3663	NC_048217.1	Murine	Murine	Murine hepatitis virus
Arg	cgt	97	0.0105	1.6919	NC_048217.1	Murine	Murine	Murine hepatitis virus
Leu	cta	65	0.007	0.4671	NC_048217.1	Murine	Murine	Murine hepatitis virus
Leu	ctc	66	0.0071	0.4743	NC_048217.1	Murine	Murine	Murine hepatitis virus
Leu	ctg	93	0.01	0.6683	NC_048217.1	Murine	Murine	Murine hepatitis virus
Leu	ctt	176	0.019	1.2647	NC_048217.1	Murine	Murine	Murine hepatitis virus
Glu	gaa	167	0.018	0.8608	NC_048217.1	Murine	Murine	Murine hepatitis virus
Asp	gac	130	0.014	0.5019	NC_048217.1	Murine	Murine	Murine hepatitis virus
Glu	gag	221	0.0238	1.1392	NC_048217.1	Murine	Murine	Murine hepatitis virus
Asp	gat	388	0.0418	1.4981	NC_048217.1	Murine	Murine	Murine hepatitis virus
Ala	gca	142	0.0153	0.8834	NC_048217.1	Murine	Murine	Murine hepatitis virus
Ala	gcc	135	0.0146	0.8398	NC_048217.1	Murine	Murine	Murine hepatitis virus
Ala	gcg	72	0.0078	0.4479	NC_048217.1	Murine	Murine	Murine hepatitis virus
Ala	gct	294	0.0317	1.8289	NC_048217.1	Murine	Murine	Murine hepatitis virus
Gly	gga	106	0.0114	0.7426	NC_048217.1	Murine	Murine	Murine hepatitis virus
Gly	ggc	152	0.0164	1.0648	NC_048217.1	Murine	Murine	Murine hepatitis virus
Gly	ggg	49	0.0053	0.3433	NC_048217.1	Murine	Murine	Murine hepatitis virus
Gly	ggt	264	0.0285	1.8494	NC_048217.1	Murine	Murine	Murine hepatitis virus
Val	gta	125	0.0135	0.5501	NC_048217.1	Murine	Murine	Murine hepatitis virus
Val	gtc	126	0.0136	0.5545	NC_048217.1	Murine	Murine	Murine hepatitis virus
Val	gtg	258	0.0278	1.1353	NC_048217.1	Murine	Murine	Murine hepatitis virus
Val	gtt	400	0.0431	1.7602	NC_048217.1	Murine	Murine	Murine hepatitis virus
Stp	taa	4	0.0004	2.4	NC_048217.1	Murine	Murine	Murine hepatitis virus
Tyr	tac	103	0.0111	0.4619	NC_048217.1	Murine	Murine	Murine hepatitis virus
Stp	tag	0	0	0	NC_048217.1	Murine	Murine	Murine hepatitis virus
Tyr	tat	343	0.037	1.5381	NC_048217.1	Murine	Murine	Murine hepatitis virus
Ser	tca	96	0.0104	0.8623	NC_048217.1	Murine	Murine	Murine hepatitis virus
Ser	tcc	69	0.0074	0.6198	NC_048217.1	Murine	Murine	Murine hepatitis virus
Ser	tcg	42	0.0045	0.3772	NC_048217.1	Murine	Murine	Murine hepatitis virus
Ser	tct	162	0.0175	1.4551	NC_048217.1	Murine	Murine	Murine hepatitis virus
Stp	tga	1	0.0001	0.6	NC_048217.1	Murine	Murine	Murine hepatitis virus
Cys	tgc	119	0.0128	0.6839	NC_048217.1	Murine	Murine	Murine hepatitis virus
Trp	tgg	120	0.0129	1	NC_048217.1	Murine	Murine	Murine hepatitis virus
Cys	tgt	229	0.0247	1.3161	NC_048217.1	Murine	Murine	Murine hepatitis virus
Leu	tta	189	0.0204	1.3581	NC_048217.1	Murine	Murine	Murine hepatitis virus
Phe	ttc	117	0.0126	0.4785	NC_048217.1	Murine	Murine	Murine hepatitis virus
Leu	ttg	246	0.0265	1.7677	NC_048217.1	Murine	Murine	Murine hepatitis virus
Phe	ttt	372	0.0401	1.5215	NC_048217.1	Murine	Murine	Murine hepatitis virus
Lys	aaa	272	0.0295	1.0018	NC_003045.1	Bovine	Bovine	Bovine coronavirus
Asn	aac	77	0.0083	0.3062	NC_003045.1	Bovine	Bovine	Bovine coronavirus
Lys	aag	271	0.0294	0.9982	NC_003045.1	Bovine	Bovine	Bovine coronavirus
Asn	aat	426	0.0462	1.6938	NC_003045.1	Bovine	Bovine	Bovine coronavirus
Thr	aca	171	0.0185	1.2482	NC_003045.1	Bovine	Bovine	Bovine coronavirus
Thr	acc	69	0.0075	0.5036	NC_003045.1	Bovine	Bovine	Bovine coronavirus
Thr	acg	34	0.0037	0.2482	NC_003045.1	Bovine	Bovine	Bovine coronavirus
Thr	act	274	0.0297	2	NC_003045.1	Bovine	Bovine	Bovine coronavirus
Arg	aga	94	0.0102	1.8135	NC_003045.1	Bovine	Bovine	Bovine coronavirus
Ser	agc	64	0.0069	0.5757	NC_003045.1	Bovine	Bovine	Bovine coronavirus
Arg	agg	36	0.0039	0.6945	NC_003045.1	Bovine	Bovine	Bovine coronavirus
Ser	agt	226	0.0245	2.033	NC_003045.1	Bovine	Bovine	Bovine coronavirus
Ile	ata	159	0.0172	0.9815	NC_003045.1	Bovine	Bovine	Bovine coronavirus
Ile	atc	45	0.0049	0.2778	NC_003045.1	Bovine	Bovine	Bovine coronavirus
Met	atg	202	0.0219	1	NC_003045.1	Bovine	Bovine	Bovine coronavirus
Ile	att	282	0.0306	1.7407	NC_003045.1	Bovine	Bovine	Bovine coronavirus
Gln	caa	175	0.019	1.0511	NC_003045.1	Bovine	Bovine	Bovine coronavirus
His	cac	31	0.0034	0.4276	NC_003045.1	Bovine	Bovine	Bovine coronavirus
Gln	cag	158	0.0171	0.9489	NC_003045.1	Bovine	Bovine	Bovine coronavirus
His	cat	114	0.0124	1.5724	NC_003045.1	Bovine	Bovine	Bovine coronavirus
Pro	cca	100	0.0108	1.278	NC_003045.1	Bovine	Bovine	Bovine coronavirus
Pro	ccc	37	0.004	0.4728	NC_003045.1	Bovine	Bovine	Bovine coronavirus
Pro	ccg	19	0.0021	0.2428	NC_003045.1	Bovine	Bovine	Bovine coronavirus
Pro	cct	157	0.017	2.0064	NC_003045.1	Bovine	Bovine	Bovine coronavirus
Arg	cga	23	0.0025	0.4437	NC_003045.1	Bovine	Bovine	Bovine coronavirus
Arg	cgc	38	0.0041	0.7331	NC_003045.1	Bovine	Bovine	Bovine coronavirus
Arg	cgg	17	0.0018	0.328	NC_003045.1	Bovine	Bovine	Bovine coronavirus
Arg	cgt	103	0.0112	1.9871	NC_003045.1	Bovine	Bovine	Bovine coronavirus
Leu	cta	52	0.0056	0.3741	NC_003045.1	Bovine	Bovine	Bovine coronavirus
Leu	ctc	37	0.004	0.2662	NC_003045.1	Bovine	Bovine	Bovine coronavirus
Leu	ctg	60	0.0065	0.4317	NC_003045.1	Bovine	Bovine	Bovine coronavirus
Leu	ctt	201	0.0218	1.446	NC_003045.1	Bovine	Bovine	Bovine coronavirus
Glu	gaa	188	0.0204	1.1257	NC_003045.1	Bovine	Bovine	Bovine coronavirus
Asp	gac	97	0.0105	0.3489	NC_003045.1	Bovine	Bovine	Bovine coronavirus
Glu	gag	146	0.0158	0.8743	NC_003045.1	Bovine	Bovine	Bovine coronavirus
Asp	gat	459	0.0498	1.6511	NC_003045.1	Bovine	Bovine	Bovine coronavirus
Ala	gca	171	0.0185	1.1419	NC_003045.1	Bovine	Bovine	Bovine coronavirus
Ala	gcc	84	0.0091	0.5609	NC_003045.1	Bovine	Bovine	Bovine coronavirus
Ala	gcg	30	0.0033	0.2003	NC_003045.1	Bovine	Bovine	Bovine coronavirus
Ala	gct	314	0.034	2.0968	NC_003045.1	Bovine	Bovine	Bovine coronavirus
Gly	gga	90	0.0098	0.6498	NC_003045.1	Bovine	Bovine	Bovine coronavirus
Gly	ggc	81	0.0088	0.5848	NC_003045.1	Bovine	Bovine	Bovine coronavirus
Gly	ggg	39	0.0042	0.2816	NC_003045.1	Bovine	Bovine	Bovine coronavirus
Gly	ggt	344	0.0373	2.4838	NC_003045.1	Bovine	Bovine	Bovine coronavirus
Val	gta	142	0.0154	0.6589	NC_003045.1	Bovine	Bovine	Bovine coronavirus
Val	gtc	71	0.0077	0.3295	NC_003045.1	Bovine	Bovine	Bovine coronavirus
Val	gtg	175	0.019	0.8121	NC_003045.1	Bovine	Bovine	Bovine coronavirus
Val	gtt	474	0.0514	2.1995	NC_003045.1	Bovine	Bovine	Bovine coronavirus
Stp	taa	4	0.0004	2.4	NC_003045.1	Bovine	Bovine	Bovine coronavirus
Tyr	tac	100	0.0108	0.4082	NC_003045.1	Bovine	Bovine	Bovine coronavirus
Stp	tag	1	0.0001	0.6	NC_003045.1	Bovine	Bovine	Bovine coronavirus
Tyr	tat	390	0.0423	1.5918	NC_003045.1	Bovine	Bovine	Bovine coronavirus
Ser	tca	93	0.0101	0.8366	NC_003045.1	Bovine	Bovine	Bovine coronavirus
Ser	tcc	46	0.005	0.4138	NC_003045.1	Bovine	Bovine	Bovine coronavirus
Ser	tcg	18	0.002	0.1619	NC_003045.1	Bovine	Bovine	Bovine coronavirus
Ser	tct	220	0.0239	1.979	NC_003045.1	Bovine	Bovine	Bovine coronavirus
Stp	tga	0	0	0	NC_003045.1	Bovine	Bovine	Bovine coronavirus
Cys	tgc	73	0.0079	0.452	NC_003045.1	Bovine	Bovine	Bovine coronavirus
Trp	tgg	115	0.0125	1	NC_003045.1	Bovine	Bovine	Bovine coronavirus
Cys	tgt	250	0.0271	1.548	NC_003045.1	Bovine	Bovine	Bovine coronavirus
Leu	tta	203	0.022	1.4604	NC_003045.1	Bovine	Bovine	Bovine coronavirus
Phe	ttc	62	0.0067	0.2475	NC_003045.1	Bovine	Bovine	Bovine coronavirus
Leu	ttg	281	0.0305	2.0216	NC_003045.1	Bovine	Bovine	Bovine coronavirus
Phe	ttt	439	0.0476	1.7525	NC_003045.1	Bovine	Bovine	Bovine coronavirus
Lys	aaa	215	0.0231	0.8175	NC_012936.1	Rat	Rat	Rat coronavirus Parker
Asn	aac	118	0.0127	0.4816	NC_012936.1	Rat	Rat	Rat coronavirus Parker
Lys	aag	311	0.0334	1.1825	NC_012936.1	Rat	Rat	Rat coronavirus Parker
Asn	aat	372	0.04	1.5184	NC_012936.1	Rat	Rat	Rat coronavirus Parker
Thr	aca	149	0.016	1.1182	NC_012936.1	Rat	Rat	Rat coronavirus Parker
Thr	acc	104	0.0112	0.7805	NC_012936.1	Rat	Rat	Rat coronavirus Parker
Thr	acg	66	0.0071	0.4953	NC_012936.1	Rat	Rat	Rat coronavirus Parker
Thr	act	214	0.023	1.606	NC_012936.1	Rat	Rat	Rat coronavirus Parker
Arg	aga	84	0.009	1.4566	NC_012936.1	Rat	Rat	Rat coronavirus Parker
Ser	agc	97	0.0104	0.8472	NC_012936.1	Rat	Rat	Rat coronavirus Parker
Arg	agg	60	0.0064	1.0405	NC_012936.1	Rat	Rat	Rat coronavirus Parker
Ser	agt	206	0.0221	1.7991	NC_012936.1	Rat	Rat	Rat coronavirus Parker
Ile	ata	127	0.0136	0.9293	NC_012936.1	Rat	Rat	Rat coronavirus Parker
Ile	atc	55	0.0059	0.4024	NC_012936.1	Rat	Rat	Rat coronavirus Parker
Met	atg	203	0.0218	1	NC_012936.1	Rat	Rat	Rat coronavirus Parker
Ile	att	228	0.0245	1.6683	NC_012936.1	Rat	Rat	Rat coronavirus Parker
Gln	caa	145	0.0156	0.9119	NC_012936.1	Rat	Rat	Rat coronavirus Parker
His	cac	38	0.0041	0.478	NC_012936.1	Rat	Rat	Rat coronavirus Parker
Gln	cag	173	0.0186	1.0881	NC_012936.1	Rat	Rat	Rat coronavirus Parker
His	cat	121	0.013	1.522	NC_012936.1	Rat	Rat	Rat coronavirus Parker
Pro	cca	87	0.0093	1.0029	NC_012936.1	Rat	Rat	Rat coronavirus Parker
Pro	ccc	76	0.0082	0.8761	NC_012936.1	Rat	Rat	Rat coronavirus Parker
Pro	ccg	41	0.0044	0.4726	NC_012936.1	Rat	Rat	Rat coronavirus Parker
Pro	cct	143	0.0154	1.6484	NC_012936.1	Rat	Rat	Rat coronavirus Parker
Arg	cga	25	0.0027	0.4335	NC_012936.1	Rat	Rat	Rat coronavirus Parker
Arg	cgc	66	0.0071	1.1445	NC_012936.1	Rat	Rat	Rat coronavirus Parker
Arg	cgg	20	0.0021	0.3468	NC_012936.1	Rat	Rat	Rat coronavirus Parker
Arg	cgt	91	0.0098	1.578	NC_012936.1	Rat	Rat	Rat coronavirus Parker
Leu	cta	85	0.0091	0.6014	NC_012936.1	Rat	Rat	Rat coronavirus Parker
Leu	ctc	61	0.0066	0.4316	NC_012936.1	Rat	Rat	Rat coronavirus Parker
Leu	ctg	85	0.0091	0.6014	NC_012936.1	Rat	Rat	Rat coronavirus Parker
Leu	ctt	176	0.0189	1.2453	NC_012936.1	Rat	Rat	Rat coronavirus Parker
Glu	gaa	164	0.0176	0.8609	NC_012936.1	Rat	Rat	Rat coronavirus Parker
Asp	gac	124	0.0133	0.4733	NC_012936.1	Rat	Rat	Rat coronavirus Parker
Glu	gag	217	0.0233	1.1391	NC_012936.1	Rat	Rat	Rat coronavirus Parker
Asp	gat	400	0.043	1.5267	NC_012936.1	Rat	Rat	Rat coronavirus Parker
Ala	gca	150	0.0161	0.9464	NC_012936.1	Rat	Rat	Rat coronavirus Parker
Ala	gcc	119	0.0128	0.7508	NC_012936.1	Rat	Rat	Rat coronavirus Parker
Ala	gcg	71	0.0076	0.4479	NC_012936.1	Rat	Rat	Rat coronavirus Parker
Ala	gct	294	0.0316	1.8549	NC_012936.1	Rat	Rat	Rat coronavirus Parker
Gly	gga	107	0.0115	0.7469	NC_012936.1	Rat	Rat	Rat coronavirus Parker
Gly	ggc	149	0.016	1.0401	NC_012936.1	Rat	Rat	Rat coronavirus Parker
Gly	ggg	42	0.0045	0.2932	NC_012936.1	Rat	Rat	Rat coronavirus Parker
Gly	ggt	275	0.0295	1.9197	NC_012936.1	Rat	Rat	Rat coronavirus Parker
Val	gta	120	0.0129	0.5234	NC_012936.1	Rat	Rat	Rat coronavirus Parker
Val	gtc	130	0.014	0.5671	NC_012936.1	Rat	Rat	Rat coronavirus Parker
Val	gtg	261	0.028	1.1385	NC_012936.1	Rat	Rat	Rat coronavirus Parker
Val	gtt	406	0.0436	1.771	NC_012936.1	Rat	Rat	Rat coronavirus Parker
Stp	taa	3	0.0003	1.8	NC_012936.1	Rat	Rat	Rat coronavirus Parker
Tyr	tac	101	0.0109	0.4479	NC_012936.1	Rat	Rat	Rat coronavirus Parker
Stp	tag	0	0	0	NC_012936.1	Rat	Rat	Rat coronavirus Parker
Tyr	tat	350	0.0376	1.5521	NC_012936.1	Rat	Rat	Rat coronavirus Parker
Ser	tca	93	0.01	0.8122	NC_012936.1	Rat	Rat	Rat coronavirus Parker
Ser	tcc	63	0.0068	0.5502	NC_012936.1	Rat	Rat	Rat coronavirus Parker
Ser	tcg	48	0.0052	0.4192	NC_012936.1	Rat	Rat	Rat coronavirus Parker
Ser	tct	180	0.0193	1.5721	NC_012936.1	Rat	Rat	Rat coronavirus Parker
Stp	tga	2	0.0002	1.2	NC_012936.1	Rat	Rat	Rat coronavirus Parker
Cys	tgc	113	0.0121	0.6476	NC_012936.1	Rat	Rat	Rat coronavirus Parker
Trp	tgg	121	0.013	1	NC_012936.1	Rat	Rat	Rat coronavirus Parker
Cys	tgt	236	0.0254	1.3524	NC_012936.1	Rat	Rat	Rat coronavirus Parker
Leu	tta	196	0.0211	1.3868	NC_012936.1	Rat	Rat	Rat coronavirus Parker
Phe	ttc	116	0.0125	0.4784	NC_012936.1	Rat	Rat	Rat coronavirus Parker
Leu	ttg	245	0.0263	1.7335	NC_012936.1	Rat	Rat	Rat coronavirus Parker
Phe	ttt	369	0.0396	1.5216	NC_012936.1	Rat	Rat	Rat coronavirus Parker
Lys	aaa	206	0.0222	0.7715	NC_001846.1	Murine	Murine	Murine hepatitis virus
Asn	aac	123	0.0133	0.5051	NC_001846.1	Murine	Murine	Murine hepatitis virus
Lys	aag	328	0.0354	1.2285	NC_001846.1	Murine	Murine	Murine hepatitis virus
Asn	aat	364	0.0393	1.4949	NC_001846.1	Murine	Murine	Murine hepatitis virus
Thr	aca	136	0.0147	1.0245	NC_001846.1	Murine	Murine	Murine hepatitis virus
Thr	acc	118	0.0127	0.8889	NC_001846.1	Murine	Murine	Murine hepatitis virus
Thr	acg	68	0.0073	0.5122	NC_001846.1	Murine	Murine	Murine hepatitis virus
Thr	act	209	0.0225	1.5744	NC_001846.1	Murine	Murine	Murine hepatitis virus
Arg	aga	78	0.0084	1.3724	NC_001846.1	Murine	Murine	Murine hepatitis virus
Ser	agc	94	0.0101	0.8418	NC_001846.1	Murine	Murine	Murine hepatitis virus
Arg	agg	62	0.0067	1.0909	NC_001846.1	Murine	Murine	Murine hepatitis virus
Ser	agt	205	0.0221	1.8358	NC_001846.1	Murine	Murine	Murine hepatitis virus
Ile	ata	119	0.0128	0.8771	NC_001846.1	Murine	Murine	Murine hepatitis virus
Ile	atc	65	0.007	0.4791	NC_001846.1	Murine	Murine	Murine hepatitis virus
Met	atg	199	0.0215	1	NC_001846.1	Murine	Murine	Murine hepatitis virus
Ile	att	223	0.0241	1.6437	NC_001846.1	Murine	Murine	Murine hepatitis virus
Gln	caa	148	0.016	0.9221	NC_001846.1	Murine	Murine	Murine hepatitis virus
His	cac	41	0.0044	0.5359	NC_001846.1	Murine	Murine	Murine hepatitis virus
Gln	cag	173	0.0187	1.0779	NC_001846.1	Murine	Murine	Murine hepatitis virus
His	cat	112	0.0121	1.4641	NC_001846.1	Murine	Murine	Murine hepatitis virus
Pro	cca	99	0.0107	1.125	NC_001846.1	Murine	Murine	Murine hepatitis virus
Pro	ccc	77	0.0083	0.875	NC_001846.1	Murine	Murine	Murine hepatitis virus
Pro	ccg	33	0.0036	0.375	NC_001846.1	Murine	Murine	Murine hepatitis virus
Pro	cct	143	0.0154	1.625	NC_001846.1	Murine	Murine	Murine hepatitis virus
Arg	cga	26	0.0028	0.4575	NC_001846.1	Murine	Murine	Murine hepatitis virus
Arg	cgc	59	0.0064	1.0381	NC_001846.1	Murine	Murine	Murine hepatitis virus
Arg	cgg	19	0.002	0.3343	NC_001846.1	Murine	Murine	Murine hepatitis virus
Arg	cgt	97	0.0105	1.7067	NC_001846.1	Murine	Murine	Murine hepatitis virus
Leu	cta	65	0.007	0.4671	NC_001846.1	Murine	Murine	Murine hepatitis virus
Leu	ctc	66	0.0071	0.4743	NC_001846.1	Murine	Murine	Murine hepatitis virus
Leu	ctg	94	0.0101	0.6754	NC_001846.1	Murine	Murine	Murine hepatitis virus
Leu	ctt	177	0.0191	1.2719	NC_001846.1	Murine	Murine	Murine hepatitis virus
Glu	gaa	167	0.018	0.8608	NC_001846.1	Murine	Murine	Murine hepatitis virus
Asp	gac	131	0.0141	0.5048	NC_001846.1	Murine	Murine	Murine hepatitis virus
Glu	gag	221	0.0238	1.1392	NC_001846.1	Murine	Murine	Murine hepatitis virus
Asp	gat	388	0.0418	1.4952	NC_001846.1	Murine	Murine	Murine hepatitis virus
Ala	gca	142	0.0153	0.882	NC_001846.1	Murine	Murine	Murine hepatitis virus
Ala	gcc	135	0.0146	0.8385	NC_001846.1	Murine	Murine	Murine hepatitis virus
Ala	gcg	73	0.0079	0.4534	NC_001846.1	Murine	Murine	Murine hepatitis virus
Ala	gct	294	0.0317	1.8261	NC_001846.1	Murine	Murine	Murine hepatitis virus
Gly	gga	106	0.0114	0.7413	NC_001846.1	Murine	Murine	Murine hepatitis virus
Gly	ggc	152	0.0164	1.0629	NC_001846.1	Murine	Murine	Murine hepatitis virus
Gly	ggg	51	0.0055	0.3566	NC_001846.1	Murine	Murine	Murine hepatitis virus
Gly	ggt	263	0.0284	1.8392	NC_001846.1	Murine	Murine	Murine hepatitis virus
Val	gta	126	0.0136	0.5538	NC_001846.1	Murine	Murine	Murine hepatitis virus
Val	gtc	126	0.0136	0.5538	NC_001846.1	Murine	Murine	Murine hepatitis virus
Val	gtg	258	0.0278	1.1341	NC_001846.1	Murine	Murine	Murine hepatitis virus
Val	gtt	400	0.0431	1.7582	NC_001846.1	Murine	Murine	Murine hepatitis virus
Stp	taa	4	0.0004	2.4	NC_001846.1	Murine	Murine	Murine hepatitis virus
Tyr	tac	104	0.0112	0.4664	NC_001846.1	Murine	Murine	Murine hepatitis virus
Stp	tag	0	0	0	NC_001846.1	Murine	Murine	Murine hepatitis virus
Tyr	tat	342	0.0369	1.5336	NC_001846.1	Murine	Murine	Murine hepatitis virus
Ser	tca	98	0.0106	0.8776	NC_001846.1	Murine	Murine	Murine hepatitis virus
Ser	tcc	69	0.0074	0.6179	NC_001846.1	Murine	Murine	Murine hepatitis virus
Ser	tcg	42	0.0045	0.3761	NC_001846.1	Murine	Murine	Murine hepatitis virus
Ser	tct	162	0.0175	1.4507	NC_001846.1	Murine	Murine	Murine hepatitis virus
Stp	tga	1	0.0001	0.6	NC_001846.1	Murine	Murine	Murine hepatitis virus
Cys	tgc	119	0.0128	0.6839	NC_001846.1	Murine	Murine	Murine hepatitis virus
Trp	tgg	120	0.0129	1	NC_001846.1	Murine	Murine	Murine hepatitis virus
Cys	tgt	229	0.0247	1.3161	NC_001846.1	Murine	Murine	Murine hepatitis virus
Leu	tta	186	0.0201	1.3365	NC_001846.1	Murine	Murine	Murine hepatitis virus
Phe	ttc	118	0.0127	0.4816	NC_001846.1	Murine	Murine	Murine hepatitis virus
Leu	ttg	247	0.0266	1.7749	NC_001846.1	Murine	Murine	Murine hepatitis virus
Phe	ttt	372	0.0401	1.5184	NC_001846.1	Murine	Murine	Murine hepatitis virus
Lys	aaa	256	0.0276	0.936	NC_026011.1	Rattus norvegicus	Rat	Betacoronavirus HKU24
Asn	aac	116	0.0125	0.4764	NC_026011.1	Rattus norvegicus	Rat	Betacoronavirus HKU24
Lys	aag	291	0.0314	1.064	NC_026011.1	Rattus norvegicus	Rat	Betacoronavirus HKU24
Asn	aat	371	0.0401	1.5236	NC_026011.1	Rattus norvegicus	Rat	Betacoronavirus HKU24
Thr	aca	160	0.0173	1.2214	NC_026011.1	Rattus norvegicus	Rat	Betacoronavirus HKU24
Thr	acc	95	0.0103	0.7252	NC_026011.1	Rattus norvegicus	Rat	Betacoronavirus HKU24
Thr	acg	52	0.0056	0.3969	NC_026011.1	Rattus norvegicus	Rat	Betacoronavirus HKU24
Thr	act	217	0.0234	1.6565	NC_026011.1	Rattus norvegicus	Rat	Betacoronavirus HKU24
Arg	aga	71	0.0077	1.4013	NC_026011.1	Rattus norvegicus	Rat	Betacoronavirus HKU24
Ser	agc	102	0.011	0.9203	NC_026011.1	Rattus norvegicus	Rat	Betacoronavirus HKU24
Arg	agg	57	0.0062	1.125	NC_026011.1	Rattus norvegicus	Rat	Betacoronavirus HKU24
Ser	agt	198	0.0214	1.7865	NC_026011.1	Rattus norvegicus	Rat	Betacoronavirus HKU24
Ile	ata	190	0.0205	1.1925	NC_026011.1	Rattus norvegicus	Rat	Betacoronavirus HKU24
Ile	atc	71	0.0077	0.4456	NC_026011.1	Rattus norvegicus	Rat	Betacoronavirus HKU24
Met	atg	213	0.023	1	NC_026011.1	Rattus norvegicus	Rat	Betacoronavirus HKU24
Ile	att	217	0.0234	1.3619	NC_026011.1	Rattus norvegicus	Rat	Betacoronavirus HKU24
Gln	caa	162	0.0175	0.9257	NC_026011.1	Rattus norvegicus	Rat	Betacoronavirus HKU24
His	cac	36	0.0039	0.4865	NC_026011.1	Rattus norvegicus	Rat	Betacoronavirus HKU24
Gln	cag	188	0.0203	1.0743	NC_026011.1	Rattus norvegicus	Rat	Betacoronavirus HKU24
His	cat	112	0.0121	1.5135	NC_026011.1	Rattus norvegicus	Rat	Betacoronavirus HKU24
Pro	cca	109	0.0118	1.3333	NC_026011.1	Rattus norvegicus	Rat	Betacoronavirus HKU24
Pro	ccc	50	0.0054	0.6116	NC_026011.1	Rattus norvegicus	Rat	Betacoronavirus HKU24
Pro	ccg	20	0.0022	0.2446	NC_026011.1	Rattus norvegicus	Rat	Betacoronavirus HKU24
Pro	cct	148	0.016	1.8104	NC_026011.1	Rattus norvegicus	Rat	Betacoronavirus HKU24
Arg	cga	24	0.0026	0.4737	NC_026011.1	Rattus norvegicus	Rat	Betacoronavirus HKU24
Arg	cgc	56	0.006	1.1053	NC_026011.1	Rattus norvegicus	Rat	Betacoronavirus HKU24
Arg	cgg	22	0.0024	0.4342	NC_026011.1	Rattus norvegicus	Rat	Betacoronavirus HKU24
Arg	cgt	74	0.008	1.4605	NC_026011.1	Rattus norvegicus	Rat	Betacoronavirus HKU24
Leu	cta	77	0.0083	0.5732	NC_026011.1	Rattus norvegicus	Rat	Betacoronavirus HKU24
Leu	ctc	72	0.0078	0.536	NC_026011.1	Rattus norvegicus	Rat	Betacoronavirus HKU24
Leu	ctg	73	0.0079	0.5434	NC_026011.1	Rattus norvegicus	Rat	Betacoronavirus HKU24
Leu	ctt	189	0.0204	1.4069	NC_026011.1	Rattus norvegicus	Rat	Betacoronavirus HKU24
Glu	gaa	187	0.0202	1.036	NC_026011.1	Rattus norvegicus	Rat	Betacoronavirus HKU24
Asp	gac	117	0.0126	0.444	NC_026011.1	Rattus norvegicus	Rat	Betacoronavirus HKU24
Glu	gag	174	0.0188	0.964	NC_026011.1	Rattus norvegicus	Rat	Betacoronavirus HKU24
Asp	gat	410	0.0443	1.556	NC_026011.1	Rattus norvegicus	Rat	Betacoronavirus HKU24
Ala	gca	184	0.0199	1.1833	NC_026011.1	Rattus norvegicus	Rat	Betacoronavirus HKU24
Ala	gcc	113	0.0122	0.7267	NC_026011.1	Rattus norvegicus	Rat	Betacoronavirus HKU24
Ala	gcg	66	0.0071	0.4244	NC_026011.1	Rattus norvegicus	Rat	Betacoronavirus HKU24
Ala	gct	259	0.028	1.6656	NC_026011.1	Rattus norvegicus	Rat	Betacoronavirus HKU24
Gly	gga	105	0.0113	0.7356	NC_026011.1	Rattus norvegicus	Rat	Betacoronavirus HKU24
Gly	ggc	122	0.0132	0.8546	NC_026011.1	Rattus norvegicus	Rat	Betacoronavirus HKU24
Gly	ggg	53	0.0057	0.3713	NC_026011.1	Rattus norvegicus	Rat	Betacoronavirus HKU24
Gly	ggt	291	0.0314	2.0385	NC_026011.1	Rattus norvegicus	Rat	Betacoronavirus HKU24
Val	gta	153	0.0165	0.6861	NC_026011.1	Rattus norvegicus	Rat	Betacoronavirus HKU24
Val	gtc	122	0.0132	0.5471	NC_026011.1	Rattus norvegicus	Rat	Betacoronavirus HKU24
Val	gtg	234	0.0253	1.0493	NC_026011.1	Rattus norvegicus	Rat	Betacoronavirus HKU24
Val	gtt	383	0.0414	1.7175	NC_026011.1	Rattus norvegicus	Rat	Betacoronavirus HKU24
Stp	taa	4	0.0004	2.4	NC_026011.1	Rattus norvegicus	Rat	Betacoronavirus HKU24
Tyr	tac	107	0.0116	0.444	NC_026011.1	Rattus norvegicus	Rat	Betacoronavirus HKU24
Stp	tag	1	0.0001	0.6	NC_026011.1	Rattus norvegicus	Rat	Betacoronavirus HKU24
Tyr	tat	375	0.0405	1.556	NC_026011.1	Rattus norvegicus	Rat	Betacoronavirus HKU24
Ser	tca	90	0.0097	0.812	NC_026011.1	Rattus norvegicus	Rat	Betacoronavirus HKU24
Ser	tcc	56	0.006	0.5053	NC_026011.1	Rattus norvegicus	Rat	Betacoronavirus HKU24
Ser	tcg	29	0.0031	0.2617	NC_026011.1	Rattus norvegicus	Rat	Betacoronavirus HKU24
Ser	tct	190	0.0205	1.7143	NC_026011.1	Rattus norvegicus	Rat	Betacoronavirus HKU24
Stp	tga	0	0	0	NC_026011.1	Rattus norvegicus	Rat	Betacoronavirus HKU24
Cys	tgc	95	0.0103	0.5621	NC_026011.1	Rattus norvegicus	Rat	Betacoronavirus HKU24
Trp	tgg	123	0.0133	1	NC_026011.1	Rattus norvegicus	Rat	Betacoronavirus HKU24
Cys	tgt	243	0.0262	1.4379	NC_026011.1	Rattus norvegicus	Rat	Betacoronavirus HKU24
Leu	tta	135	0.0146	1.005	NC_026011.1	Rattus norvegicus	Rat	Betacoronavirus HKU24
Phe	ttc	104	0.0112	0.4245	NC_026011.1	Rattus norvegicus	Rat	Betacoronavirus HKU24
Leu	ttg	260	0.0281	1.9355	NC_026011.1	Rattus norvegicus	Rat	Betacoronavirus HKU24
Phe	ttt	386	0.0417	1.5755	NC_026011.1	Rattus norvegicus	Rat	Betacoronavirus HKU24

## Sheet: Figure 2A
Figure 2 A
Log2 Fold Change
	SARS-2	OC43
Y	0.122286	-0.327083
I	0.0460042	-0.492753
Im	-0.763295	-0.661707
m1I	0.0455535	-0.385817
Am	-0.202512	0.439111
m1A	-0.0463264	-0.242175
m2A	0.0735945	-0.359445
m6A	0.00186892	0.202223
cm5U	-0.059226
m5C*	0.143276	0.0945457
hm5C	0.418283
5fC	-0.326525	-0.637681
m5Um	-0.231519	-0.187789
ncm5U	0.116804	-0.407951
mcm5U	0.580556	0.498957
mcm5s2U	-0.277525	-0.388679
m22G	0.0141656	-0.225245
t6A	-0.0187067	-0.232296
Q*	-0.165903	0.686852
Q* (HCoV-OC43 72 hpi)		2.13029

## Sheet: Figures 2 SARS-CoV-2
Figure 2 B-D
tRNA modifications SARS-CoV-2 normalize data to unmodified nucleosides
		Mock			Infected
C	6009816064	5962153984	6902672384	5992878592	6738972160	7008615936	Unmodified base
Y	270899552	386224800	307837088	317970976	424208000	354151936
U	396317920	422152128	421024640	397453472	464971488	493452160	Unmodified base
A	9678357504	7021650944	10843714560	8610300928	8021325312	9478241280	Unmodified base
I	29427614	29589788	30293908	26267186	36812812	34525272
5fC	1739120	1619493	1643461	1109511	1445618	1683265	*
m5Um	8590083	9076429	9265428	6283795	8780520	9304745
hm5C	873608	1268054	1170649	1502360	1428636	1658379
m1A	2525753600	2892653568	2847343360	2516822272	3031329536	2848105728
m2A	3186247	10891667	5253167	2313702	11459140	9216149
Am	40583492	31624610	27508468	34974720	23306516	32694474
m6A	30720838	34014472	33487464	32135020	35774764	35144956
m1I	25434270	24079248	25740914	21934130	29794042	30501886	*
Im	46894	42603	72970	25582	34404	38957
G	5652050944	5340690432	6119066112	5000445952	6412269568	6658728960	Unmodified base
ncm5U	15734926	20684436	17051320	16509936	21283992	23158160
cm5U	47952	77127	67700	61010	69146	60353
m22G	327611968	397294336	383483360	343189280	432107840	398691648
mcm5U	2081822	2718261	2195005	3213439	3920280	3792531	*
m227G	76551	53263	41219	58017	28345	49600
mcm5s2U	9950718	9526714	10901981	5459244	12324550	9920210
t6A	158835744	155219088	153929296	125173160	184156080	182127296
Q*	9699014	60083464	17972792	4670868	65224728	28003644
Mediana all samples			6170901376
mediana AUGC	5830933504	5651422208	6510869248	5496662272	6575620864	6833672448
normalization factor	1.0583	1.09192	0.947785	1.12266	0.938452	0.903014
Norm. Area
	5fC	Im	mcm5U
	106.872	90.0653	91.1454
mock	102.682	84.423	122.79
	90.4466	125.512	86.0648
	72.3276	52.1211	149.245
SARS-CoV-2	78.775	58.5937	152.198
	88.2612	63.8425	141.679
Supplementyary Figure 4 - SARS-CoV-2 mcm5s2
Row values
Unmodified bases (log2 Area)
C	32.5427	33.1947	33.1601	32.6877	32.7589	33.2615
U	28.6886	29.182	29.2426	28.764	28.962	29.1136
A	32.8167	33.6862	33.957	33.3758	33.2312	33.646
G	32.4795	32.9496	32.922	32.3953	32.4893	32.8007
mcm5s2 (log2 Area)	22.7526	23.5535	23.542	23.4736	23.2127	24.014
Nom. Factor log 2	0.298258	-0.262789	-0.231679	0.267845	0.18529	-0.221715
mcm5s2
		Coeff. Var
	23.0508	0.622328
Mock 48h log2	23.2907	0.622328
	23.3104	0.622328
	23.7415	0.90726
SARS-CoV-2 48h log2	23.398	0.90726
	23.7923	0.90726
Fold change	0.426609
T-test pValue	0.046071

## Sheet: Figure 2 HCoV-OC43
Figure 2 B-D
Modification for OC43			Mock			Infected
I	Inosine	105.575	96.4179	98.0072	75.7336	71.8082	65.6412
5fC	5-Formylcytidine	126.13	69.6937	104.177	65.3052	65.7172	56.4851
mcm5U	5-methoxycarbonylmethyluridine	91.2842	119.188	89.5281	145.677	151.956	123.807
Q*	Queuosine	117.657	88.9638	93.3795	472.651	60.9179	141.172
ncm5U	5-Carbamoylmethyluridine	107.097	103.003	89.8997	83.9502	76.5335	65.8809
2) Row data
Area Values from Proteomic Facility
			Mock			Infected
	C	4461785088	5801024000	5645505536	7771946496	9862477824	8342208512	Unmodified base
	U	535978080	610377280	580028544	729289792	846568000	730568768	Unmodified base
	A	5873656320	8475585536	5693682688	6865177600	11593105408	8621989888	Unmodified base
	I	31762308	37772056	37075144	35256292	44060448	35468640	*
	5fC	168952	121563	175465	135360	179535	135893	*
	m1A	1138317568	1322855168	1455326848	1458026240	2009234560	1560268928	*
	m2A	2216934	2636199	2372341	2655591	3413298	2499918	*
	Am	143999184	230686064	184801824	342762624	400709280	384402816	*
	m1I	24580946	32671850	29799532	28511928	40080388	32401118	*
	G	4556169728	5941729280	5913757184	7089017856	8529647616	7854441984	Unmodified base
	ncm5U	15107075	18919772	15945384	18324040	22018026	16690892	*
	m22G	185253904	265456416	252364528	249972272	376156768	285151616	*
	mcm5U	1158537	1969733	1428720	2860888	3933280	2822124	*
	t6A	120294896	166247680	161989088	158078784	238421984	182999056	*
	mcm5s2U	11041914	19937520	15598506	14544286	23006740	15783492
	Q*	4605268	4534333	4595830	28626980	4863030	9924378
	Y	240909424	311303680	230757824	299384736	348046560	290340000
	m5Um	8137913	9435507	10835961	11407026	15094153	11285972
	m6A	12346665	21763300	17580726	27377348	32037552	28304170
	m27G	2304	2562	13218	42666	40387	51011
	m227G	80540	28756	77455	61300	80930	78135
	mediana set			6424237184
	mediana AUGC	4508977408	5871376640	5669594112	6977097728	9196062720	8098325248
	norm. factor	1.42477	1.09416	1.1331	0.920761	0.698586	0.79328
Supplementyary Figure 4
HCoV-OC43
			Mock			Infected
1-methyladenosine	m1A	103.12	92.0302	104.85	85.3589	89.2456	78.6978
2-methyladenosine	m2A	108.529	99.1082	92.3627	84.0152	81.9301	68.14
2'O-methyladenosine	Am	92.282	113.531	94.1866	141.956	125.911	137.16
1-methylinosine	m1I	100.507	102.591	96.9021	75.3403	80.3536	73.7633
N2,N2-Dimethylguanosine	m22G	94.2262	103.69	102.084	82.1673	93.81	80.7538
N6-threonylcarbamoyladenosine	t6A	95.7775	101.651	102.572	81.3379	93.0762	81.1238
	Area normalized values
Q*	0.00146731	0.000662677	0.000582253	0.00131084	0.00523778	0.00581562
mcok average	0.000904079
nom. %	162.299	73.2986	64.4028	144.991	579.349	643.265

## Sheet: Figure 2 Lungs
qPCR CT cycle for SARS-CoV-2 (N as target gene)
	Less infected			Most infected
1	2	3	4	5	6
0.002514	0.002906	0.002761	0.002889	0.003919	0.003257
0.002478	0.002901	0.002759	0.002894	0.003911	0.003224
0.002473	0.002909	0.002767	0.002877	0.003872	0.003196
Area Value lungs samples (mcm5U) row - code 2023MR015_ELMU
			Mocks						Infected
C	Cytidine		18000000000	10000000000	5400000000	3200000000	12000000000	7200000000	5800000000	5300000000	12000000000	15000000000	16000000000	14000000000	Unmodified base
U	Uridine		590000000	530000000	630000000	460000000	520000000	540000000	540000000	570000000	570000000	690000000	840000000	960000000	Unmodified base
A	Adenosine		6500000000	8200000000	17000000000	13000000000	2800000000	3900000000	4400000000	8500000000	18000000000	14000000000	6900000000	5700000000	Unmodified base
G	Guanosine		9500000000	7600000000	7200000000	5100000000	5700000000	6400000000	8200000000	8000000000	8200000000	8200000000	9100000000	12000000000	Unmodified base
mcm5U	5-methoxycarbonylmethyluridine		250000	250000	450000	370000	400000	370000	270000	480000	430000	380000	790000	1200000
	Median AGCU		8000000000	7900000000	6300000000	4200000000	4200000000	5200000000	5100000000	6700000000	10000000000	11000000000	8000000000	8900000000
	Median of median		7300000000
	Coff. Variation		1.1	1.1	0.87	0.57	0.58	0.71	0.7	0.91	1.4	1.5	1.1	1.2
mcm5U	values normalized		270000	270000	390000	210000	230000	260000	190000	440000	600000	590000	870000	1500000
	mock average		270000
	percentage relative to mock		99	98	140	78	84	97	70	160	220	220	320	550	Data represented in the figure

## Sheet: Figure 4
Figure 4
Elp3						Nucleocapsid fold change oc43 si/scr
	Mock scr	Mock elp3	OC43 scr	OC43 Elp3			OC43 scr	OC43 Elp3
1	1	0.562303	1.69493	0.395147			1	0.6
2	0.976918	0.236102	0.931149	0.253584			1.14864	0.25396
3	1.02914	0.234662	0.862418	0.200669			0.834975	0.541061
4	0.99394	0.297641	1.09915	0.12802			1.01638	0.130486
QTRT1						Nucleocapsid
	Mock scr	Mock qtrt1	OC43 scr	OC43 qtrt1
1	1	0.831096	1.26408	0.860583			1	0.6
2	1	0.694642	1.15299	0.824663			1	0.65
NSUN2						Nucleocapsid
	Mock scr	Mock nsun2	OC43 scr	OC43 nsun2
1	1	0.270787	1.08983	0.516213			1	1
2	1	0.36322	1.26886	0.565134
OVER EXPRESSION: NP
OC43 empty		ADAT2		ALKBH1
1.06335		0.315114		0.347746
0.878629		0.238917		0.356655
1.05802		0.183261		0.544314

## Sheet: Figure 5
Figure 5
	Homo Sapiens	HCoV-OC43	SARS-CoV-2	KIAA1456	ALKBH8	ATM	ATR	CHEK1	CHEK2
AAA	0.884557	1.01599	1.35065	1.36364	1.21739	1.2243	1.13143	1.26829	0.974359
AGA	1.2545	1.81132	2.87558	2.70968	2.19512	3.07895	2.496	2.64	1.61538
CAA	0.526292	1.08108	1.29832	0.857143	1.27273	0.883117	0.932203	1	0.545455
GAA	0.861908	1.20238	1.4099	1.02857	0.833333	1.40773	1.5618	1.29032	1.18367
	Homo Sapiens	HCoV-OC43	SARS-CoV-2	ADAT2	ADAT3
GCU	1.04319	2.02597	2.00889	1.14286	0.384615
CGU	0.483359	1.60108	0.83871	0.75	0.342857
AUU	1.11123	1.64894	1.4844	1.2	0
CUU	0.804773	1.29897	1.40619	0.6	0.139535
CCU	1.13839	1.91411	1.66964	0.727273	0.421053
UCU	1.1131	1.68802	1.53371	2.4
ACU	1.01424	1.89583	1.52305	2.5	0.363636
GUU	0.744601	2.1806	1.77871	1.55556
	Homo Sapiens	HCoV-OC43	SARS-CoV-2	ADAT2	ADAT3
GCC	1.59694	0.564935	0.628148	0.761905	2.53846
CGC	1.12106	0.760108	0.451613	0.75	3.08571
AUC	1.3667	0.340426	0.690936	1.8	3
CUC	1.12469	0.315464	0.51134	1.8	1.95349
CCC	1.28518	0.466258	0.419643	0.727273	2.21053
UCC	1.25459	0.467967	0.55618		1.5
ACC	1.37447	0.534722	0.673347	1.5	2.54545
GUC	0.920465	0.329989	0.551148	0.666667	0.714286
	Homo Sapiens	HCoV-OC43	SARS-CoV-2	QTRT1	QTRT2
AAU	0.963514	1.64103	1.19236	1	1.14286
GAU	0.947771	1.67347	1.21311	0.272727	1.125
CAU	0.851861	1.46739	1.10784	0.727273	0.75
UAU	0.902071	1.61612	1.11844	0.571429	0.727273
	Homo Sapiens	HCoV-OC43	SARS-CoV-2	NSUN2	NSUN3	SOD1	SOD2	PEK	PERK
UUG	0.785382	1.86186	1.2701	0.972973	1.2766	2	1	1.22222	1.0303

## Sheet: Figure 6 (DESeq)
	Gene	baseMean	log2FoldChange	lfcSE	stat	pvalue	padj	Calu3_Mock1.unpaired_uniq	Calu3_Mock2.unpaired_uniq	Calu3_SARS1.unpaired_uniq	Calu3_SARS2.unpaired_uniq	size
1	Homo_sapiens_tRNA-Leu-CAG-2	507288579608657	-116962537048758	0.258157577024158	-453066450332437	5.87984e+08	0.00121124806639438	579821654286752	824900172216313	307886316000515	316546175931049	2
2	Homo_sapiens_tRNA-Leu-CAA-4	220505893523848	-112885897057468	0.274167414854247	-411740750145236	3.83158e+09	0.00263101987056354	234659535767701	370608815802395	140379588109939	136375634415358	1
3	Homo_sapiens_tRNA-Leu-TAA-1	222207901317418	-113849391750578	0.272005478177897	-418555510400854	2.8447e+09	0.00263101987056354	243233442242582	367983548483641	127745029855944	149869584687506	1
4	Homo_sapiens_tRNA-Ser-GCT-3/4	945251683512396	-105888661516358	0.269999325262227	-392181207910494	8.78855e+09	0.00393280964204032	104037717531582	151436743628279	546772763488756	679489358962224	4
5	Homo_sapiens_tRNA-Ser-GCT-5	151465823156747	-104594005730709	0.268061944849241	-390185954181347	9.54565e+09	0.00393280964204032	166267909264924	241919241353672	899520458421166	107724096166276	1
6	Homo_sapiens_tRNA-Ser-TGA-1	512352109927982	-106825947754243	0.291002600763278	-367096195958545	0.000241639305817611	0.00829628283307131	52403636524355	863627154820415	288009420224205	373735499423757	1
7	Homo_sapiens_tRNA-Ser-CGA-4	111042856971604	-107611136014455	0.298111462171962	-360976177267486	0.000306478346669889	0.0090192199162853	112319172947424	188967771120505	820692832768894	608152005415999	1
8	Homo_sapiens_tRNA-Leu-CAG-1	727176051858956	-0.99976177289493	0.284114545346373	-35188686720565	0.000433391186791574	0.011159823059883	887953280347352	105108496826739	367279808869108	602386149951977	7
9	Homo_sapiens_tRNA-Leu-CAA-2	10324511202077	-0.920631294736252	0.272056387238717	-338397235984921	0.000714451951497556	0.0163530113342774	107697847338728	1625435118337	658847145998381	76854374310813	1
10	Homo_sapiens_tRNA-Ala-AGC-6	214030034616416	104513342413608	0.319038682856062	327588308345546	0.00105332155880025	0.0186459873759726	159700237017576	118394408492825	289377241612153	288648251343109	1
11	Homo_sapiens_tRNA-Cys-GCA-6	202865576605402	0.890831765814275	0.272659191499769	326719873595397	0.00108617402190132	0.0186459873759726	165189932665056	11890916679062	232529635951187	294833571014747	1
12	Homo_sapiens_tRNA-Ser-AGA-2/1	965759772171569	-0.859291792625297	0.261794268863284	-32823170513104	0.00102957770868629	0.0186459873759726	109802896087916	139230108526569	585538244789969	787170797751454	7
13	Homo_sapiens_tRNA-Leu-CAA-1	273252765075804	-0.903063165617468	0.278804552867727	-323905458619217	0.00119926619039158	0.0190037565554359	301514047489184	410674169980764	154959140938705	225863701894562	2
14	Homo_sapiens_tRNA-Cys-GCA-9	116412964041023	130137914191173	0.4086369346623	318468310503357	0.00144912601276003	0.0213228541877547	848407509155875	480441077941898	134410194191437	198356803262875	4
15	Homo_sapiens_tRNA-Ser-GCT-6	235969593936312	-102316664994987	0.327747821104154	-312181068512649	0.00179742481772027	0.0246846341633583	247535367377243	386068723346168	15812964022522	152144644796614	1
16	Homo_sapiens_tRNA-Ser-GCT-2	162169388786825	-0.842444952843371	0.272781195529701	-308835420714198	0.00201268422224246	0.0257286728687775	176209249019268	240237697580876	975897074649948	134640901082163	1
17	Homo_sapiens_tRNA-Thr-CGT-3	507223905195696	0.740431736751605	0.240992264591714	307242947405816	0.00212323999402532	0.0257286728687775	405938039969052	35363895058509	673395072899101	595923557329542	1
18	Homo_sapiens_tRNA-Ser-GCT-1	810809089137213	-0.885862630682662	0.294509590402465	-300792456188634	0.00263038423670791	0.030103286264546	971676129603816	113281142734729	414853111130866	723895688466881	1
19	Homo_sapiens_tRNA-Leu-TAA-3	124881796485211	-0.961095374511532	0.322419306860627	-298088654761295	0.00287415250820415	0.0311618640363187	11089185207908	219287034860624	789857552924976	903625437086432	1
20	Homo_sapiens_tRNA-Ser-CGA-3	133169350846975	-0.868221269276067	0.294464475057104	-294847542851373	0.00319345525073333	0.0328925890825533	14642515481549	197838772452503	741628012656284	11425067485428	1
21	Homo_sapiens_tRNA-Thr-TGT-5	483476372953862	0.786386868461388	0.268765575116362	292592110474313	0.00343438021651591	0.0336896345048703	417436457034318	292296920097866	541625643699425	682546470983838	1
22	Homo_sapiens_tRNA-Cys-GCA-8	216580790098282	0.735547089046108	0.253142334027156	290566606282141	0.00366472328391709	0.0343151362039509	15294292073877	172135174782612	309665274453049	231579790418697	1
23	Homo_sapiens_tRNA-Ser-CGA-1/2	100418244036443	-0.788268699372205	0.277200514578283	-284367689782767	0.00445962459569608	0.0399427246397127	106879383624013	147512569538089	610775735369914	862034494466797	2
24	Homo_sapiens_tRNA-Ser-AGA-3	478256044406752	-0.801466502995317	0.28575687674254	-280471466559812	0.0050361140060422	0.0432266452185289	508046379012165	7086505899643	341560022886476	354767185764067	1
	upregulated
	downregulated

## Sheet: Figure 6 (logOR)
tRNA position	0	1	2	3	4	5	6	7	8	9	10	11	12	13	14	15	16	17	17a	18	19	20	20a	20b	21	22	23	24	25	26	27	28	29	30	31	32	33	34	35	36	37	38	39	40	41	42	43	44	45
	logOR
SARS-COV-2
Ala-TGC-4	0	0	0	0	0	0	0	0	0	0	0	0	0	0	0	0	0	0	0	0	0	0	0	0	0	0	0	0	0	0	0	0	0	0	0	0	0	0	0	0	-0.160083862940146	0	0	0	0	0	0	0	0
Ile-AAT-8	0	0	0	0	0	0	0	0	0	0	0	0	0	0	0	0	0	0	0	0	0	0	-0.12029945254141	0	0	0	0	0	0	0	0	0	0	0	0	0	0	0	0	0	0	0	0	0	0	0	0	0	0
Lys-TTT-2-multi	0	0	0	0	0	0	0	0	0	0	0	0	0	0	0	0	0	0	0	0	0	0	0	0	0	0	0	0	0	0	0	0	0	0	0	0	0	0	0	0	-0.458193464812072	0	0	0	0	0	0	0	0
Lys-TTT-3	0	0	0	0	0	0	0	0	0	0	0	0	0	0	0	0	0	0	0	0	0	0	0	0	0	0	0	0	0	0	0	0	0	0	0	0	0	0	0	0	-0.318344823470529	0	0	0	0	0	0	0	0
Phe-GAA-1	0	0	0	0	0	0	0	0	0	0	0	0	0	0	-0.282932908210669	0	0	0	0	0	0	0	0	0	0	0	0	0	0	0	0	0	0	0	0	0	0	0	0	0	0	0	0	0	0	0	0	0	0
Phe-GAA-3	0	0	0	0	0	0	0	0	0	0	0	0	0	0	-0.278603281458106	0	0	0	0	0	0	0	0	0	0	0	0	0	0	0	0	0	0	0	0	0	0	0	0	0	0	0	0	0	0	0	0	0	0
HCOV-OC43
Lys-TTT-3	0	0	0	0	0	0	0	0	0	0	0	0	0	0	0	0	0	0	0	0	0	0	0	0	0	0	0	0	0	0	0	0	0	0	0	0	0	0	0	0	-0.377094473898797	0	0	0	0	0	0	0	0
Phe-GAA-1	0	0	0	0	0	0	0	0	0	0	0	0	0	0	-0.116604140915807	0	0	0	0	0	0	0	0	0	0	0	0	0	0	0	0	0	0	0	0	0	0	0	0	0	0	0	0	0	0	0	0	0	0
Phe-GAA-3	0	0	0	0	0	0	0	0	0	0	0	0	0	0	-0.166010017484343	0	0	0	0	0	0	0	0	0	0	0	0	0	0	0	0	0	0	0	0	0	0	0	0	0	0	0	0	0	0	0	0	0	0
[truncated: 50 more columns]

[truncated: 4 more sheets: Supplementary Figure 2, Supplementary Figure 3, Supplementary Figure 6, Supplementary Figure 9]
